# Supplementary material for: Transcriptome analysis reveals a composite molecular map linked to unique seed oil profile of Neocinnamomum caudatum (Nees) Merr
Source: BMC Plant Biol. 2018 Nov 26;18:303. doi: 10.1186/s12870-018-1525-9 (PMC6258453; doi:10.1186/s12870-018-1525-9)
Supplement: Supplementary file 7 — Functional annotations of unigenes in N. caudatum developing seeds. (XLSX 15909 kb) [file 12870_2018_1525_MOESM7_ESM.xlsx]

## Sheet: Annotation.result
Unigene ID	Length	GO	KEGG	eggNOG	eggNOG_Categore	Swissprot	NR
c100000_g1	207	-	-	-	-	-	-
c100001_g1	226	GO:0015074;GO:0006508;GO:0008270;GO:0004190;GO:0003676	-	COG2801	L	sp|P31843|RRPO_OENBE RNA-directed DNA polymerase homolog OS=Oenothera berteriana PE=4 SV=1	gi|449472917|ref|XP_004153733.1| PREDICTED: uncharacterized protein LOC101205308, partial [Cucumis sativus]
c100002_g1	768	-	-	-	-	-	-
c100003_g1	334	GO:0000398;GO:0005681;GO:0022618	-	virNOG08966	A	sp|Q4WUJ6|ISY1_ASPFU Pre-mRNA-splicing factor isy1 OS=Neosartorya fumigata (strain ATCC MYA-4609 / Af293 / CBS 101355 / FGSC A1100) GN=isy1 PE=3 SV=1	gi|326512854|dbj|BAK03334.1| predicted protein [Hordeum vulgare subsp. vulgare]
c100004_g1	305	GO:0016020;GO:0016709;GO:0020037;GO:0009809;GO:0005506;GO:0055114	-	COG2124;virNOG05200	Q	sp|Q42600|C84A1_ARATH Cytochrome P450 84A1 OS=Arabidopsis thaliana GN=CYP84A1 PE=2 SV=1	gi|118566979|gb|ABL01800.1| coniferaldehyde-5-hydroxylase [Leucaena leucocephala]
c100005_g1	234	-	-	-	-	-	-
c100006_g1	226	-	-	-	-	-	-
c100007_g1	216	-	-	-	-	-	-
c100008_g1	332	-	-	-	-	-	-
c10000_g1	232	GO:0000027;GO:0006412;GO:0022625;GO:0003735	-	virNOG05873	J	sp|P35684|RL3_ORYSJ 60S ribosomal protein L3 OS=Oryza sativa subsp. japonica GN=RPL3 PE=2 SV=2	gi|302833677|ref|XP_002948402.1| component of cytosolic 80S ribosome and 60S large subunit [Volvox carteri f. nagariensis] &gt;gnl|BL_ORD_ID|700240 component of cytosolic 80S ribosome and 60S large subunit [Volvox carteri f. nagariensis]
c100010_g1	242	-	-	-	-	-	-
c100011_g1	225	-	-	-	-	-	-
c100012_g1	557	-	-	virNOG25811	S	sp|Q6NN02|Y4445_ARATH Uncharacterized protein At4g14450, chloroplastic OS=Arabidopsis thaliana GN=At4g14450 PE=2 SV=1	gi|147818385|emb|CAN71216.1| hypothetical protein VITISV_033484 [Vitis vinifera]
c100013_g1	231	-	-	-	-	-	-
c100014_g1	251	-	-	virNOG09527	S	-	gi|147801952|emb|CAN75054.1| hypothetical protein VITISV_039450 [Vitis vinifera]
c100015_g1	597	-	-	-	-	sp|P18390|YJJA_ECOLI Uncharacterized protein YjjA OS=Escherichia coli (strain K12) GN=yjjA PE=4 SV=3	-
c100016_g1	270	-	-	-	-	-	-
c100017_g1	226	-	-	-	-	sp|Q9Y5G7|PCDG6_HUMAN Protocadherin gamma-A6 OS=Homo sapiens GN=PCDHGA6 PE=2 SV=1	-
c100018_g1	390	-	-	-	-	-	-
c100019_g1	444	-	-	-	-	-	-
c10001_g1	386	-	-	-	-	-	-
c100020_g1	442	-	-	-	-	-	-
c100021_g1	791	-	-	-	-	-	-
c100022_g1	488	-	-	-	-	sp|Q5R7T5|RNF41_PONAB E3 ubiquitin-protein ligase NRDP1 OS=Pongo abelii GN=RNF41 PE=2 SV=1	-
c100023_g1	272	-	-	-	-	-	-
c100025_g1	387	-	-	-	-	-	-
c100026_g1	417	-	-	-	-	-	-
c100027_g1	258	-	-	-	-	-	-
c100028_g1	472	-	-	-	-	-	-
c100029_g1	310	GO:0009536;GO:0005488	-	COG2801;virNOG30511	RL	sp|Q7LHG5|YI31B_YEAST Transposon Ty3-I Gag-Pol polyprotein OS=Saccharomyces cerevisiae (strain ATCC 204508 / S288c) GN=TY3B-I PE=3 SV=2	gi|147841519|emb|CAN68662.1| hypothetical protein VITISV_004407 [Vitis vinifera]
c100030_g1	411	-	-	-	-	-	-
c100031_g1	349	-	-	-	-	sp|Q14494|NF2L1_HUMAN Nuclear factor erythroid 2-related factor 1 OS=Homo sapiens GN=NFE2L1 PE=1 SV=1	-
c100032_g1	303	-	-	-	-	-	-
c100033_g1	245	-	-	-	-	-	-
c100034_g1	290	-	-	-	-	-	-
c100035_g1	273	-	-	-	-	-	gi|255612278|ref|XP_002539400.1| conserved hypothetical protein [Ricinus communis] &gt;gnl|BL_ORD_ID|433879 conserved hypothetical protein [Ricinus communis]
c100036_g1	329	-	-	-	-	-	-
c100037_g1	625	GO:0016310;GO:0000166;GO:0004672	-	virNOG08933	D	sp|Q5RD01|CDK18_PONAB Cyclin-dependent kinase 18 OS=Pongo abelii GN=CDK18 PE=2 SV=2	gi|17224978|gb|AAL37195.1|AF321361_1 cyclin dependent kinase [Helianthus annuus]
c100038_g1	777	-	-	-	-	sp|Q9Y2W1|TR150_HUMAN Thyroid hormone receptor-associated protein 3 OS=Homo sapiens GN=THRAP3 PE=1 SV=2	-
c100039_g1	260	-	-	-	-	-	-
c10003_g1	230	-	-	-	-	-	-
c100040_g1	229	-	-	-	-	-	-
c100041_g1	482	GO:0008652	-	virNOG08754;virNOG05761	CE	sp|P31116|DHOM_YEAST Homoserine dehydrogenase OS=Saccharomyces cerevisiae (strain ATCC 204508 / S288c) GN=HOM6 PE=1 SV=1	gi|255083659|ref|XP_002508404.1| homoserine dehydrogenase [Micromonas sp. RCC299] &gt;gnl|BL_ORD_ID|506124 homoserine dehydrogenase [Micromonas sp. RCC299]
c100042_g1	296	-	-	-	-	-	-
c100043_g1	308	-	-	-	-	-	-
c100044_g1	873	GO:0006221;GO:0000166;GO:0016874	-	virNOG03792;COG0504	F	sp|C4LIF4|PYRG_CORK4 CTP synthase OS=Corynebacterium kroppenstedtii (strain DSM 44385 / CCUG 35717) GN=pyrG PE=3 SV=1	gi|219886739|gb|ACL53744.1| unknown [Zea mays] &gt;gnl|BL_ORD_ID|376434 unknown [Zea mays] &gt;gnl|BL_ORD_ID|376434 TPA: CTP synthase isoform 1 [Zea mays] &gt;gnl|BL_ORD_ID|376434 TPA: CTP synthase isoform 2 [Zea mays] &gt;gnl|BL_ORD_ID|376434 TPA: CTP synthase isoform 3 [Zea mays] &gt;gnl|BL_ORD_ID|376434 TPA: CTP synthase isoform 4 [Zea mays]
c100045_g1	330	-	-	-	-	-	-
c100046_g1	224	-	-	-	-	sp|A1CD22|EGLC_ASPCL Probable glucan endo-1,3-beta-glucosidase eglC OS=Aspergillus clavatus (strain ATCC 1007 / CBS 513.65 / DSM 816 / NCTC 3887 / NRRL 1) GN=eglC PE=3 SV=1	gi|226505096|ref|NP_001142127.1| uncharacterized protein LOC100274291 precursor [Zea mays] &gt;gnl|BL_ORD_ID|324644 unknown [Zea mays]
c100047_g1	350	-	-	virNOG06055	R	sp|Q6GP53|NAA50_XENLA N-alpha-acetyltransferase 50 OS=Xenopus laevis GN=naa50 PE=2 SV=1	gi|351726022|ref|NP_001238648.1| uncharacterized protein LOC100499961 [Glycine max] &gt;gnl|BL_ORD_ID|557372 unknown [Glycine max]
c100048_g1	320	-	-	-	-	-	-
c100049_g1	205	-	-	-	-	-	-
c10004_g1	263	-	-	-	-	-	-
c100050_g1	218	-	-	-	-	-	-
c100051_g1	244	GO:0000145;GO:0006887	-	NOG13643;virNOG04961	SU	-	gi|255547616|ref|XP_002514865.1| protein binding protein, putative [Ricinus communis] &gt;gnl|BL_ORD_ID|458196 protein binding protein, putative [Ricinus communis]
c100052_g1	228	-	-	-	-	-	-
c100053_g1	207	-	-	-	-	-	-
c100054_g1	267	-	-	-	-	-	-
c100055_g1	248	-	-	-	-	-	-
c100056_g1	203	-	-	-	-	-	-
c100057_g1	382	-	-	-	-	-	-
c100058_g1	317	-	-	-	-	sp|P37000|MYRA_MICGR Putative 23S rRNA (guanine-N(1)-)-methyltransferase OS=Micromonospora griseorubida GN=myrA PE=3 SV=1	gi|255089000|ref|XP_002506422.1| predicted protein [Micromonas sp. RCC299] &gt;gnl|BL_ORD_ID|504156 predicted protein [Micromonas sp. RCC299]
c10005_g1	261	-	-	-	-	-	-
c100060_g1	321	-	-	-	-	sp|P78539|SRPX_HUMAN Sushi repeat-containing protein SRPX OS=Homo sapiens GN=SRPX PE=2 SV=1	-
c100061_g1	290	GO:0006413;GO:0003743	-	COG0023;virNOG20939	J	sp|Q9SM41|SUI1_SPOST Protein translation factor SUI1 homolog OS=Sporobolus stapfianus PE=3 SV=1	gi|460397120|ref|XP_004244116.1| PREDICTED: protein translation factor SUI1 homolog isoform 1 [Solanum lycopersicum] &gt;gnl|BL_ORD_ID|1211161 PREDICTED: protein translation factor SUI1 homolog isoform 2 [Solanum lycopersicum] &gt;gnl|BL_ORD_ID|1211161 PREDICTED: protein translation factor SUI1 homolog isoform 3 [Solanum lycopersicum] &gt;gnl|BL_ORD_ID|1211161 PREDICTED: protein translation facto…
c100062_g1	256	-	-	virNOG05927	T	-	gi|225443859|ref|XP_002276421.1| PREDICTED: calcyclin-binding protein [Vitis vinifera] &gt;gnl|BL_ORD_ID|228134 unnamed protein product [Vitis vinifera]
c100063_g1	318	-	-	-	-	-	-
c100064_g1	348	-	-	-	-	-	-
c100065_g1	253	-	-	-	-	-	-
c100066_g1	230	GO:0015031	-	virNOG13318;virNOG01974	U	sp|Q5YQU1|SECA_NOCFA Protein translocase subunit SecA OS=Nocardia farcinica (strain IFM 10152) GN=secA PE=3 SV=1	gi|303282721|ref|XP_003060652.1| type II secretory pathway family protein [Micromonas pusilla CCMP1545] &gt;gnl|BL_ORD_ID|491428 type II secretory pathway family protein [Micromonas pusilla CCMP1545]
c100067_g1	221	-	-	-	-	-	-
c100068_g1	261	-	-	-	-	-	-
c100069_g1	672	-	-	-	-	-	-
c10006_g1	623	GO:0006464;GO:0003824	-	virNOG02853;virNOG02748	H	sp|Q6AFG6|LIPB_LEIXX Octanoyltransferase OS=Leifsonia xyli subsp. xyli (strain CTCB07) GN=lipB PE=3 SV=1	gi|384253759|gb|EIE27233.1| LIPOYLtransferase 2 [Coccomyxa subellipsoidea C-169]
c100070_g1	260	-	-	-	-	-	-
c100071_g1	357	-	-	-	-	sp|Q76M96|CCD80_HUMAN Coiled-coil domain-containing protein 80 OS=Homo sapiens GN=CCDC80 PE=1 SV=1	-
c100072_g1	273	-	-	-	-	-	-
c100073_g1	219	GO:0006413;GO:0003743;GO:0045727;GO:0006414;GO:0005737	-	virNOG07807;COG0231;virNOG00618	J	sp|O94083|IF5A_CANAL Eukaryotic translation initiation factor 5A OS=Candida albicans (strain SC5314 / ATCC MYA-2876) GN=ANB1 PE=3 SV=1	gi|145340875|ref|XP_001415543.1| predicted protein [Ostreococcus lucimarinus CCE9901] &gt;gnl|BL_ORD_ID|172058 predicted protein [Ostreococcus lucimarinus CCE9901]
c100074_g1	782	-	-	-	-	sp|A7HNE6|CINAL_FERNB CinA-like protein OS=Fervidobacterium nodosum (strain ATCC 35602 / DSM 5306 / Rt17-B1) GN=Fnod_1586 PE=3 SV=1	-
c100075_g1	251	-	-	-	-	-	-
c100076_g1	225	GO:0016740	-	virNOG03140;COG5273	R	-	gi|470108368|ref|XP_004290492.1| PREDICTED: probable S-acyltransferase At4g24630-like [Fragaria vesca subsp. vesca]
c100077_g1	335	-	-	-	-	-	-
c100078_g1	245	-	-	-	-	-	-
c100079_g1	1593	GO:0003824	-	COG0626;COG2873;virNOG32958	E	sp|P50125|CYSD_EMENI O-acetylhomoserine (thiol)-lyase OS=Emericella nidulans (strain FGSC A4 / ATCC 38163 / CBS 112.46 / NRRL 194 / M139) GN=cysD PE=2 SV=2	gi|308811833|ref|XP_003083224.1| Cystathionine beta-lyases/cystathionine gamma-synthases (ISS) [Ostreococcus tauri] &gt;gnl|BL_ORD_ID|127335 Cystathionine beta-lyases/cystathionine gamma-synthases (ISS) [Ostreococcus tauri]
c10007_g1	745	GO:0003824	-	virNOG04126	H	-	gi|224053993|ref|XP_002298075.1| predicted protein [Populus trichocarpa] &gt;gnl|BL_ORD_ID|404496 predicted protein [Populus trichocarpa]
c100080_g1	251	-	-	-	-	-	-
c100081_g1	318	-	-	-	-	-	-
c100082_g1	206	-	-	virNOG16400	J	sp|Q8DS08|DTD_STRMU D-tyrosyl-tRNA(Tyr) deacylase OS=Streptococcus mutans serotype c (strain ATCC 700610 / UA159) GN=dtd PE=3 SV=1	gi|168000615|ref|XP_001753011.1| predicted protein [Physcomitrella patens subsp. patens] &gt;gnl|BL_ORD_ID|292213 predicted protein [Physcomitrella patens subsp. patens]
c100083_g1	243	-	-	-	-	-	-
c100084_g1	386	-	-	-	-	sp|P0ADD7|YJJQ_ECOLI Putative transcription factor YjjQ OS=Escherichia coli (strain K12) GN=yjjQ PE=1 SV=1	-
c100085_g1	222	-	-	-	-	-	-
c100086_g1	221	-	-	-	-	sp|Q9UTK0|NOB1_SCHPO 20S-pre-rRNA D-site endonuclease nob1 OS=Schizosaccharomyces pombe (strain 972 / ATCC 24843) GN=nob1 PE=3 SV=1	-
c100087_g1	385	GO:0016020	-	virNOG08203	TU	-	gi|449525658|ref|XP_004169833.1| PREDICTED: calumenin-B-like, partial [Cucumis sativus]
c100088_g1	394	-	-	-	-	-	-
c100089_g1	239	-	-	-	-	-	-
c100090_g1	210	-	-	-	-	sp|Q12690|RL13A_YEAST 60S ribosomal protein L13-A OS=Saccharomyces cerevisiae (strain ATCC 204508 / S288c) GN=RPL13A PE=1 SV=1	-
c100091_g1	262	GO:0016413;GO:0005794;GO:0045489;GO:0009827;GO:0030244;GO:0016021;GO:0005886	-	virNOG07459	S	-	gi|359481133|ref|XP_002263633.2| PREDICTED: uncharacterized protein LOC100255845 [Vitis vinifera]
c100092_g1	360	-	-	-	-	-	-
c100093_g1	471	-	-	COG0243;virNOG16158	TC	sp|C6DK59|NAPA_PECCP Periplasmic nitrate reductase OS=Pectobacterium carotovorum subsp. carotovorum (strain PC1) GN=napA PE=3 SV=1	gi|168070514|ref|XP_001786838.1| predicted protein [Physcomitrella patens subsp. patens] &gt;gnl|BL_ORD_ID|259016 predicted protein [Physcomitrella patens subsp. patens]
c100094_g1	387	-	-	-	-	sp|Q8N344|MIER2_HUMAN Mesoderm induction early response protein 2 OS=Homo sapiens GN=MIER2 PE=2 SV=2	-
c100095_g1	404	-	-	-	-	-	-
c100096_g1	257	GO:0015074;GO:0003676	-	virNOG01165;virNOG33673;virNOG35686;KOG0017	QR	sp|P04146|COPIA_DROME Copia protein OS=Drosophila melanogaster GN=GIP PE=1 SV=3	gi|449519482|ref|XP_004166764.1| PREDICTED: B3 domain-containing transcription repressor VAL1-like [Cucumis sativus]
c100097_g1	221	-	-	-	-	-	-
c100098_g1	522	-	-	-	-	-	-
c100099_g1	307	-	-	-	-	-	-
c10009_g1	407	-	-	-	-	-	-
c1000_g1	978	-	-	-	-	sp|P14306|CPYI_YEAST Carboxypeptidase Y inhibitor OS=Saccharomyces cerevisiae (strain ATCC 204508 / S288c) GN=TFS1 PE=1 SV=2	-
c100100_g1	706	-	-	-	-	-	-
c100101_g1	294	-	-	virNOG10869	E	-	-
c100102_g1	223	GO:0006167;GO:0046872;GO:0000166;GO:0009507;GO:0016874	-	virNOG04212	F	sp|C5JKJ6|PURA_AJEDS Adenylosuccinate synthetase OS=Ajellomyces dermatitidis (strain SLH14081) GN=BDBG_03049 PE=3 SV=1	gi|111608939|gb|ABH11027.1| adenylosuccinate synthetase [Polytomella parva]
c100103_g1	245	GO:0016787;GO:0000166	-	COG1123;COG4172;virNOG39549;COG4608;NOG00424	RE	sp|P0A2V5|OPPF_LACLS Oligopeptide transport ATP-binding protein OppF OS=Lactococcus lactis subsp. cremoris (strain SK11) GN=oppF PE=3 SV=1	gi|222832992|gb|EEE71469.1| predicted protein [Populus trichocarpa]
c100104_g1	214	-	-	-	-	sp|O95210|STBD1_HUMAN Starch-binding domain-containing protein 1 OS=Homo sapiens GN=STBD1 PE=1 SV=1	-
c100105_g1	309	-	-	-	-	sp|O95801|TTC4_HUMAN Tetratricopeptide repeat protein 4 OS=Homo sapiens GN=TTC4 PE=1 SV=3	-
c100106_g1	293	-	-	-	-	-	-
c100107_g1	356	-	-	-	-	sp|O14100|ZDS1_SCHPO Protein zds1 OS=Schizosaccharomyces pombe (strain 972 / ATCC 24843) GN=zds1 PE=1 SV=2	-
c100108_g1	258	-	-	virNOG20022;virNOG11305	S	-	gi|470144191|ref|XP_004307745.1| PREDICTED: uncharacterized protein LOC101308617 isoform 2 [Fragaria vesca subsp. vesca]
c100109_g1	274	-	-	-	-	-	-
c10010_g1	285	-	-	-	-	-	-
c100110_g1	213	-	-	-	-	sp|P0C197|CLCNX_USTMA Probable chloride channel protein UM03490-D OS=Ustilago maydis (strain 521 / FGSC 9021) GN=UM11084.2 PE=3 SV=1	-
c100111_g1	364	GO:0045892;GO:0005634;GO:0010047;GO:0010150;GO:0009734;GO:0009737;GO:0009911;GO:0010227;GO:0048481;GO:0043565;GO:0008285	-	virNOG04468	K	sp|Q2R3F5|ARFW_ORYSJ Auxin response factor 23 OS=Oryza sativa subsp. japonica GN=ARF23 PE=1 SV=2	gi|307136001|gb|ADN33857.1| auxin response factor-like protein [Cucumis melo subsp. melo]
c100112_g1	338	-	-	virNOG00314	Q	sp|P00390|GSHR_HUMAN Glutathione reductase, mitochondrial OS=Homo sapiens GN=GSR PE=1 SV=2	gi|212276200|ref|NP_001130842.1| uncharacterized protein LOC100191946 [Zea mays] &gt;gnl|BL_ORD_ID|317115 unknown [Zea mays]
c100113_g1	209	-	-	-	-	-	-
c100114_g1	542	-	-	-	-	-	-
c100115_g1	213	-	-	-	-	-	-
c100116_g1	259	-	-	-	-	-	-
c100117_g1	415	GO:0004121;GO:0030170;GO:0071266;GO:0009507	-	virNOG01582	E	sp|Q1K8G0|CBL_NEUCR Cystathionine beta-lyase OS=Neurospora crassa (strain ATCC 24698 / 74-OR23-1A / CBS 708.71 / DSM 1257 / FGSC 987) GN=met-2 PE=1 SV=1	gi|194705670|gb|ACF86919.1| unknown [Zea mays]
c100118_g1	256	-	-	-	-	sp|Q6ZRS2|SRCAP_HUMAN Helicase SRCAP OS=Homo sapiens GN=SRCAP PE=1 SV=3	-
c100119_g1	394	GO:0003987;GO:0008152	-	COG0365;virNOG02885;virNOG29561	I	sp|Q5REB8|ACSS3_PONAB Acyl-CoA synthetase short-chain family member 3, mitochondrial OS=Pongo abelii GN=ACSS3 PE=2 SV=1	gi|255593202|ref|XP_002535815.1| acetyl-CoA synthetase, putative [Ricinus communis] &gt;gnl|BL_ORD_ID|437451 acetyl-CoA synthetase, putative [Ricinus communis]
c10011_g1	339	-	-	-	-	-	-
c100120_g1	211	-	-	-	-	-	-
c100121_g1	804	-	-	-	-	-	gi|255592646|ref|XP_002535721.1| conserved hypothetical protein [Ricinus communis] &gt;gnl|BL_ORD_ID|437547 conserved hypothetical protein [Ricinus communis]
c100122_g1	506	-	-	-	-	-	-
c100123_g1	255	-	-	-	-	-	-
c100124_g1	222	-	-	-	-	-	-
c100125_g1	221	-	-	-	-	-	-
c100126_g1	281	-	-	-	-	sp|Q03104|MSC1_YEAST Meiotic sister chromatid recombination protein 1 OS=Saccharomyces cerevisiae (strain ATCC 204508 / S288c) GN=MSC1 PE=1 SV=1	-
c100127_g1	882	-	-	-	-	-	-
c100128_g1	220	-	-	-	-	-	-
c100129_g1	283	-	-	-	-	-	-
c10012_g1	212	-	-	-	-	-	-
c100130_g1	245	-	-	-	-	-	-
c100131_g1	220	-	-	-	-	sp|Q9H7T9|AUNIP_HUMAN Aurora kinase A and ninein-interacting protein OS=Homo sapiens GN=AUNIP PE=1 SV=1	-
c100133_g1	367	-	-	-	-	-	-
c100134_g1	293	-	-	-	-	-	-
c100135_g1	221	-	-	virNOG09478;virNOG08343	O	sp|Q10435|YDE1_SCHPO Probable ubiquitin fusion degradation protein C12B10.01c OS=Schizosaccharomyces pombe (strain 972 / ATCC 24843) GN=SPAC12B10.01c PE=3 SV=2	gi|308809898|ref|XP_003082258.1| HECT-domain-containing protein / ubiquitin-transferase family protein / armadillo/beta-cateni (ISS) [Ostreococcus tauri] &gt;gnl|BL_ORD_ID|132144 HECT-domain-containing protein / ubiquitin-transferase family protein / armadillo/beta-cateni (ISS) [Ostreococcus tauri]
c100136_g1	206	-	-	-	-	-	-
c100137_g1	504	GO:0044424;GO:0016301;GO:0044237	-	virNOG08846	T	sp|Q96S44|PRPK_HUMAN TP53-regulating kinase OS=Homo sapiens GN=TP53RK PE=1 SV=2	gi|255088431|ref|XP_002506138.1| predicted protein [Micromonas sp. RCC299] &gt;gnl|BL_ORD_ID|503872 predicted protein [Micromonas sp. RCC299]
c100138_g1	403	-	-	-	-	-	-
c100139_g1	464	-	-	-	-	-	-
c10013_g1	799	-	-	virNOG09601;COG1020	QI	sp|P29698|ENTF_SHIFL Enterobactin synthase component F OS=Shigella flexneri GN=entF PE=3 SV=2	gi|222835850|gb|EEE74285.1| predicted protein [Populus trichocarpa]
c100140_g1	214	-	-	-	-	-	-
c100141_g1	287	-	-	KOG1075;virNOG22502;virNOG09124	R	sp|P0C2F6|RNHX1_ARATH Putative ribonuclease H protein At1g65750 OS=Arabidopsis thaliana GN=At1g65750 PE=3 SV=1	gi|460416066|ref|XP_004253372.1| PREDICTED: putative ribonuclease H protein At1g65750-like, partial [Solanum lycopersicum]
c100142_g1	247	GO:0006396;GO:0044464	-	virNOG01936	A	sp|O74835|RRP5_SCHPO rRNA biogenesis protein rrp5 OS=Schizosaccharomyces pombe (strain 972 / ATCC 24843) GN=rrp5 PE=1 SV=1	gi|412992671|emb|CCO18651.1| predicted protein [Bathycoccus prasinos]
c100143_g1	338	-	-	-	-	-	-
c100144_g1	430	-	-	-	-	-	-
c100145_g1	666	-	-	-	-	sp|P15368|FAS2_PENPA Fatty acid synthase subunit alpha OS=Penicillium patulum GN=FAS2 PE=3 SV=1	-
c100146_g1	348	GO:0016021	-	virNOG25948	R	-	gi|242074352|ref|XP_002447112.1| hypothetical protein SORBIDRAFT_06g028860 [Sorghum bicolor] &gt;gnl|BL_ORD_ID|543040 hypothetical protein SORBIDRAFT_06g028860 [Sorghum bicolor]
c100147_g1	233	-	-	-	-	-	-
c100148_g1	276	-	-	-	-	-	-
c100149_g1	313	-	-	-	-	-	-
c100150_g1	232	-	-	-	-	sp|Q9KEI9|RNH1_BACHD Ribonuclease H OS=Bacillus halodurans (strain ATCC BAA-125 / DSM 18197 / FERM 7344 / JCM 9153 / C-125) GN=rnhA PE=1 SV=1	-
c100151_g1	239	-	-	-	-	-	-
c100152_g1	323	-	-	virNOG02695	C	sp|Q9ST62|NDB1_SOLTU External alternative NAD(P)H-ubiquinone oxidoreductase B1, mitochondrial OS=Solanum tuberosum GN=NDB1 PE=1 SV=1	gi|449488409|ref|XP_004158024.1| PREDICTED: NAD(P)H dehydrogenase B3, mitochondrial-like [Cucumis sativus]
c100153_g1	360	GO:0006006;GO:0000287;GO:0004614;GO:0019252;GO:0019388;GO:0005978;GO:0009590;GO:0005829;GO:0010319;GO:0009570	-	virNOG06845;virNOG10629	G	sp|Q4WY53|PGM_ASPFU Phosphoglucomutase OS=Neosartorya fumigata (strain ATCC MYA-4609 / Af293 / CBS 101355 / FGSC A1100) GN=pgmA PE=3 SV=1	gi|388516033|gb|AFK46078.1| unknown [Lotus japonicus]
c100155_g1	245	-	-	-	-	-	-
c100156_g1	220	-	-	-	-	-	-
c100157_g1	218	-	-	-	-	-	-
c100158_g1	210	-	-	-	-	-	-
c100159_g1	214	GO:0005524	-	virNOG03266;COG0443;virNOG14834;KOG0101;KOG0100	O	sp|Q5B2V1|HSP70_EMENI Heat shock 70 kDa protein OS=Emericella nidulans (strain FGSC A4 / ATCC 38163 / CBS 112.46 / NRRL 194 / M139) GN=hsp70 PE=1 SV=1	gi|38325813|gb|AAR17079.1| heat shock protein 70-2 [Nicotiana tabacum]
c100160_g1	247	-	-	-	-	-	-
c100161_g1	219	-	-	-	-	-	-
c100162_g1	242	-	-	-	-	-	-
c100163_g1	317	-	-	-	-	-	-
c100164_g1	485	GO:0016020;GO:0009941	-	virNOG01294	S	sp|P67131|Y2387_MYCBO UPF0053 protein Mb2387c OS=Mycobacterium bovis (strain ATCC BAA-935 / AF2122/97) GN=Mb2387c PE=3 SV=1	gi|357494865|ref|XP_003617721.1| Magnesium and cobalt efflux protein corC [Medicago truncatula] &gt;gnl|BL_ORD_ID|818161 Magnesium and cobalt efflux protein corC [Medicago truncatula]
c100165_g1	310	-	-	-	-	-	-
c100166_g1	208	-	-	-	-	-	-
c100167_g1	700	-	-	-	-	-	-
c100168_g1	334	-	-	-	-	-	-
c100169_g1	343	GO:0015074;GO:0006508;GO:0004523;GO:0090502;GO:0004190;GO:0003676	-	COG2801;virNOG32317;poaNOG21016;virNOG13581	RL	-	gi|224143380|ref|XP_002336033.1| predicted protein [Populus trichocarpa] &gt;gnl|BL_ORD_ID|399631 predicted protein [Populus trichocarpa]
c10016_g1	255	-	-	-	-	-	-
c100170_g1	262	-	-	-	-	-	-
c100171_g1	992	-	-	-	-	sp|P87000|ACU15_NEUCR Transcriptional activator protein acu-15 OS=Neurospora crassa (strain ATCC 24698 / 74-OR23-1A / CBS 708.71 / DSM 1257 / FGSC 987) GN=acu-15 PE=1 SV=2	gi|326521448|dbj|BAK00300.1| predicted protein [Hordeum vulgare subsp. vulgare]
c100172_g1	284	-	-	-	-	-	-
c100173_g1	328	-	-	-	-	-	-
c100174_g1	503	-	-	virNOG20816	S	sp|P53157|MPC1_YEAST Mitochondrial pyruvate carrier 1 OS=Saccharomyces cerevisiae (strain ATCC 204508 / S288c) GN=FMP37 PE=1 SV=1	gi|116779229|gb|ABK21190.1| unknown [Picea sitchensis]
c100175_g1	247	-	-	-	-	-	-
c100176_g1	241	-	-	-	-	-	-
c100177_g1	452	-	-	-	-	sp|P96710|ARAE_BACSU Arabinose-proton symporter OS=Bacillus subtilis (strain 168) GN=araE PE=2 SV=2	-
c100178_g1	296	-	-	virNOG00819;KOG0017	R	sp|P92519|M810_ARATH Uncharacterized mitochondrial protein AtMg00810 OS=Arabidopsis thaliana GN=AtMg00810 PE=4 SV=1	gi|147792171|emb|CAN75233.1| hypothetical protein VITISV_018493 [Vitis vinifera]
c100179_g1	792	-	-	-	-	-	-
c10017_g1	219	-	-	-	-	-	-
c100180_g1	1161	-	-	-	-	sp|P13458|SBCC_ECOLI Nuclease SbcCD subunit C OS=Escherichia coli (strain K12) GN=sbcC PE=1 SV=1	gi|449467729|ref|XP_004151575.1| PREDICTED: nuclease SbcCD subunit C-like [Cucumis sativus]
c100181_g1	312	-	-	-	-	-	-
c100182_g1	203	-	-	-	-	sp|Q870C4|ATPF_PARBR ATP synthase subunit 4, mitochondrial OS=Paracoccidioides brasiliensis GN=ATP4 PE=2 SV=1	-
c100183_g1	533	-	-	-	-	-	-
c100184_g1	262	-	-	-	-	-	-
c100185_g1	275	-	-	-	-	-	-
c100186_g1	231	-	-	-	-	-	-
c100187_g1	219	-	-	-	-	-	-
c100188_g1	207	-	-	-	-	-	-
c100189_g1	255	-	-	-	-	-	-
c100190_g1	409	GO:0008152;GO:0003824	-	virNOG00763;COG0788	FG	sp|P0A441|PURU_SHIFL Formyltetrahydrofolate deformylase OS=Shigella flexneri GN=purU PE=3 SV=1	gi|159489056|ref|XP_001702513.1| predicted protein [Chlamydomonas reinhardtii] &gt;gnl|BL_ORD_ID|241892 predicted protein [Chlamydomonas reinhardtii]
c100191_g1	251	-	-	-	-	-	-
c100192_g1	274	-	-	-	-	-	-
c100193_g1	248	GO:0003723;GO:0006412;GO:0003735;GO:0015935	-	virNOG02326	J	sp|O60128|RS3_SCHPO 40S ribosomal protein S3 OS=Schizosaccharomyces pombe (strain 972 / ATCC 24843) GN=rps3 PE=1 SV=1	gi|293333308|ref|NP_001169131.1| uncharacterized protein LOC100382976 [Zea mays] &gt;gnl|BL_ORD_ID|468605 unknown [Zea mays]
c100194_g1	456	-	-	-	-	-	-
c100195_g1	428	GO:0016491	-	virNOG04939	Q	sp|O73853|CP17A_ICTPU Steroid 17-alpha-hydroxylase/17,20 lyase OS=Ictalurus punctatus GN=cyp17a1 PE=2 SV=1	gi|144905179|dbj|BAF56240.1| cytochrome P450 enzyme [Pisum sativum]
c100196_g1	267	-	-	-	-	-	-
c100197_g1	227	GO:0005874;GO:0007017;GO:0005525;GO:0005200;GO:0003924	-	COG5023	Z	sp|Q6VAG0|TBA2_GOSHI Tubulin alpha-2 chain OS=Gossypium hirsutum PE=2 SV=1	gi|257183591|gb|ACV49868.1| alpha-tubulin [Lonicera japonica]
c100198_g1	236	-	-	-	-	-	-
c100199_g1	246	-	-	-	-	-	-
c1001_g1	397	GO:0003677;GO:0044427	-	virNOG12264;virNOG21737	B	sp|Q8VWK4|TRB1_ARATH Telomere repeat-binding factor 1 OS=Arabidopsis thaliana GN=TRB1 PE=1 SV=1	gi|255583329|ref|XP_002532427.1| DNA binding protein, putative [Ricinus communis] &gt;gnl|BL_ORD_ID|440817 DNA binding protein, putative [Ricinus communis]
c100200_g1	260	-	-	-	-	-	-
c100202_g1	678	-	-	-	-	-	-
c100203_g1	290	-	-	-	-	-	-
c100204_g1	513	-	-	-	-	sp|Q2UUZ1|EGLC_ASPOR Probable glucan endo-1,3-beta-glucosidase eglC OS=Aspergillus oryzae (strain ATCC 42149 / RIB 40) GN=eglC PE=3 SV=1	gi|226505096|ref|NP_001142127.1| uncharacterized protein LOC100274291 precursor [Zea mays] &gt;gnl|BL_ORD_ID|324644 unknown [Zea mays]
c100205_g1	391	-	-	-	-	-	-
c100206_g1	219	-	-	virNOG00073;KOG2195	OP	sp|Q9CZR2|NALD2_MOUSE N-acetylated-alpha-linked acidic dipeptidase 2 OS=Mus musculus GN=Naalad2 PE=1 SV=2	gi|302821159|ref|XP_002992244.1| hypothetical protein SELMODRAFT_134963 [Selaginella moellendorffii] &gt;gnl|BL_ORD_ID|657905 hypothetical protein SELMODRAFT_134963 [Selaginella moellendorffii]
c100207_g1	305	-	-	-	-	-	-
c100208_g1	658	GO:0044763;GO:0044424;GO:0044425;GO:0055114	-	virNOG01661	C	sp|Q33784|CYB_AILME Cytochrome b OS=Ailuropoda melanoleuca GN=MT-CYB PE=3 SV=1	gi|110225665|ref|YP_665671.1| apocytochrome b [Nephroselmis olivacea] &gt;gnl|BL_ORD_ID|1135763 apocytochrome b [Nephroselmis olivacea]
c100209_g1	319	-	-	-	-	-	-
c10020_g1	228	-	-	-	-	-	-
c100210_g1	271	-	-	-	-	-	-
c100211_g1	236	-	-	-	-	sp|Q9NV64|TM39A_HUMAN Transmembrane protein 39A OS=Homo sapiens GN=TMEM39A PE=2 SV=1	-
c100212_g1	287	-	-	COG1176	P	sp|P31135|POTH_ECOLI Putrescine transport system permease protein PotH OS=Escherichia coli (strain K12) GN=potH PE=1 SV=1	-
c100213_g1	401	-	-	COG0256;virNOG09805	J	sp|Q8L4L4|RL52_ORYSJ 60S ribosomal protein L5-2 OS=Oryza sativa subsp. japonica GN=RPL5B PE=2 SV=1	gi|359495418|ref|XP_002265940.2| PREDICTED: 60S ribosomal protein L5-like [Vitis vinifera]
c100214_g1	523	GO:0015934;GO:0006412;GO:0005739;GO:0003735;GO:0015935;GO:0019843;GO:0009507	-	virNOG40021;virNOG24587;virNOG06425	J	sp|Q4VZM9|RK22_CUCSA 50S ribosomal protein L22, chloroplastic OS=Cucumis sativus GN=rpl22 PE=3 SV=1	gi|115432843|gb|ABI97456.1| ribosomal protein L22 [Cucumis sativus] &gt;gnl|BL_ORD_ID|206201 ribosomal protein L22 [Cucumis sativus]
c100215_g1	251	-	-	-	-	-	-
c100216_g1	220	-	-	-	-	-	-
c100217_g1	373	-	-	-	-	-	-
c100218_g1	249	-	-	COG2072	P	sp|Q937L5|CPNB_COMTE Cyclopentanone 1,2-monooxygenase OS=Comamonas testosteroni GN=cpnB PE=3 SV=3	gi|168011845|ref|XP_001758613.1| predicted protein [Physcomitrella patens subsp. patens] &gt;gnl|BL_ORD_ID|286845 predicted protein [Physcomitrella patens subsp. patens]
c100219_g1	262	-	-	virNOG21008	S	sp|Q53EP0|FND3B_HUMAN Fibronectin type III domain-containing protein 3B OS=Homo sapiens GN=FNDC3B PE=1 SV=2	gi|168041828|ref|XP_001773392.1| predicted protein [Physcomitrella patens subsp. patens] &gt;gnl|BL_ORD_ID|272236 predicted protein [Physcomitrella patens subsp. patens]
c10021_g1	515	-	-	-	-	sp|A1DGY9|MTLD_NEOFI Mannitol-1-phosphate 5-dehydrogenase OS=Neosartorya fischeri (strain ATCC 1020 / DSM 3700 / FGSC A1164 / NRRL 181) GN=mpdA PE=3 SV=1	gi|293335365|ref|NP_001168831.1| uncharacterized protein LOC100382636 [Zea mays] &gt;gnl|BL_ORD_ID|467882 unknown [Zea mays]
c100220_g1	612	-	-	COG0841	P	sp|Q8XBY1|CUSA_ECO57 Cation efflux system protein CusA OS=Escherichia coli O157:H7 GN=cusA PE=3 SV=1	gi|222873056|gb|EEF10187.1| predicted protein [Populus trichocarpa]
c100221_g1	251	-	-	-	-	-	-
c100222_g1	202	-	-	-	-	-	-
c100223_g1	201	-	-	-	-	-	-
c100224_g1	308	GO:0080130;GO:0009058;GO:0006520;GO:0005507;GO:0005739;GO:0004069;GO:0030170	-	COG1448;virNOG03514	E	sp|P08907|AATM_HORSE Aspartate aminotransferase, mitochondrial OS=Equus caballus GN=GOT2 PE=1 SV=1	gi|145346963|ref|XP_001417950.1| predicted protein [Ostreococcus lucimarinus CCE9901] &gt;gnl|BL_ORD_ID|173208 predicted protein [Ostreococcus lucimarinus CCE9901]
c100225_g1	224	-	-	-	-	-	-
c100226_g1	257	-	-	-	-	-	-
c100227_g1	241	-	-	virNOG06496;virNOG10926	R	sp|O59760|YJM7_SCHPO Putative uncharacterized hydrolase C1020.07 OS=Schizosaccharomyces pombe (strain 972 / ATCC 24843) GN=SPCC1020.07 PE=3 SV=1	gi|195629688|gb|ACG36485.1| haloacid dehalogenase-like hydrolase domain-containing protein 1A [Zea mays]
c100228_g1	255	GO:0015802;GO:0043231;GO:0009267;GO:0015174;GO:0015179;GO:0044710;GO:0006979;GO:1901700;GO:0046872;GO:0005829;GO:0010035;GO:0043092;GO:0008324;GO:0005886	-	COG0753;virNOG08201	P	sp|Q96528|CATA1_ARATH Catalase-1 OS=Arabidopsis thaliana GN=CAT1 PE=2 SV=3	gi|7385205|gb|AAF61732.1|AF243517_1 catalase 2 [Helianthus annuus]
c100229_g1	339	-	-	-	-	-	-
c10022_g1	385	GO:0000166;GO:0003676	-	virNOG03750;virNOG05802	A	sp|O60176|YG41_SCHPO Uncharacterized RNA-binding protein C23E6.01c OS=Schizosaccharomyces pombe (strain 972 / ATCC 24843) GN=SPBC23E6.01c PE=1 SV=2	gi|326524666|dbj|BAK04269.1| predicted protein [Hordeum vulgare subsp. vulgare]
c100230_g1	616	-	-	COG0464;virNOG08944	O	sp|B8H8L3|ARC_ARTCA Proteasome-associated ATPase OS=Arthrobacter chlorophenolicus (strain A6 / ATCC 700700 / DSM 12829 / JCM 12360) GN=arc PE=3 SV=1	gi|159480434|ref|XP_001698287.1| predicted protein [Chlamydomonas reinhardtii] &gt;gnl|BL_ORD_ID|243334 predicted protein [Chlamydomonas reinhardtii]
c100231_g1	219	-	-	-	-	-	-
c100232_g1	356	-	-	-	-	-	-
c100233_g1	690	-	-	-	-	-	-
c100234_g1	368	-	-	-	-	sp|A0R7G6|INO1_MYCS2 Inositol-3-phosphate synthase OS=Mycobacterium smegmatis (strain ATCC 700084 / mc(2)155) GN=ino1 PE=1 SV=1	-
c100235_g1	421	-	-	-	-	-	-
c100236_g1	353	-	-	-	-	sp|Q57K06|TRMB_SALCH tRNA (guanine-N(7)-)-methyltransferase OS=Salmonella choleraesuis (strain SC-B67) GN=trmB PE=3 SV=1	-
c100237_g1	381	-	-	NOG165629	S	-	-
c100238_g1	202	-	-	-	-	-	-
c100239_g1	251	-	-	-	-	-	-
c10023_g1	368	-	-	-	-	-	-
c100240_g1	202	-	-	-	-	-	-
c100241_g1	280	-	-	KOG1075;virNOG01327	R	-	gi|359489037|ref|XP_002275536.2| PREDICTED: uncharacterized protein LOC100245550 [Vitis vinifera]
c100242_g1	563	GO:0005634;GO:0009506;GO:0000502;GO:0006511;GO:0007275;GO:0005829	-	COG5071;virNOG03471	O	sp|Q9UTM3|RPN5_SCHPO 26S proteasome regulatory subunit rpn5 OS=Schizosaccharomyces pombe (strain 972 / ATCC 24843) GN=rpn5a PE=1 SV=1	gi|302785828|ref|XP_002974685.1| hypothetical protein SELMODRAFT_101741 [Selaginella moellendorffii] &gt;gnl|BL_ORD_ID|674775 hypothetical protein SELMODRAFT_101741 [Selaginella moellendorffii]
c100243_g1	324	-	-	-	-	-	-
c100244_g1	225	-	-	-	-	-	-
c100246_g1	690	GO:0015976;GO:0004089;GO:0008270	-	virNOG12703	P	sp|P27141|CAHC_TOBAC Carbonic anhydrase, chloroplastic OS=Nicotiana tabacum PE=2 SV=1	gi|225452452|ref|XP_002277957.1| PREDICTED: carbonic anhydrase, chloroplastic [Vitis vinifera] &gt;gnl|BL_ORD_ID|480679 unnamed protein product [Vitis vinifera]
c100247_g1	506	-	-	-	-	sp|Q12608|STCB_EMENI Probable sterigmatocystin biosynthesis P450 monooxygenase STCB OS=Emericella nidulans (strain FGSC A4 / ATCC 38163 / CBS 112.46 / NRRL 194 / M139) GN=stcB PE=3 SV=2	gi|293334743|ref|NP_001168850.1| uncharacterized protein LOC100382655 [Zea mays] &gt;gnl|BL_ORD_ID|467913 unknown [Zea mays]
c100248_g1	449	-	-	-	-	-	-
c100249_g1	229	GO:0005774;GO:0005759;GO:0005524;GO:0005507;GO:0042026;GO:0022626	-	virNOG05103;COG0459	O	sp|Q5B041|HSP60_EMENI Heat shock protein 60 OS=Emericella nidulans (strain FGSC A4 / ATCC 38163 / CBS 112.46 / NRRL 194 / M139) GN=hsp60 PE=1 SV=1	gi|374256081|gb|AEZ00902.1| putative mitochondrial chaperonin HSP60 protein, partial [Elaeis guineensis]
c10024_g1	299	-	-	-	-	-	-
c100250_g1	495	-	-	-	-	sp|P0A5S0|PHOL_MYCTU PhoH-like protein OS=Mycobacterium tuberculosis GN=Rv2368c PE=3 SV=1	-
c100251_g1	256	-	-	virNOG36792;virNOG25155	R	sp|Q43681|NLTP_VIGUN Probable non-specific lipid-transfer protein AKCS9 OS=Vigna unguiculata PE=2 SV=1	gi|475612847|gb|EMT28561.1| Non-specific lipid-transfer protein 2 [Aegilops tauschii]
c100252_g1	204	-	-	-	-	sp|Q9USU9|TOA1_SCHPO Transcription initiation factor IIA large subunit OS=Schizosaccharomyces pombe (strain 972 / ATCC 24843) GN=toa1 PE=1 SV=1	gi|384252956|gb|EIE26431.1| hypothetical protein COCSUDRAFT_64488 [Coccomyxa subellipsoidea C-169]
c100253_g1	233	-	-	-	-	-	-
c100254_g1	232	-	-	-	-	-	-
c100255_g1	312	-	-	-	-	-	-
c100256_g1	216	GO:0003677	-	virNOG15384;virNOG15593;virNOG18904	SR	-	gi|356566798|ref|XP_003551614.1| PREDICTED: uncharacterized protein LOC100794572 [Glycine max]
c100257_g1	206	-	-	-	-	sp|Q10068|YAN2_SCHPO Uncharacterized protein C3H1.02c OS=Schizosaccharomyces pombe (strain 972 / ATCC 24843) GN=SPAC3H1.02c PE=4 SV=1	-
c100258_g1	362	-	-	-	-	sp|Q51955|PCAK_PSEPU 4-hydroxybenzoate transporter PcaK OS=Pseudomonas putida GN=pcaK PE=1 SV=1	-
c100259_g1	256	-	-	-	-	sp|P42592|YGJK_ECOLI Glucosidase YgjK OS=Escherichia coli (strain K12) GN=ygjK PE=1 SV=1	-
c10025_g1	1059	-	-	-	-	-	-
c100260_g1	228	-	-	COG5040;virNOG15105;virNOG10398	OT	sp|O49998|1433F_TOBAC 14-3-3-like protein F OS=Nicotiana tabacum PE=2 SV=1	gi|302765110|ref|XP_002965976.1| hypothetical protein SELMODRAFT_439395 [Selaginella moellendorffii] &gt;gnl|BL_ORD_ID|660757 hypothetical protein SELMODRAFT_184464 [Selaginella moellendorffii] &gt;gnl|BL_ORD_ID|660757 hypothetical protein SELMODRAFT_184464 [Selaginella moellendorffii] &gt;gnl|BL_ORD_ID|660757 hypothetical protein SELMODRAFT_439395 [Selaginella moellendorffii]
c100261_g1	290	-	-	-	-	-	-
c100262_g1	229	-	-	-	-	-	-
c100263_g1	371	-	-	-	-	-	-
c100264_g1	362	-	-	-	-	-	-
c100265_g1	278	-	-	-	-	-	-
c100266_g1	434	-	-	-	-	-	-
c100267_g1	255	-	-	-	-	-	-
c100268_g1	213	-	-	-	-	-	-
c100269_g1	944	-	-	virNOG11416	R	sp|Q6MEP6|MURA_PARUW UDP-N-acetylglucosamine 1-carboxyvinyltransferase OS=Protochlamydia amoebophila (strain UWE25) GN=murA PE=3 SV=1	gi|460397428|ref|XP_004244269.1| PREDICTED: UDP-N-acetylglucosamine 1-carboxyvinyltransferase 2-like [Solanum lycopersicum]
c10026_g1	362	GO:0003723;GO:0003677;GO:0006355;GO:0008270	K09250	virNOG20154;virNOG26158;virNOG23845	J	sp|P27484|GRP2_NICSY Glycine-rich protein 2 OS=Nicotiana sylvestris GN=GRP-2 PE=1 SV=1	gi|388500632|gb|AFK38382.1| unknown [Medicago truncatula]
c100270_g1	266	-	-	-	-	-	-
c100271_g1	302	-	-	-	-	-	-
c100272_g1	227	-	-	-	-	-	-
c100273_g1	836	-	-	-	-	-	-
c100274_g1	256	-	-	-	-	sp|Q578E0|LIVB6_BRUAB Leu/Ile/Val-binding protein homolog 6 OS=Brucella abortus biovar 1 (strain 9-941) GN=BruAb2_0578 PE=3 SV=1	-
c100275_g1	301	-	-	-	-	-	-
c100276_g1	249	-	-	-	-	-	-
c100277_g1	729	-	-	-	-	sp|Q09666|AHNK_HUMAN Neuroblast differentiation-associated protein AHNAK OS=Homo sapiens GN=AHNAK PE=1 SV=2	-
c100278_g1	523	-	-	-	-	sp|Q96FQ6|S10AG_HUMAN Protein S100-A16 OS=Homo sapiens GN=S100A16 PE=1 SV=1	-
c100279_g1	307	GO:0015986;GO:0045261;GO:0009535;GO:0015991;GO:0005524;GO:0046933;GO:0046961	-	virNOG00391;COG0056	C	sp|Q2QDA3|ATPA_CUCSA ATP synthase subunit alpha, chloroplastic OS=Cucumis sativus GN=atpA PE=3 SV=1	gi|146317661|sp|Q2QDA3.1|ATPA_CUCSA RecName: Full=ATP synthase subunit alpha, chloroplastic; AltName: Full=ATP synthase F1 sector subunit alpha; AltName: Full=F-ATPase subunit alpha &gt;gnl|BL_ORD_ID|1112156 ATPase alpha subunit [Cucumis sativus] &gt;gnl|BL_ORD_ID|1112156 ATP synthase CF1 alpha subunit [Cucumis sativus] &gt;gnl|BL_ORD_ID|1112156 ATP synthase CF1 alpha subunit [Cucumis sativus]
c10027_g1	470	-	-	-	-	-	-
c100280_g1	231	-	-	-	-	-	-
c100282_g1	235	-	-	-	-	-	-
c100283_g1	220	-	-	-	-	-	-
c100284_g1	202	-	-	-	-	-	-
c100285_g1	236	-	-	-	-	-	-
c100286_g1	217	-	-	-	-	-	-
c100287_g1	311	-	-	-	-	-	-
c100288_g1	1345	-	-	-	-	-	-
c100289_g1	316	-	-	-	-	-	-
c100290_g1	283	-	-	virNOG06462	S	-	gi|359486312|ref|XP_002275708.2| PREDICTED: uncharacterized protein LOC100241537 [Vitis vinifera]
c100291_g1	238	-	-	-	-	-	-
c100292_g1	226	-	-	-	-	-	-
c100293_g1	222	-	-	-	-	sp|Q5H6H2|GLGB1_XANOR 1,4-alpha-glucan branching enzyme GlgB 1 OS=Xanthomonas oryzae pv. oryzae (strain KACC10331 / KXO85) GN=glgB1 PE=3 SV=1	-
c100294_g1	281	-	-	-	-	-	-
c100295_g1	631	-	-	-	-	-	-
c100296_g1	399	-	-	-	-	-	-
c100297_g1	352	GO:0006810;GO:0006412;GO:0016021;GO:0003735	-	virNOG07204	C	sp|Q55DY8|MFRN_DICDI Mitoferrin OS=Dictyostelium discoideum GN=mcfF PE=3 SV=1	gi|470129790|ref|XP_004300791.1| PREDICTED: uncharacterized protein LOC101309355 [Fragaria vesca subsp. vesca]
c100298_g1	241	-	-	-	-	-	-
c100299_g1	433	-	-	-	-	-	-
c10029_g1	699	-	-	-	-	-	-
c1002_g1	391	-	-	-	-	sp|O94377|ATPK_SCHPO ATP synthase subunit f, mitochondrial OS=Schizosaccharomyces pombe (strain 972 / ATCC 24843) GN=atp17 PE=3 SV=1	-
c100300_g1	354	-	-	-	-	-	-
c100301_g1	216	GO:0009055;GO:0020037;GO:0008168;GO:0005758;GO:0055114;GO:0046872;GO:0070469;GO:0032259	-	virNOG19213	C	sp|P00047|CYC_THELA Cytochrome c OS=Thermomyces lanuginosus PE=1 SV=1	gi|117958|sp|P29380.1|CYC1_ARATH RecName: Full=Cytochrome c &gt;gnl|BL_ORD_ID|11442 Cytochrome c [Arabidopsis thaliana] &gt;gnl|BL_ORD_ID|11442 cytochrome c [Arabidopsis thaliana]
c100302_g1	226	-	-	-	-	sp|A2QHV0|SEPH_ASPNC Cytokinesis protein sepH OS=Aspergillus niger (strain CBS 513.88 / FGSC A1513) GN=sepH PE=3 SV=1	-
c100303_g1	259	-	-	-	-	-	-
c100304_g1	241	-	-	-	-	-	-
c100305_g1	254	-	-	-	-	-	-
c100306_g1	278	-	-	-	-	sp|O64220|VG26_BPMD2 Minor tail protein Gp26 OS=Mycobacterium phage D29 GN=26 PE=3 SV=3	-
c100307_g1	233	-	-	-	-	-	-
c100308_g1	384	-	-	virNOG10807	S	-	gi|449441095|ref|XP_004138319.1| PREDICTED: uncharacterized protein LOC101218206 [Cucumis sativus] &gt;gnl|BL_ORD_ID|1166402 PREDICTED: uncharacterized protein LOC101225278 [Cucumis sativus]
c100309_g1	224	-	-	virNOG39013	S	sp|P25197|NOLG_RHIME Nodulation protein NolG OS=Rhizobium meliloti (strain 1021) GN=nolG PE=4 SV=2	-
c10030_g1	340	-	-	-	-	-	-
c100310_g1	435	-	-	NOG83590	S	-	gi|159471199|ref|XP_001693744.1| predicted protein [Chlamydomonas reinhardtii] &gt;gnl|BL_ORD_ID|244467 predicted protein [Chlamydomonas reinhardtii]
c100311_g1	242	-	-	-	-	-	-
c100312_g1	347	-	-	-	-	sp|Q96JN8|NEUL4_HUMAN Neuralized-like protein 4 OS=Homo sapiens GN=NEURL4 PE=1 SV=2	-
c100313_g1	653	GO:0015807;GO:0016020;GO:0015179;GO:0003333;GO:0006812;GO:0008324	-	COG0531;virNOG00379;virNOG35305	E	sp|P19807|HNM1_YEAST Choline transport protein OS=Saccharomyces cerevisiae (strain ATCC 204508 / S288c) GN=HNM1 PE=1 SV=1	gi|384253463|gb|EIE26938.1| hypothetical protein COCSUDRAFT_46288 [Coccomyxa subellipsoidea C-169]
c100314_g1	268	-	-	-	-	-	-
c100315_g1	505	-	-	-	-	sp|P0AB28|YCED_ECOLI Uncharacterized protein YceD OS=Escherichia coli (strain K12) GN=yceD PE=4 SV=1	gi|449471574|ref|XP_004153348.1| PREDICTED: uncharacterized protein YceD-like [Cucumis sativus] &gt;gnl|BL_ORD_ID|616069 Predicted metal-binding, possibly nucleic acid-binding protein [Enterobacter cloacae subsp. cloacae NCTC 9394] &gt;gnl|BL_ORD_ID|616069 hypothetical protein [Enterobacter cloacae] &gt;gnl|BL_ORD_ID|616069 Predicted metal-binding, possibly nucleic acid-binding protein [Enterobac…
c100316_g1	225	-	-	-	-	-	-
c100317_g1	201	-	-	-	-	-	-
c100318_g1	494	-	-	-	-	sp|Q8XBQ1|RLPA_ECO57 Rare lipoprotein A OS=Escherichia coli O157:H7 GN=rlpA PE=3 SV=1	-
c100319_g1	711	-	-	-	-	-	-
c100320_g1	249	-	-	virNOG00906;virNOG28821	S	-	gi|502118149|ref|XP_004496124.1| PREDICTED: uncharacterized protein LOC101496417 [Cicer arietinum]
c100321_g1	488	GO:0015986;GO:0000275;GO:0046933;GO:0046961	-	virNOG09622	C	sp|Q40089|ATP4_IPOBA ATP synthase subunit delta&apos;, mitochondrial OS=Ipomoea batatas PE=1 SV=1	gi|460378904|ref|XP_004235207.1| PREDICTED: ATP synthase subunit delta&apos;, mitochondrial-like [Solanum lycopersicum]
c100322_g1	332	-	-	-	-	-	-
c100323_g1	239	-	-	-	-	-	-
c100324_g1	778	-	-	COG4993	G	sp|P15877|DHG_ECOLI Quinoprotein glucose dehydrogenase OS=Escherichia coli (strain K12) GN=gcd PE=1 SV=3	gi|449472310|ref|XP_004153554.1| PREDICTED: quinoprotein glucose dehydrogenase-like [Cucumis sativus]
c100325_g1	265	-	-	-	-	-	-
c100326_g1	205	-	-	-	-	-	-
c100327_g1	233	-	-	COG1028;virNOG10671	QI	sp|Q09851|AYR1_SCHPO NADPH-dependent 1-acyldihydroxyacetone phosphate reductase OS=Schizosaccharomyces pombe (strain 972 / ATCC 24843) GN=ayr1 PE=3 SV=2	gi|302829595|ref|XP_002946364.1| hypothetical protein VOLCADRAFT_55911 [Volvox carteri f. nagariensis] &gt;gnl|BL_ORD_ID|701703 hypothetical protein VOLCADRAFT_55911 [Volvox carteri f. nagariensis]
c100328_g1	369	-	-	-	-	-	-
c100329_g1	226	-	-	-	-	-	-
c10032_g1	310	-	-	-	-	-	-
c100330_g1	248	-	-	-	-	sp|O74956|RT08_SCHPO 37S ribosomal protein subunit S8, mitochondrial OS=Schizosaccharomyces pombe (strain 972 / ATCC 24843) GN=mrps8 PE=3 SV=1	gi|223931041|ref|YP_002586901.1| ribosomal protein S8 (chloroplast) [Syntrichia ruralis] &gt;gnl|BL_ORD_ID|378660 ribosomal protein S8 (chloroplast) [Syntrichia ruralis]
c100331_g1	548	-	-	-	-	-	-
c100332_g1	259	-	-	-	-	-	-
c100333_g1	412	-	-	virNOG05996	S	sp|Q9SIA1|MATE8_ARATH MATE efflux family protein 8 OS=Arabidopsis thaliana GN=DTXL4 PE=3 SV=2	gi|224135467|ref|XP_002327225.1| predicted protein [Populus trichocarpa] &gt;gnl|BL_ORD_ID|396115 predicted protein [Populus trichocarpa]
c100334_g1	235	-	-	-	-	-	-
c100335_g1	262	-	-	-	-	-	-
c100336_g1	221	-	-	-	-	-	-
c100337_g1	347	-	-	-	-	-	-
c100338_g1	420	-	-	COG0741	M	sp|P0AEZ7|MLTD_ECOLI Membrane-bound lytic murein transglycosylase D OS=Escherichia coli (strain K12) GN=mltD PE=1 SV=1	gi|449470714|ref|XP_004153061.1| PREDICTED: membrane-bound lytic murein transglycosylase D-like, partial [Cucumis sativus]
c100339_g1	266	-	-	-	-	-	-
c100340_g1	264	-	-	-	-	-	-
c100341_g1	238	-	-	-	-	-	-
c100342_g1	318	-	-	-	-	-	-
c100343_g1	479	GO:0044424;GO:0016853;GO:0019211;GO:0009987;GO:0019888	-	virNOG00165	TD	sp|Q5B6C5|PTPA1_EMENI Serine/threonine-protein phosphatase 2A activator 1 OS=Emericella nidulans (strain FGSC A4 / ATCC 38163 / CBS 112.46 / NRRL 194 / M139) GN=rrd1 PE=3 SV=1	gi|307111237|gb|EFN59472.1| hypothetical protein CHLNCDRAFT_18967 [Chlorella variabilis]
c100344_g1	516	-	-	NOG01714;virNOG00483	SU	sp|Q5RDY2|TM9S4_PONAB Transmembrane 9 superfamily member 4 OS=Pongo abelii GN=TM9SF4 PE=2 SV=1	gi|460392533|ref|XP_004241870.1| PREDICTED: transmembrane 9 superfamily member 4-like [Solanum lycopersicum]
c100345_g1	345	-	-	-	-	-	-
c100346_g1	228	-	-	-	-	-	-
c100347_g1	660	-	-	COG1060	H	sp|Q9S498|THIH_SALTY 2-iminoacetate synthase OS=Salmonella typhimurium (strain LT2 / SGSC1412 / ATCC 700720) GN=thiH PE=1 SV=3	gi|159466244|ref|XP_001691319.1| hydrogenase assembly factor [Chlamydomonas reinhardtii] &gt;gnl|BL_ORD_ID|80651 Fe-hydrogenase assembly protein [Chlamydomonas reinhardtii] &gt;gnl|BL_ORD_ID|80651 hydrogenase assembly factor [Chlamydomonas reinhardtii]
c100348_g1	237	-	-	COG0318	I	sp|Q1BBA2|MBTM_MYCSS Long-chain-fatty-acid--[acyl-carrier-protein] ligase MbtM OS=Mycobacterium sp. (strain MCS) GN=mbtM PE=3 SV=1	-
c100349_g1	346	-	-	-	-	-	-
c10034_g1	224	GO:0010268;GO:0046872;GO:0007275;GO:0016132;GO:0016125;GO:0010295	-	virNOG08095	Q	-	gi|224105551|ref|XP_002313853.1| predicted protein [Populus trichocarpa] &gt;gnl|BL_ORD_ID|409135 predicted protein [Populus trichocarpa]
c100350_g1	265	-	-	-	-	-	-
c100351_g1	267	-	-	-	-	-	-
c100352_g1	270	-	-	-	-	-	-
c100353_g1	478	GO:0008643;GO:0055085;GO:0016021;GO:0022891	-	KOG0254;COG0477;virNOG01665;virNOG03715	RG	sp|P32466|HXT3_YEAST Low-affinity glucose transporter HXT3 OS=Saccharomyces cerevisiae (strain ATCC 204508 / S288c) GN=HXT3 PE=1 SV=1	gi|326513122|dbj|BAK06801.1| predicted protein [Hordeum vulgare subsp. vulgare]
c100354_g1	683	-	-	-	-	-	-
c100355_g1	245	-	-	-	-	-	-
c100356_g1	495	-	-	-	-	sp|Q9L016|Y2297_STRCO UPF0246 protein SCO2297 OS=Streptomyces coelicolor (strain ATCC BAA-471 / A3(2) / M145) GN=SCO2297 PE=3 SV=1	gi|449468071|ref|XP_004151745.1| PREDICTED: UPF0246 protein CKO_03380-like [Cucumis sativus]
c100357_g1	297	-	-	-	-	-	-
c100358_g1	236	-	-	-	-	-	-
c100359_g1	356	-	-	KOG1121	L	-	-
c100360_g1	264	-	-	-	-	-	-
c100361_g1	409	-	-	-	-	-	-
c100362_g1	302	-	-	-	-	-	-
c100364_g1	371	GO:0055085;GO:0016021	-	virNOG05848	P	sp|Q6R3K4|YSL8_ARATH Probable metal-nicotianamine transporter YSL8 OS=Arabidopsis thaliana GN=YSL8 PE=1 SV=2	gi|376334964|gb|AFB32181.1| hypothetical protein 0_10167_01, partial [Pinus mugo]
c100365_g1	337	-	-	-	-	-	-
c100366_g1	525	-	-	-	-	-	-
c100368_g1	210	-	-	-	-	-	-
c100369_g1	206	-	-	-	-	-	-
c10036_g1	202	-	-	-	-	-	-
c100370_g1	373	-	-	-	-	-	-
c100371_g1	306	-	-	-	-	-	-
c100372_g1	503	-	-	-	-	-	-
c100373_g1	281	-	-	-	-	-	-
c100374_g1	273	-	-	-	-	-	-
c100375_g1	217	-	-	-	-	-	-
c100376_g1	212	-	-	-	-	-	-
c100377_g1	731	GO:0005634;GO:0009535;GO:0008266;GO:0006412;GO:0003735;GO:0019843;GO:0009570;GO:0022626	K02926	virNOG05602	J	sp|O80361|RK4_TOBAC 50S ribosomal protein L4, chloroplastic OS=Nicotiana tabacum GN=RPL4 PE=2 SV=1	gi|147856052|emb|CAN78612.1| hypothetical protein VITISV_028922 [Vitis vinifera]
c100378_g1	229	-	-	-	-	-	-
c100379_g1	839	-	-	-	-	-	-
c10037_g1	234	-	-	-	-	-	-
c100380_g1	435	-	-	COG0543	C	sp|Q66DP5|ASCD_YERPS CDP-6-deoxy-L-threo-D-glycero-4-hexulose-3-dehydrase reductase OS=Yersinia pseudotuberculosis serotype I (strain IP32953) GN=ascD PE=1 SV=3	gi|222838325|gb|EEE76690.1| predicted protein [Populus trichocarpa]
c100381_g1	201	GO:0005634;GO:0030154;GO:0005618;GO:0006355;GO:0080060;GO:0003700;GO:0044212	-	virNOG13946;virNOG19678;virNOG05279;virNOG22232	SK	sp|Q9FJV5|KAN4_ARATH Probable transcription factor KAN4 OS=Arabidopsis thaliana GN=KAN4 PE=1 SV=1	gi|449470166|ref|XP_004152789.1| PREDICTED: probable transcription factor KAN4-like [Cucumis sativus]
c100382_g1	1508	GO:0044710	K20416	virNOG13214	I	sp|Q12618|ACO1_AJECA Acyl-CoA desaturase OS=Ajellomyces capsulatus GN=OLE1 PE=3 SV=1	gi|293334051|ref|NP_001169125.1| uncharacterized protein LOC100382970 [Zea mays] &gt;gnl|BL_ORD_ID|468598 unknown [Zea mays]
c100383_g1	202	-	-	-	-	-	-
c100384_g1	248	-	-	-	-	-	-
c100385_g1	322	-	-	-	-	-	-
c100386_g1	267	-	-	-	-	-	-
c100387_g1	206	-	-	-	-	-	-
c100388_g1	287	-	-	virNOG22696;virNOG15831	S	-	gi|462411836|gb|EMJ16885.1| hypothetical protein PRUPE_ppa008693mg [Prunus persica]
c100389_g1	318	-	-	-	-	-	-
c10038_g1	269	-	-	-	-	-	-
c100390_g1	252	-	-	-	-	-	-
c100391_g1	616	-	-	-	-	-	-
c100392_g1	364	GO:0005524	-	virNOG03266;COG0443;KOG0101;NOG02445	O	sp|P78983|HSP70_ALTAL Heat shock 70 kDa protein (Fragment) OS=Alternaria alternata GN=HSP70 PE=1 SV=2	gi|388512705|gb|AFK44414.1| unknown [Lotus japonicus]
c100393_g1	222	-	-	-	-	-	gi|147860956|emb|CAN78744.1| hypothetical protein VITISV_014186 [Vitis vinifera]
c100394_g1	254	-	-	-	-	sp|Q9P4E5|LIP10_CANAL Lipase 10 OS=Candida albicans (strain SC5314 / ATCC MYA-2876) GN=LIP10 PE=3 SV=1	gi|226509938|ref|NP_001142371.1| uncharacterized protein LOC100274543 precursor [Zea mays] &gt;gnl|BL_ORD_ID|325107 unknown [Zea mays]
c100395_g1	647	-	-	virNOG06774	S	sp|P53212|YG1D_YEAST Probable transcriptional regulatory protein HAH1 OS=Saccharomyces cerevisiae (strain ATCC 204508 / S288c) GN=HAH1 PE=1 SV=1	gi|307106920|gb|EFN55164.1| hypothetical protein CHLNCDRAFT_52504 [Chlorella variabilis]
c100396_g1	237	GO:0008270	-	virNOG02002	O	sp|Q9LY87|RGLG2_ARATH E3 ubiquitin-protein ligase RGLG2 OS=Arabidopsis thaliana GN=RGLG2 PE=1 SV=1	gi|356570204|ref|XP_003553280.1| PREDICTED: E3 ubiquitin-protein ligase RGLG2-like [Glycine max]
c100397_g1	264	-	-	virNOG09848	E	sp|Q10088|SPEB1_SCHPO Putative agmatinase 1 OS=Schizosaccharomyces pombe (strain 972 / ATCC 24843) GN=SPAC11D3.09 PE=3 SV=1	gi|356496368|ref|XP_003517040.1| PREDICTED: arginase-like [Glycine max]
c100398_g1	276	-	-	-	-	-	-
c100399_g1	527	-	-	-	-	sp|Q07401|UREE_BACSB Urease accessory protein UreE OS=Bacillus sp. (strain TB-90) GN=ureE PE=3 SV=1	-
c10039_g1	545	-	-	-	-	-	-
c100400_g1	216	GO:0016020;GO:0090304;GO:0003824	-	KOG1075;virNOG37348;virNOG09124	R	-	gi|90657644|gb|ABD96942.1| hypothetical protein [Cleome spinosa]
c100401_g1	515	-	-	-	-	sp|Q8CVH8|MDTP_ECOL6 Multidrug resistance outer membrane protein MdtP OS=Escherichia coli O6:H1 (strain CFT073 / ATCC 700928 / UPEC) GN=mdtP PE=3 SV=1	-
c100402_g1	260	GO:0006810;GO:0016021;GO:0005215	-	virNOG10208	G	sp|Q9FZ95|PUP3_ARATH Purine permease 3 OS=Arabidopsis thaliana GN=PUP3 PE=2 SV=1	gi|225459170|ref|XP_002285718.1| PREDICTED: purine permease 3 [Vitis vinifera]
c100403_g1	227	-	-	-	-	-	-
c100404_g1	557	-	-	-	-	sp|Q03519|TAP2_HUMAN Antigen peptide transporter 2 OS=Homo sapiens GN=TAP2 PE=1 SV=1	-
c100405_g1	202	-	-	-	-	-	-
c100406_g1	212	GO:0016310;GO:0004672	-	virNOG14915;virNOG02434	T	sp|Q4P5N0|STE20_USTMA Serine/threonine-protein kinase SMU1 OS=Ustilago maydis (strain 521 / FGSC 9021) GN=SMU1 PE=3 SV=1	gi|326488473|dbj|BAJ93905.1| predicted protein [Hordeum vulgare subsp. vulgare]
c100407_g1	501	-	-	-	-	-	-
c100408_g1	555	GO:0008152	-	virNOG10727	H	sp|Q9UTE2|HEM6_SCHPO Probable coproporphyrinogen-III oxidase OS=Schizosaccharomyces pombe (strain 972 / ATCC 24843) GN=hem13 PE=3 SV=1	gi|255075117|ref|XP_002501233.1| coproporphyrinogen III oxidase chloroplast precursor [Micromonas sp. RCC299] &gt;gnl|BL_ORD_ID|498974 coproporphyrinogen III oxidase chloroplast precursor [Micromonas sp. RCC299]
c100409_g1	602	-	-	-	-	-	gi|255624541|ref|XP_002540491.1| conserved hypothetical protein [Ricinus communis] &gt;gnl|BL_ORD_ID|432791 conserved hypothetical protein [Ricinus communis]
c100410_g1	379	-	-	-	-	-	-
c100411_g1	205	-	-	-	-	-	-
c100412_g1	302	-	-	-	-	sp|P21589|5NTD_HUMAN 5&apos;-nucleotidase OS=Homo sapiens GN=NT5E PE=1 SV=1	gi|302847232|ref|XP_002955151.1| hypothetical protein VOLCADRAFT_65539 [Volvox carteri f. nagariensis] &gt;gnl|BL_ORD_ID|693389 hypothetical protein VOLCADRAFT_65539 [Volvox carteri f. nagariensis]
c100413_g1	262	GO:0016020;GO:0043231;GO:0005488;GO:0016491	-	virNOG30380	Q	sp|O64899|C80B1_ESCCA (S)-N-methylcoclaurine 3&apos;-hydroxylase isozyme 1 (Fragment) OS=Eschscholzia californica GN=CYP80B1 PE=2 SV=1	gi|255544580|ref|XP_002513351.1| (S)-N-methylcoclaurine 3&apos;-hydroxylase isozyme, putative [Ricinus communis] &gt;gnl|BL_ORD_ID|459525 (S)-N-methylcoclaurine 3&apos;-hydroxylase isozyme, putative [Ricinus communis]
c100414_g1	315	-	-	-	-	-	-
c100415_g1	219	GO:0005524;GO:0045899;GO:0030433;GO:0036402;GO:0031597;GO:1901800;GO:0031595;GO:0017025;GO:0008540	-	virNOG07353	O	sp|P53549|PRS10_YEAST 26S protease subunit RPT4 OS=Saccharomyces cerevisiae (strain ATCC 204508 / S288c) GN=RPT4 PE=1 SV=4	gi|307109493|gb|EFN57731.1| hypothetical protein CHLNCDRAFT_56078 [Chlorella variabilis]
c100416_g1	361	-	-	-	-	-	-
c100417_g1	234	-	-	-	-	-	-
c100418_g1	437	-	-	-	-	-	-
c100419_g1	371	-	-	-	-	sp|O15054|KDM6B_HUMAN Lysine-specific demethylase 6B OS=Homo sapiens GN=KDM6B PE=1 SV=4	-
c10041_g1	379	-	-	virNOG05403	I	sp|Q9UU99|YJX4_SCHPO CRAL-TRIO domain-containing protein C23B6.04c OS=Schizosaccharomyces pombe (strain 972 / ATCC 24843) GN=SPCC23B6.04c PE=1 SV=1	gi|225432650|ref|XP_002282170.1| PREDICTED: uncharacterized protein LOC100247799 [Vitis vinifera] &gt;gnl|BL_ORD_ID|224149 unnamed protein product [Vitis vinifera]
c100420_g1	243	-	-	-	-	-	-
c100421_g1	217	-	-	-	-	-	-
c100422_g1	205	-	-	-	-	-	-
c100423_g1	653	-	-	virNOG00398;virNOG08274	K	sp|Q9UIG0|BAZ1B_HUMAN Tyrosine-protein kinase BAZ1B OS=Homo sapiens GN=BAZ1B PE=1 SV=2	gi|302813758|ref|XP_002988564.1| hypothetical protein SELMODRAFT_159527 [Selaginella moellendorffii] &gt;gnl|BL_ORD_ID|661423 hypothetical protein SELMODRAFT_159527 [Selaginella moellendorffii]
c100424_g1	208	GO:0044425	-	-	-	sp|O13931|ATP18_SCHPO ATP synthase subunit J, mitochondrial OS=Schizosaccharomyces pombe (strain 972 / ATCC 24843) GN=atp18 PE=4 SV=1	gi|195608816|gb|ACG26238.1| hypothetical protein [Zea mays]
c100425_g1	531	-	-	-	-	sp|O15492|RGS16_HUMAN Regulator of G-protein signaling 16 OS=Homo sapiens GN=RGS16 PE=1 SV=2	-
c100426_g1	267	-	-	-	-	-	-
c100427_g1	208	-	-	-	-	-	-
c100428_g1	331	-	-	-	-	-	-
c100429_g1	207	-	-	-	-	-	-
c10042_g1	447	GO:0015074;GO:0003676	-	COG2801;virNOG35302;KOG0017	RL	-	gi|470123693|ref|XP_004297856.1| PREDICTED: enzymatic polyprotein-like [Fragaria vesca subsp. vesca]
c100430_g1	246	GO:0009535;GO:0042407;GO:0005524;GO:0004222;GO:0008053;GO:0016021;GO:0008270;GO:0005743;GO:0004176;GO:0045041;GO:0006461;GO:0034982	-	virNOG02844	O	sp|Q9HGM3|YTA12_SCHPO Mitochondrial respiratory chain complexes assembly protein rca1 OS=Schizosaccharomyces pombe (strain 972 / ATCC 24843) GN=yta12 PE=3 SV=1	gi|168066693|ref|XP_001785268.1| predicted protein [Physcomitrella patens subsp. patens] &gt;gnl|BL_ORD_ID|260557 predicted protein [Physcomitrella patens subsp. patens]
c100431_g1	907	-	-	KOG0254;virNOG01520	R	sp|Q92253|RCO3_NEUCR Probable glucose transporter rco-3 OS=Neurospora crassa (strain ATCC 24698 / 74-OR23-1A / CBS 708.71 / DSM 1257 / FGSC 987) GN=rco-3 PE=3 SV=2	gi|326504926|dbj|BAK06754.1| predicted protein [Hordeum vulgare subsp. vulgare]
c100432_g1	362	-	-	-	-	-	-
c100433_g1	590	-	-	-	-	-	-
c100434_g1	247	-	-	-	-	-	-
c100435_g1	306	-	-	-	-	-	-
c100436_g1	240	GO:0008705;GO:0050667;GO:0005829;GO:0005576;GO:0008270;GO:0032259;GO:0009086;GO:0003871	-	virNOG03217	E	sp|P82610|METE_CANAL 5-methyltetrahydropteroyltriglutamate--homocysteine methyltransferase OS=Candida albicans (strain SC5314 / ATCC MYA-2876) GN=MET6 PE=1 SV=2	gi|326518198|dbj|BAK07351.1| predicted protein [Hordeum vulgare subsp. vulgare]
c100437_g1	254	-	-	-	-	-	-
c100438_g1	215	-	-	-	-	-	-
c100439_g1	218	GO:0019829;GO:0006754;GO:0033178;GO:0044424;GO:1902600;GO:0044769;GO:0000166;GO:0015078	-	virNOG00391	C	sp|B3PLV6|ATPA_MYCA5 ATP synthase subunit alpha OS=Mycoplasma arthritidis (strain 158L3-1) GN=atpA PE=3 SV=1	gi|460416045|ref|XP_004253362.1| PREDICTED: ATP synthase subunit alpha-like [Solanum lycopersicum]
c10043_g1	227	-	-	-	-	-	-
c100440_g1	365	-	-	-	-	-	-
c100441_g1	259	-	-	virNOG33673;KOG0017;virNOG08281	R	-	gi|147782975|emb|CAN72957.1| hypothetical protein VITISV_010787 [Vitis vinifera]
c100442_g1	209	-	-	-	-	-	-
c100443_g1	211	GO:0006099;GO:0005975;GO:0030060;GO:0006108	-	virNOG06448	C	sp|P83373|MDHM_FRAAN Malate dehydrogenase, mitochondrial OS=Fragaria ananassa GN=MMDHI PE=1 SV=1	gi|462409675|gb|EMJ15009.1| hypothetical protein PRUPE_ppa008270mg [Prunus persica]
c100444_g1	727	-	-	-	-	sp|P54506|LEPW_BACSU Signal peptidase I W OS=Bacillus subtilis (strain 168) GN=sipW PE=1 SV=1	-
c100445_g1	251	-	-	-	-	-	-
c100446_g1	202	GO:0016787;GO:0000166	-	COG1123;COG0444;virNOG39549;COG4608	PRE	sp|P24137|OPPF_BACSU Oligopeptide transport ATP-binding protein OppF OS=Bacillus subtilis (strain 168) GN=oppF PE=2 SV=3	gi|255589082|ref|XP_002534826.1| oligopeptide abc transporter, putative [Ricinus communis] &gt;gnl|BL_ORD_ID|438424 oligopeptide abc transporter, putative [Ricinus communis]
c100447_g1	207	-	-	-	-	-	-
c100448_g1	290	-	-	-	-	-	-
c100449_g1	211	-	-	-	-	-	-
c10044_g1	491	-	-	-	-	-	-
c100450_g1	233	GO:0004674;GO:0007165;GO:0005524;GO:0006468	-	virNOG13610	T	sp|Q9LEU7|CIPK5_ARATH CBL-interacting serine/threonine-protein kinase 5 OS=Arabidopsis thaliana GN=CIPK5 PE=2 SV=1	gi|225430344|ref|XP_002285269.1| PREDICTED: CBL-interacting serine/threonine-protein kinase 25-like isoform 2 [Vitis vinifera]
c100451_g1	391	-	-	COG2801;virNOG35106;NOG160234;NOG112449	SRL	-	gi|462395665|gb|EMJ01464.1| hypothetical protein PRUPE_ppa015000mg [Prunus persica]
c100452_g1	232	-	-	-	-	-	-
c100453_g1	210	-	-	-	-	-	-
c100454_g1	285	-	-	-	-	-	-
c100455_g1	271	GO:0016020	-	virNOG11574	S	-	gi|255569090|ref|XP_002525514.1| conserved hypothetical protein [Ricinus communis] &gt;gnl|BL_ORD_ID|447688 conserved hypothetical protein [Ricinus communis]
c100456_g1	407	-	-	-	-	-	-
c100457_g1	221	-	-	-	-	-	-
c100458_g1	214	-	-	-	-	-	-
c100459_g1	247	GO:0005774;GO:0005749;GO:0016021;GO:0009536	-	strNOG17809;virNOG20801	S	-	gi|460391499|ref|XP_004241358.1| PREDICTED: uncharacterized protein LOC101262925 [Solanum lycopersicum]
c10045_g1	572	GO:0046872;GO:0006470;GO:0004722	-	KOG0700;virNOG16004;virNOG04685;virNOG05369	T	sp|Q7XCJ7|P2C72_ORYSJ Probable protein phosphatase 2C 72 OS=Oryza sativa subsp. japonica GN=Os10g0544900 PE=2 SV=1	gi|357147263|ref|XP_003574281.1| PREDICTED: probable protein phosphatase 2C 72-like [Brachypodium distachyon]
c100460_g1	207	GO:0015074;GO:0003676	-	virNOG00819;virNOG34595;virNOG01744	JR	-	gi|147767783|emb|CAN60452.1| hypothetical protein VITISV_011348 [Vitis vinifera]
c100461_g1	213	-	-	-	-	-	-
c100462_g1	265	-	-	KOG0504;virNOG08684	R	sp|Q810B6|ANFY1_MOUSE Ankyrin repeat and FYVE domain-containing protein 1 OS=Mus musculus GN=Ankfy1 PE=2 SV=2	gi|225425880|ref|XP_002270297.1| PREDICTED: uncharacterized protein LOC100242500 [Vitis vinifera] &gt;gnl|BL_ORD_ID|229021 ankyrin-like protein [Vitis vinifera]
c100463_g1	457	-	-	-	-	sp|B5BJG8|RHAS_SALPK HTH-type transcriptional activator RhaS OS=Salmonella paratyphi A (strain AKU_12601) GN=rhaS PE=3 SV=1	gi|255589783|ref|XP_002535085.1| conserved hypothetical protein [Ricinus communis] &gt;gnl|BL_ORD_ID|438171 conserved hypothetical protein [Ricinus communis]
c100464_g1	201	-	-	-	-	-	-
c100465_g1	257	-	-	virNOG27872;NOG46922;virNOG01449;virNOG06122;virNOG10538	SKU	-	gi|297742873|emb|CBI35638.3| unnamed protein product [Vitis vinifera]
c100466_g1	301	-	-	-	-	-	-
c100467_g1	299	-	-	-	-	-	-
c100468_g1	288	-	-	-	-	-	-
c100469_g1	553	-	-	-	-	-	-
c10046_g1	605	-	-	-	-	-	-
c100470_g1	232	-	-	-	-	-	-
c100471_g1	210	-	-	-	-	-	-
c100472_g1	213	-	-	-	-	-	-
c100473_g1	206	-	-	-	-	-	-
c100474_g1	224	-	-	-	-	-	-
c100475_g1	219	-	-	-	-	-	-
c100476_g1	238	-	-	-	-	sp|O60716|CTND1_HUMAN Catenin delta-1 OS=Homo sapiens GN=CTNND1 PE=1 SV=1	-
c100477_g1	223	-	-	-	-	-	-
c100478_g1	217	-	-	-	-	sp|Q9A700|DPO3A_CAUCR DNA polymerase III subunit alpha OS=Caulobacter crescentus (strain ATCC 19089 / CB15) GN=dnaE1 PE=3 SV=1	-
c100479_g1	219	-	-	-	-	-	-
c10047_g1	250	-	-	-	-	-	-
c100480_g1	461	-	-	-	-	-	-
c100481_g1	326	-	-	-	-	-	-
c100482_g1	228	-	-	-	-	-	-
c100483_g1	228	-	-	-	-	-	-
c100484_g1	410	GO:0005634;GO:0003677;GO:0006355	-	virNOG02926;lilNOG03117	K	-	gi|363807950|ref|NP_001241943.1| uncharacterized protein LOC100799248 [Glycine max] &gt;gnl|BL_ORD_ID|562249 unknown [Glycine max]
c100485_g1	264	-	-	-	-	-	-
c100486_g1	206	-	-	-	-	sp|Q01284|2NPD_NEUCR Nitronate monooxygenase OS=Neurospora crassa (strain ATCC 24698 / 74-OR23-1A / CBS 708.71 / DSM 1257 / FGSC 987) GN=ncd-2 PE=1 SV=1	-
c100487_g1	293	-	-	-	-	-	-
c100488_g1	253	-	-	-	-	-	-
c100489_g1	565	-	-	-	-	-	-
c10048_g1	326	-	-	-	-	-	-
c100490_g1	207	-	-	-	-	-	-
c100491_g1	223	-	-	-	-	-	-
c100492_g1	261	-	-	-	-	sp|P22151|GRG1_NEUCR Glucose-repressible gene protein OS=Neurospora crassa (strain ATCC 24698 / 74-OR23-1A / CBS 708.71 / DSM 1257 / FGSC 987) GN=grg-1 PE=2 SV=1	-
c100493_g1	311	-	-	-	-	-	-
c100494_g1	329	GO:0008081	-	virNOG13122;COG0584;virNOG03028	C	sp|P54527|YQIK_BACSU Uncharacterized protein YqiK OS=Bacillus subtilis (strain 168) GN=yqiK PE=4 SV=2	gi|356562626|ref|XP_003549570.1| PREDICTED: glycerophosphoryl diester phosphodiesterase-like [Glycine max]
c100495_g1	294	-	-	-	-	-	-
c100496_g1	354	-	-	NOG02125;KOG1155;virNOG04844	D	sp|Q9UJX2|CDC23_HUMAN Cell division cycle protein 23 homolog OS=Homo sapiens GN=CDC23 PE=1 SV=3	gi|302805430|ref|XP_002984466.1| hypothetical protein SELMODRAFT_268860 [Selaginella moellendorffii] &gt;gnl|BL_ORD_ID|665443 hypothetical protein SELMODRAFT_268860 [Selaginella moellendorffii]
c100497_g1	211	-	-	-	-	-	-
c100498_g1	220	-	-	-	-	-	-
c100499_g1	265	-	-	-	-	-	-
c10049_g1	224	-	-	-	-	-	-
c1004_g1	290	-	-	-	-	-	-
c100500_g1	290	-	-	-	-	-	-
c100501_g1	299	-	-	-	-	-	-
c100502_g1	227	-	-	-	-	-	-
c100503_g1	234	-	-	-	-	-	-
c100504_g1	232	-	-	-	-	-	-
c100505_g1	554	-	-	-	-	-	-
c100506_g1	313	-	-	-	-	-	-
c100507_g1	238	-	-	-	-	-	-
c100508_g1	203	-	-	virNOG08824;virNOG10401;virNOG03186	SAR	-	gi|147819202|emb|CAN62633.1| hypothetical protein VITISV_031441 [Vitis vinifera]
c100509_g1	235	-	-	-	-	-	-
c10050_g1	403	-	-	virNOG29924;COG1292	P	sp|P0ABC9|BETT_ECOLI High-affinity choline transport protein OS=Escherichia coli (strain K12) GN=betT PE=2 SV=1	gi|224173214|ref|XP_002339743.1| predicted protein [Populus trichocarpa] &gt;gnl|BL_ORD_ID|392897 predicted protein [Populus trichocarpa]
c100510_g1	251	-	-	-	-	-	-
c100511_g1	645	GO:0008152	-	COG0350	L	sp|P16455|MGMT_HUMAN Methylated-DNA--protein-cysteine methyltransferase OS=Homo sapiens GN=MGMT PE=1 SV=1	gi|168053078|ref|XP_001778965.1| predicted protein [Physcomitrella patens subsp. patens] &gt;gnl|BL_ORD_ID|266765 predicted protein [Physcomitrella patens subsp. patens]
c100512_g1	584	-	-	-	-	-	-
c100513_g1	212	-	-	-	-	-	-
c100514_g1	205	-	-	-	-	-	-
c100515_g1	230	-	-	-	-	-	-
c100516_g1	458	-	-	-	-	-	gi|255588609|ref|XP_002534660.1| conserved hypothetical protein [Ricinus communis] &gt;gnl|BL_ORD_ID|438588 conserved hypothetical protein [Ricinus communis]
c100517_g1	204	-	-	-	-	-	-
c100518_g1	262	GO:0000712;GO:0006281;GO:0016853;GO:0005488;GO:0007067	-	virNOG12173	L	sp|Q13472|TOP3A_HUMAN DNA topoisomerase 3-alpha OS=Homo sapiens GN=TOP3A PE=1 SV=1	gi|356516381|ref|XP_003526873.1| PREDICTED: DNA topoisomerase 3-alpha [Glycine max]
c100519_g1	236	-	-	-	-	-	-
c10051_g1	1198	-	-	-	-	-	-
c100520_g1	392	-	-	-	-	sp|O31546|DUS2_BACSU Probable tRNA-dihydrouridine synthase 2 OS=Bacillus subtilis (strain 168) GN=dus2 PE=3 SV=1	-
c100521_g1	282	-	-	-	-	-	-
c100522_g1	216	-	-	-	-	-	-
c100523_g1	234	-	-	virNOG27872;KOG1075;virNOG15069	SR	-	gi|46576009|gb|AAT01370.1| putative non-LTR retroelement reverse transcriptase [Oryza sativa Japonica Group]
c100524_g1	806	-	-	-	-	-	-
c100525_g1	203	-	-	-	-	-	-
c100526_g1	253	-	-	-	-	-	-
c100527_g1	241	GO:0046983;GO:0003676	-	virNOG40613;lilNOG21844;virNOG06881	S	-	gi|449485018|ref|XP_004157048.1| PREDICTED: uncharacterized protein LOC101227643 [Cucumis sativus]
c100528_g1	373	-	-	-	-	-	-
c100529_g1	421	-	-	-	-	sp|Q08460|KCMA1_MOUSE Calcium-activated potassium channel subunit alpha-1 OS=Mus musculus GN=Kcnma1 PE=1 SV=2	-
c10052_g1	221	GO:0003006;GO:0048856;GO:0032501	-	virNOG12430	S	-	gi|462408837|gb|EMJ14171.1| hypothetical protein PRUPE_ppa021122mg, partial [Prunus persica]
c100530_g1	265	-	-	-	-	-	-
c100531_g1	353	-	-	-	-	-	-
c100532_g1	213	-	-	-	-	-	-
c100533_g1	237	-	-	-	-	-	-
c100534_g1	217	-	-	-	-	-	-
c100535_g1	743	-	-	-	-	sp|O75128|COBL_HUMAN Protein cordon-bleu OS=Homo sapiens GN=COBL PE=1 SV=2	-
c100536_g1	206	-	-	-	-	-	-
c100537_g1	256	-	-	-	-	-	-
c100538_g1	530	-	-	-	-	-	-
c100539_g1	233	-	-	-	-	-	-
c10053_g1	352	GO:0005488	-	virNOG21749;virNOG20872;KOG0032	JOT	sp|P69732|GAG_EIAVY Gag polyprotein OS=Equine infectious anemia virus (strain Wyoming) GN=gag PE=1 SV=1	gi|75214630|gb|ABA18102.1| zinc knuckle family protein [Olimarabidopsis pumila]
c100540_g1	255	-	-	-	-	-	-
c100541_g1	349	-	-	virNOG06677	K	sp|Q5VVJ2|MYSM1_HUMAN Histone H2A deubiquitinase MYSM1 OS=Homo sapiens GN=MYSM1 PE=1 SV=1	-
c100542_g1	235	-	-	-	-	sp|Q9Y2F5|K0947_HUMAN Uncharacterized protein KIAA0947 OS=Homo sapiens GN=KIAA0947 PE=1 SV=5	-
c100543_g1	488	-	-	-	-	sp|P25479|VPP_BPP2 Terminase, ATPase subunit OS=Enterobacteria phage P2 GN=P PE=4 SV=1	-
c100544_g1	254	-	-	-	-	-	-
c100545_g1	292	-	-	virNOG12329	S	-	gi|462406875|gb|EMJ12339.1| hypothetical protein PRUPE_ppa026612mg [Prunus persica]
c100547_g1	232	-	-	-	-	-	-
c100548_g1	273	-	-	virNOG06850	H	sp|A0QRD3|MENB_MYCS2 1,4-Dihydroxy-2-naphthoyl-CoA synthase OS=Mycobacterium smegmatis (strain ATCC 700084 / mc(2)155) GN=menB PE=1 SV=1	gi|460385924|ref|XP_004238650.1| PREDICTED: 1,4-Dihydroxy-2-naphthoyl-CoA synthase, peroxisomal-like [Solanum lycopersicum]
c100549_g1	656	-	-	-	-	-	-
c10054_g1	221	-	-	-	-	-	-
c100550_g1	236	-	-	-	-	sp|B2VS19|MDM34_PYRTR Mitochondrial distribution and morphology protein 34 OS=Pyrenophora tritici-repentis (strain Pt-1C-BFP) GN=mdm34 PE=3 SV=1	-
c100551_g1	348	-	-	-	-	-	-
c100552_g1	238	-	-	-	-	-	-
c100553_g1	416	-	-	-	-	-	-
c100554_g1	303	-	-	-	-	-	-
c100555_g1	331	-	-	KOG1075;virNOG09124;virNOG05750	AR	-	gi|356570179|ref|XP_003553268.1| PREDICTED: putative ribonuclease H protein At1g65750-like [Glycine max]
c100556_g1	403	-	-	-	-	-	-
c100557_g1	461	-	-	virNOG36712;virNOG36189;virNOG36194	SQR	sp|Q8RQL6|GLUB_COREF Glutamate-binding protein OS=Corynebacterium efficiens (strain DSM 44549 / YS-314 / AJ 12310 / JCM 11189 / NBRC 100395) GN=gluB PE=3 SV=1	gi|218191223|gb|EEC73650.1| hypothetical protein OsI_08176 [Oryza sativa Indica Group]
c100558_g1	211	GO:0005216;GO:0034220;GO:0016021	-	-	-	sp|Q9UW81|NOP1_NEUCR Opsin-1 OS=Neurospora crassa (strain ATCC 24698 / 74-OR23-1A / CBS 708.71 / DSM 1257 / FGSC 987) GN=nop-1 PE=1 SV=1	gi|34559256|gb|AAQ75384.1| putative opsin [Oryza sativa Indica Group]
c100559_g1	213	-	-	-	-	-	-
c10055_g1	225	-	-	virNOG25695	S	-	gi|462398221|gb|EMJ03889.1| hypothetical protein PRUPE_ppa012609mg [Prunus persica]
c100560_g1	216	-	-	-	-	-	-
c100561_g1	453	GO:0033614;GO:0009534	-	strNOG02244;virNOG02217	S	-	gi|118489593|gb|ABK96598.1| unknown [Populus trichocarpa x Populus deltoides]
c100562_g1	480	-	-	-	-	-	-
c100563_g1	426	-	-	virNOG14703	R	sp|Q3U3T8|WDR62_MOUSE WD repeat-containing protein 62 OS=Mus musculus GN=Wdr62 PE=1 SV=2	gi|147769689|emb|CAN65536.1| hypothetical protein VITISV_018285 [Vitis vinifera]
c100564_g1	558	-	-	virNOG07230	C	sp|Q12251|YP011_YEAST Uncharacterized mitochondrial carrier YPR011C OS=Saccharomyces cerevisiae (strain ATCC 204508 / S288c) GN=YPR011C PE=1 SV=1	gi|115465719|ref|NP_001056459.1| Os05g0585900 [Oryza sativa Japonica Group] &gt;gnl|BL_ORD_ID|83024 putative peroxisomal Ca-dependent solute carrier [Oryza sativa Japonica Group] &gt;gnl|BL_ORD_ID|83024 Os05g0585900 [Oryza sativa Japonica Group] &gt;gnl|BL_ORD_ID|83024 unnamed protein product [Oryza sativa Japonica Group] &gt;gnl|BL_ORD_ID|83024 hypothetical protein OsJ_19712 [Oryza sativa Japoni…
c100565_g1	373	GO:0006364	-	virNOG02769	O	sp|Q9UTK0|NOB1_SCHPO 20S-pre-rRNA D-site endonuclease nob1 OS=Schizosaccharomyces pombe (strain 972 / ATCC 24843) GN=nob1 PE=3 SV=1	gi|302847827|ref|XP_002955447.1| hypothetical protein VOLCADRAFT_119051 [Volvox carteri f. nagariensis] &gt;gnl|BL_ORD_ID|693004 hypothetical protein VOLCADRAFT_119051 [Volvox carteri f. nagariensis]
c100566_g1	240	-	-	-	-	-	-
c100567_g1	250	-	-	-	-	-	-
c100568_g1	201	-	-	-	-	-	-
c100569_g1	245	-	-	-	-	-	-
c10056_g1	471	-	-	virNOG12727	A	sp|P37024|HRPB_ECOLI ATP-dependent RNA helicase HrpB OS=Escherichia coli (strain K12) GN=hrpB PE=1 SV=3	gi|255076631|ref|XP_002501990.1| predicted protein [Micromonas sp. RCC299] &gt;gnl|BL_ORD_ID|499731 predicted protein [Micromonas sp. RCC299]
c100570_g1	420	-	-	virNOG16060;virNOG01105	S	-	gi|255553965|ref|XP_002518023.1| conserved hypothetical protein [Ricinus communis] &gt;gnl|BL_ORD_ID|455332 conserved hypothetical protein [Ricinus communis]
c100571_g1	399	-	-	-	-	-	-
c100572_g1	488	-	-	COG1657;virNOG38299;virNOG37331;virNOG29348	IR	-	gi|147790937|emb|CAN77235.1| hypothetical protein VITISV_010062 [Vitis vinifera]
c100573_g1	313	GO:0055114;GO:0005488;GO:0000249	-	virNOG10516	Q	sp|O13820|ERG5_SCHPO Cytochrome P450 61 OS=Schizosaccharomyces pombe (strain 972 / ATCC 24843) GN=erg5 PE=1 SV=3	gi|297826913|ref|XP_002881339.1| CYP710A1 [Arabidopsis lyrata subsp. lyrata] &gt;gnl|BL_ORD_ID|639935 CYP710A1 [Arabidopsis lyrata subsp. lyrata]
c100574_g1	243	-	-	-	-	-	-
c100575_g1	353	-	-	-	-	-	-
c100577_g1	221	-	-	-	-	-	-
c100578_g1	253	-	-	-	-	-	-
c100579_g1	560	-	-	virNOG14910	A	sp|P0AGL9|RSME_SHIFL Ribosomal RNA small subunit methyltransferase E OS=Shigella flexneri GN=rsmE PE=3 SV=1	gi|222833711|gb|EEE72188.1| predicted protein [Populus trichocarpa]
c100580_g1	248	-	-	-	-	-	-
c100581_g1	209	-	-	-	-	-	-
c100583_g1	250	-	-	-	-	-	-
c100584_g1	437	GO:0016709;GO:0044710	-	virNOG09114	C	-	gi|462408126|gb|EMJ13460.1| hypothetical protein PRUPE_ppa006635mg [Prunus persica]
c100585_g1	236	-	-	-	-	-	-
c100586_g1	241	-	-	-	-	-	-
c100587_g1	571	-	-	-	-	sp|P54296|MYOM2_HUMAN Myomesin-2 OS=Homo sapiens GN=MYOM2 PE=1 SV=2	-
c100588_g1	222	-	-	-	-	-	-
c100589_g1	305	-	-	-	-	-	-
c10058_g1	408	GO:0006412;GO:0005737	-	virNOG02380	J	sp|Q0CVT0|EIF3C_ASPTN Eukaryotic translation initiation factor 3 subunit C OS=Aspergillus terreus (strain NIH 2624 / FGSC A1156) GN=nip1 PE=3 SV=1	gi|302767854|ref|XP_002967347.1| hypothetical protein SELMODRAFT_408306 [Selaginella moellendorffii] &gt;gnl|BL_ORD_ID|682023 hypothetical protein SELMODRAFT_408306 [Selaginella moellendorffii]
c100590_g1	319	-	-	-	-	-	-
c100591_g1	267	-	-	-	-	sp|Q5RD33|APBA2_PONAB Amyloid beta A4 precursor protein-binding family A member 2 OS=Pongo abelii GN=APBA2 PE=2 SV=1	-
c100592_g1	226	-	-	-	-	-	-
c100593_g1	208	-	-	-	-	sp|Q17R89|RHG44_HUMAN Rho GTPase-activating protein 44 OS=Homo sapiens GN=ARHGAP44 PE=1 SV=1	-
c100594_g1	219	-	-	-	-	-	-
c100595_g1	382	-	-	-	-	-	-
c100596_g1	642	-	-	virNOG24723;virNOG40332	SR	sp|A7GHV1|PBPA_CLOBL Penicillin-binding protein 1A OS=Clostridium botulinum (strain Langeland / NCTC 10281 / Type F) GN=pbpA PE=3 SV=1	gi|255603386|ref|XP_002538039.1| conserved hypothetical protein [Ricinus communis] &gt;gnl|BL_ORD_ID|435238 conserved hypothetical protein [Ricinus communis]
c100597_g1	505	-	-	virNOG11838	S	sp|Q96D31|CRCM1_HUMAN Calcium release-activated calcium channel protein 1 OS=Homo sapiens GN=ORAI1 PE=1 SV=2	gi|159462636|ref|XP_001689548.1| predicted protein [Chlamydomonas reinhardtii] &gt;gnl|BL_ORD_ID|244749 predicted protein [Chlamydomonas reinhardtii]
c100598_g1	365	-	-	-	-	sp|P22697|CYS3_NEUCR Regulatory protein cys-3 OS=Neurospora crassa (strain ATCC 24698 / 74-OR23-1A / CBS 708.71 / DSM 1257 / FGSC 987) GN=cys-3 PE=1 SV=1	-
c100599_g1	201	GO:0018171;GO:0016702;GO:0070483;GO:0009061	-	virNOG05905	S	-	gi|359490916|ref|XP_002274302.2| PREDICTED: 2-aminoethanethiol dioxygenase-like [Vitis vinifera] &gt;gnl|BL_ORD_ID|226205 unnamed protein product [Vitis vinifera]
c10059_g1	934	-	-	virNOG01491;COG5329	TI	sp|Q7XZU1|SAC4_ARATH Phosphoinositide phosphatase SAC4 OS=Arabidopsis thaliana GN=SAC4 PE=2 SV=1	gi|224141557|ref|XP_002324135.1| predicted protein [Populus trichocarpa] &gt;gnl|BL_ORD_ID|423214 predicted protein [Populus trichocarpa]
c100600_g1	277	-	-	virNOG22502;KOG1075;virNOG33137;NOG178534;virNOG01327	SR	-	gi|147772713|emb|CAN76071.1| hypothetical protein VITISV_004551 [Vitis vinifera]
c100601_g1	250	-	-	-	-	-	-
c100602_g1	396	-	-	-	-	-	-
c100603_g1	212	-	-	-	-	sp|O06804|GULDH_MYCTU L-gulono-1,4-lactone dehydrogenase OS=Mycobacterium tuberculosis GN=Rv1771 PE=1 SV=2	-
c100605_g1	344	-	-	-	-	-	-
c100606_g1	412	-	-	-	-	-	-
c100607_g1	402	-	-	-	-	sp|Q02114|LYTC_BACSU N-acetylmuramoyl-L-alanine amidase LytC OS=Bacillus subtilis (strain 168) GN=lytC PE=1 SV=1	-
c100608_g1	320	-	-	-	-	-	-
c100609_g1	222	-	-	-	-	-	-
c10060_g1	312	GO:0005840;GO:0006412;GO:0003735	K02867	virNOG18536	J	-	gi|482551174|gb|EOA15367.1| hypothetical protein CARUB_v10005792mg [Capsella rubella]
c100610_g1	261	-	-	-	-	-	-
c100611_g1	204	-	-	-	-	-	-
c100612_g1	233	-	-	-	-	-	-
c100613_g1	224	-	-	-	-	-	-
c100614_g1	214	-	-	-	-	-	-
c100615_g1	205	-	-	-	-	-	-
c100616_g1	905	-	-	virNOG12953	R	sp|O74776|MTG1_SCHPO Mitochondrial GTPase 1 OS=Schizosaccharomyces pombe (strain 972 / ATCC 24843) GN=mtg1 PE=3 SV=1	gi|357509687|ref|XP_003625132.1| Mitochondrial GTPase [Medicago truncatula] &gt;gnl|BL_ORD_ID|803190 Mitochondrial GTPase [Medicago truncatula]
c100617_g1	350	GO:0006535;GO:0004124;GO:0016740;GO:0030170;GO:0005737	-	virNOG07841	E	sp|O81155|CYSKP_SOLTU Cysteine synthase, chloroplastic/chromoplastic OS=Solanum tuberosum PE=2 SV=1	gi|224121772|ref|XP_002330649.1| predicted protein [Populus trichocarpa] &gt;gnl|BL_ORD_ID|429489 predicted protein [Populus trichocarpa]
c100618_g1	209	GO:0016020;GO:0005488	-	virNOG01165;KOG0631;KOG0017;virNOG08281	QRG	sp|P04146|COPIA_DROME Copia protein OS=Drosophila melanogaster GN=GIP PE=1 SV=3	gi|147858712|emb|CAN78876.1| hypothetical protein VITISV_033245 [Vitis vinifera]
c100619_g1	469	-	-	-	-	sp|P78955|HUS1_SCHPO Checkpoint protein hus1 OS=Schizosaccharomyces pombe (strain 972 / ATCC 24843) GN=hus1 PE=1 SV=1	-
c10061_g1	229	-	-	-	-	-	-
c100620_g1	240	-	-	-	-	-	-
c100621_g1	283	-	-	-	-	-	-
c100622_g1	359	-	-	COG0209	F	sp|P00452|RIR1_ECOLI Ribonucleoside-diphosphate reductase 1 subunit alpha OS=Escherichia coli (strain K12) GN=nrdA PE=1 SV=2	gi|449474927|ref|XP_004154324.1| PREDICTED: ribonucleoside-diphosphate reductase 1 subunit alpha-like [Cucumis sativus]
c100623_g1	412	-	-	-	-	-	-
c100624_g1	219	-	-	-	-	-	-
c100625_g1	242	GO:0016020	-	virNOG05807	O	sp|Q9P7H3|PHB1_SCHPO Prohibitin-1 OS=Schizosaccharomyces pombe (strain 972 / ATCC 24843) GN=phb1 PE=3 SV=1	gi|29409366|gb|AAM29179.1| prohibitin protein Wph [Triticum aestivum]
c100626_g1	204	-	-	-	-	sp|O42799|ALL7_ASPFU Allergen Asp f 7 OS=Neosartorya fumigata (strain ATCC MYA-4609 / Af293 / CBS 101355 / FGSC A1100) GN=AFUA_4G06670 PE=1 SV=2	gi|212276059|ref|NP_001130763.1| uncharacterized protein LOC100191867 precursor [Zea mays] &gt;gnl|BL_ORD_ID|317021 unknown [Zea mays] &gt;gnl|BL_ORD_ID|317021 unknown [Zea mays]
c100627_g1	218	-	-	-	-	-	-
c100628_g1	357	-	-	-	-	sp|Q9NY26|S39A1_HUMAN Zinc transporter ZIP1 OS=Homo sapiens GN=SLC39A1 PE=1 SV=1	-
c100629_g1	252	-	-	-	-	-	-
c10062_g1	234	-	-	-	-	-	-
c100630_g1	211	-	-	-	-	-	-
c100631_g1	479	-	-	NOG04349;virNOG02356	RU	sp|Q8WUM4|PDC6I_HUMAN Programmed cell death 6-interacting protein OS=Homo sapiens GN=PDCD6IP PE=1 SV=1	gi|303272295|ref|XP_003055509.1| predicted protein [Micromonas pusilla CCMP1545] &gt;gnl|BL_ORD_ID|496756 predicted protein [Micromonas pusilla CCMP1545]
c100632_g1	273	-	-	-	-	-	-
c100633_g1	223	-	-	-	-	-	-
c100634_g1	553	-	-	virNOG08049	A	-	gi|449452480|ref|XP_004143987.1| PREDICTED: putative DEAD-box ATP-dependent RNA helicase 33-like [Cucumis sativus] &gt;gnl|BL_ORD_ID|1171896 PREDICTED: putative DEAD-box ATP-dependent RNA helicase 33-like [Cucumis sativus]
c100635_g1	478	-	-	-	-	sp|Q4HVW2|SPB4_GIBZE ATP-dependent rRNA helicase SPB4 OS=Gibberella zeae (strain PH-1 / ATCC MYA-4620 / FGSC 9075 / NRRL 31084) GN=SPB4 PE=3 SV=1	-
c100636_g1	201	-	-	COG2801;virNOG25547	RL	-	gi|147821576|emb|CAN65508.1| hypothetical protein VITISV_025572 [Vitis vinifera]
c100637_g1	316	-	-	-	-	sp|Q9NR09|BIRC6_HUMAN Baculoviral IAP repeat-containing protein 6 OS=Homo sapiens GN=BIRC6 PE=1 SV=2	-
c100638_g1	240	-	-	-	-	-	-
c100639_g1	239	-	-	-	-	-	-
c10063_g1	344	-	-	-	-	-	-
c100640_g1	311	-	-	-	-	-	-
c100641_g1	317	GO:0000028;GO:0006412;GO:0022627;GO:0003735	-	virNOG19512	J	sp|P27770|RS17_NEUCR 40S ribosomal protein S17 OS=Neurospora crassa (strain ATCC 24698 / 74-OR23-1A / CBS 708.71 / DSM 1257 / FGSC 987) GN=rps-17 PE=3 SV=1	gi|326518040|dbj|BAK07272.1| predicted protein [Hordeum vulgare subsp. vulgare]
c100642_g1	261	-	-	-	-	-	-
c100643_g1	888	-	-	virNOG09689	E	sp|P0A3Z2|AMPP1_STRLI Xaa-Pro aminopeptidase 1 OS=Streptomyces lividans GN=pepPI PE=1 SV=2	gi|307104919|gb|EFN53170.1| hypothetical protein CHLNCDRAFT_136970 [Chlorella variabilis]
c100644_g1	260	-	-	KOG1075;virNOG28179	R	-	gi|147833362|emb|CAN72933.1| hypothetical protein VITISV_020615 [Vitis vinifera]
c100645_g1	256	-	-	-	-	sp|B1IS56|DNAT_ECOLC Primosomal protein 1 OS=Escherichia coli (strain ATCC 8739 / DSM 1576 / Crooks) GN=dnaT PE=3 SV=1	-
c100646_g1	242	GO:0005759;GO:0004775;GO:0006104;GO:0005524;GO:0006105;GO:0009142;GO:0006099;GO:0005829;GO:0048037;GO:0004776	-	poaNOG00890;COG0074;virNOG00874	C	sp|Q92I22|SUCD_RICCN Succinyl-CoA ligase [ADP-forming] subunit alpha OS=Rickettsia conorii (strain ATCC VR-613 / Malish 7) GN=sucD PE=3 SV=1	gi|223949411|gb|ACN28789.1| unknown [Zea mays]
c100647_g1	478	-	-	KOG1075;COG2124;virNOG05585;NOG134902;virNOG10538	SQRL	-	gi|147778479|emb|CAN69430.1| hypothetical protein VITISV_024658 [Vitis vinifera]
c100648_g1	221	-	-	-	-	-	-
c10064_g1	964	-	-	virNOG05589	H	sp|A1R228|FOLD1_ARTAT Bifunctional protein FolD 1 OS=Arthrobacter aurescens (strain TC1) GN=folD1 PE=3 SV=1	gi|302834714|ref|XP_002948919.1| hypothetical protein VOLCADRAFT_109691 [Volvox carteri f. nagariensis] &gt;gnl|BL_ORD_ID|699292 hypothetical protein VOLCADRAFT_109691 [Volvox carteri f. nagariensis]
c100650_g1	226	-	-	-	-	-	-
c100651_g1	293	GO:0043168;GO:0000166;GO:0044281;GO:0016874;GO:0071704	-	virNOG04006;COG4770	CI	sp|O93918|PYC_ASPTE Pyruvate carboxylase OS=Aspergillus terreus GN=pyc PE=2 SV=1	gi|326514592|dbj|BAJ96283.1| predicted protein [Hordeum vulgare subsp. vulgare]
c100652_g1	215	-	-	-	-	-	-
c100653_g1	281	-	-	-	-	-	-
c100654_g1	351	-	-	-	-	-	-
c100655_g1	783	-	-	-	-	-	-
c100656_g1	247	-	-	-	-	-	-
c100657_g1	209	-	-	-	-	-	-
c100658_g1	229	-	-	virNOG09641	B	sp|P22579|SIN3_YEAST Transcriptional regulatory protein SIN3 OS=Saccharomyces cerevisiae (strain ATCC 204508 / S288c) GN=SIN3 PE=1 SV=2	gi|308799339|ref|XP_003074450.1| Histone deacetylase complex, SIN3 component (ISS) [Ostreococcus tauri] &gt;gnl|BL_ORD_ID|125434 Histone deacetylase complex, SIN3 component (ISS) [Ostreococcus tauri]
c100659_g1	205	-	-	-	-	-	-
c10065_g1	398	GO:0008270	-	virNOG03280	R	sp|Q9M2Y7|PP274_ARATH Pentatricopeptide repeat-containing protein At3g49710 OS=Arabidopsis thaliana GN=PCMP-H79 PE=2 SV=1	gi|296085749|emb|CBI29560.3| unnamed protein product [Vitis vinifera]
c100660_g1	207	-	-	-	-	-	-
c100661_g1	305	GO:0055085;GO:0016021;GO:0008645;GO:0022891	-	KOG0254;virNOG28494;virNOG01665;virNOG03715	R	-	gi|326524510|dbj|BAK00638.1| predicted protein [Hordeum vulgare subsp. vulgare]
c100662_g1	387	-	-	-	-	-	-
c100663_g1	256	-	-	-	-	-	-
c100664_g1	219	-	-	-	-	-	-
c100665_g1	259	-	-	-	-	-	-
c100666_g1	256	-	-	COG1804	C	sp|Q9HAC7|CG010_HUMAN CaiB/baiF CoA-transferase family protein C7orf10 OS=Homo sapiens GN=C7orf10 PE=1 SV=2	gi|255589725|ref|XP_002535066.1| alpha methylacyl-CoA racemase, putative [Ricinus communis] &gt;gnl|BL_ORD_ID|438188 alpha methylacyl-CoA racemase, putative [Ricinus communis]
c100667_g1	491	-	-	NOG212601;NOG212523;NOG211959	PG	sp|O50465|Y1250_MYCTU Uncharacterized MFS-type transporter Rv1250/MT1289 OS=Mycobacterium tuberculosis GN=Rv1250 PE=3 SV=1	gi|449466143|ref|XP_004150786.1| PREDICTED: multidrug resistance protein B-like [Cucumis sativus]
c100668_g1	237	-	-	-	-	-	-
c100669_g1	217	-	-	-	-	sp|Q2TAL8|QRIC1_HUMAN Glutamine-rich protein 1 OS=Homo sapiens GN=QRICH1 PE=1 SV=1	-
c10066_g1	403	-	-	-	-	sp|P49069|CAMLG_HUMAN Calcium signal-modulating cyclophilin ligand OS=Homo sapiens GN=CAMLG PE=1 SV=1	-
c100670_g1	287	-	-	-	-	-	-
c100671_g1	247	-	-	-	-	sp|P82663|RT25_HUMAN 28S ribosomal protein S25, mitochondrial OS=Homo sapiens GN=MRPS25 PE=1 SV=1	-
c100672_g1	240	-	-	-	-	-	-
c100673_g1	226	GO:0000287;GO:0004634;GO:0006096;GO:0000015	-	virNOG06901;COG0148	G	sp|P51913|ENOA_CHICK Alpha-enolase OS=Gallus gallus GN=ENO1 PE=2 SV=2	gi|297820024|ref|XP_002877895.1| enolase [Arabidopsis lyrata subsp. lyrata] &gt;gnl|BL_ORD_ID|636587 enolase [Arabidopsis lyrata subsp. lyrata]
c100674_g1	313	-	-	-	-	-	-
c100675_g1	396	-	-	-	-	sp|P00519|ABL1_HUMAN Tyrosine-protein kinase ABL1 OS=Homo sapiens GN=ABL1 PE=1 SV=4	-
c100676_g1	222	GO:0016020;GO:0006810;GO:0006412;GO:0003735	-	virNOG07230;KOG0752	C	sp|O04619|ADNT1_ARATH Mitochondrial adenine nucleotide transporter ADNT1 OS=Arabidopsis thaliana GN=ADNT1 PE=2 SV=1	gi|449432098|ref|XP_004133837.1| PREDICTED: mitochondrial substrate carrier family protein B-like [Cucumis sativus] &gt;gnl|BL_ORD_ID|1162051 PREDICTED: mitochondrial substrate carrier family protein B-like [Cucumis sativus]
c100677_g1	217	-	-	-	-	-	-
c100678_g1	246	-	-	-	-	-	-
c100679_g1	225	GO:0016567;GO:0003824;GO:0005488	-	virNOG09905	O	sp|Q9P3U4|YKX2_SCHPO Uncharacterized RING finger protein C328.02 OS=Schizosaccharomyces pombe (strain 972 / ATCC 24843) GN=SPAC328.02 PE=3 SV=1	gi|473850662|gb|EMS47479.1| putative E3 ubiquitin-protein ligase ARI5 [Triticum urartu]
c10067_g1	837	-	-	-	-	sp|P04921|GLPC_HUMAN Glycophorin-C OS=Homo sapiens GN=GYPC PE=1 SV=1	-
c100680_g1	224	-	-	virNOG02949	S	sp|O22773|TL16_ARATH Thylakoid lumenal 16.5 kDa protein, chloroplastic OS=Arabidopsis thaliana GN=At4g02530 PE=1 SV=3	gi|449443065|ref|XP_004139301.1| PREDICTED: thylakoid lumenal 16.5 kDa protein, chloroplastic-like [Cucumis sativus] &gt;gnl|BL_ORD_ID|1167353 PREDICTED: thylakoid lumenal 16.5 kDa protein, chloroplastic-like [Cucumis sativus]
c100681_g1	213	-	-	-	-	-	-
c100682_g1	258	-	-	virNOG27118	R	-	gi|359495203|ref|XP_002263507.2| PREDICTED: LOW QUALITY PROTEIN: polyadenylate-binding protein 3 [Vitis vinifera]
c100683_g1	275	-	-	-	-	sp|P78621|SEPA_EMENI Cytokinesis protein sepA OS=Emericella nidulans (strain FGSC A4 / ATCC 38163 / CBS 112.46 / NRRL 194 / M139) GN=sepA PE=3 SV=2	-
c100684_g1	235	GO:0016705;GO:0020037;GO:0005506;GO:0016021;GO:0004497;GO:0055114	-	virNOG31631;virNOG15171	Q	sp|O49394|C82C2_ARATH Cytochrome P450 82C2 OS=Arabidopsis thaliana GN=CYP82C2 PE=2 SV=2	gi|470111384|ref|XP_004291928.1| PREDICTED: cytochrome P450 82A4-like [Fragaria vesca subsp. vesca]
c100685_g1	325	-	-	-	-	-	-
c100686_g1	448	GO:0005488	-	NOG06833;KOG0017;virNOG03186	SR	-	gi|113205323|gb|AAT38747.2| Polyprotein, putative [Solanum demissum]
c100687_g1	212	-	-	-	-	-	-
c100688_g1	429	GO:0005525;GO:0045727;GO:0009507;GO:0003924	-	virNOG00516	J	sp|Q0SRD8|LEPA_CLOPS Elongation factor 4 OS=Clostridium perfringens (strain SM101 / Type A) GN=lepA PE=3 SV=1	gi|303285814|ref|XP_003062197.1| protein-synthesizing GTPase [Micromonas pusilla CCMP1545] &gt;gnl|BL_ORD_ID|489920 RecName: Full=Translation factor GUF1 homolog, chloroplastic; AltName: Full=Elongation factor 4 homolog; Short=EF-4; AltName: Full=GTPase GUF1 homolog; AltName: Full=Ribosomal back-translocase; Flags: Precursor &gt;gnl|BL_ORD_ID|489920 protein-synthesizing GTPase [Micromonas pusilla…
c100689_g1	214	-	-	-	-	sp|Q6NV04|ILVBL_DANRE Acetolactate synthase-like protein OS=Danio rerio GN=ilvbl PE=2 SV=1	-
c10068_g1	852	-	-	-	-	-	-
c100690_g1	267	GO:0004674;GO:0005524;GO:0016021;GO:0006468;GO:0016491	-	virNOG03749	T	sp|Q9FL28|FLS2_ARATH LRR receptor-like serine/threonine-protein kinase FLS2 OS=Arabidopsis thaliana GN=FLS2 PE=1 SV=1	gi|449443958|ref|XP_004139742.1| PREDICTED: receptor-like protein kinase 2-like [Cucumis sativus]
c100691_g1	215	-	-	-	-	-	-
c100692_g1	1519	-	-	COG0451	M	sp|P44094|Y1014_HAEIN Uncharacterized protein HI_1014 OS=Haemophilus influenzae (strain ATCC 51907 / DSM 11121 / KW20 / Rd) GN=HI_1014 PE=4 SV=1	gi|168045464|ref|XP_001775197.1| predicted protein [Physcomitrella patens subsp. patens] &gt;gnl|BL_ORD_ID|270429 predicted protein [Physcomitrella patens subsp. patens]
c100693_g1	245	-	-	-	-	-	-
c100695_g1	285	-	-	-	-	-	-
c100696_g1	227	-	-	-	-	-	-
c100697_g1	226	-	-	-	-	-	-
c100698_g1	266	-	-	-	-	-	-
c100699_g1	214	-	-	-	-	sp|P07071|NRDD_BPT4 Anaerobic ribonucleoside-triphosphate reductase OS=Enterobacteria phage T4 GN=NRDD PE=1 SV=4	-
c10069_g1	227	-	-	-	-	-	-
c1006_g1	1651	-	-	virNOG08600;virNOG07882;virNOG03880	Q	sp|Q701P2|KO1_GIBIN Ent-kaurene oxidase OS=Gibberella intermedia GN=CYP503A1 PE=1 SV=1	gi|475621273|gb|EMT31416.1| Secologanin synthase [Aegilops tauschii]
c100700_g1	257	-	-	-	-	-	-
c100701_g1	215	-	-	virNOG20443	R	sp|Q8WXE0|CSKI2_HUMAN Caskin-2 OS=Homo sapiens GN=CASKIN2 PE=1 SV=2	gi|226529538|ref|NP_001141239.1| Tankyrase 2 [Zea mays] &gt;gnl|BL_ORD_ID|323093 unknown [Zea mays] &gt;gnl|BL_ORD_ID|323093 tankyrase 2 [Zea mays] &gt;gnl|BL_ORD_ID|323093 TPA: Tankyrase 2 [Zea mays]
c100702_g1	584	-	-	-	-	-	-
c100703_g1	510	-	-	KOG1052	TPE	-	gi|356560513|ref|XP_003548536.1| PREDICTED: glutamate receptor 2.5-like [Glycine max]
c100704_g1	252	-	-	-	-	-	-
c100705_g1	275	-	-	-	-	-	-
c100706_g1	203	GO:0006097;GO:0046912;GO:0004451;GO:0009514	-	virNOG11106	C	sp|Q96TP5|ACEA_COCIM Isocitrate lyase OS=Coccidioides immitis (strain RS) GN=ICL1 PE=2 SV=2	gi|326491633|dbj|BAJ94294.1| predicted protein [Hordeum vulgare subsp. vulgare]
c100707_g1	315	-	-	-	-	-	-
c100708_g1	287	-	-	-	-	sp|A6M2Y1|WHIA_CLOB8 Putative sporulation transcription regulator WhiA OS=Clostridium beijerinckii (strain ATCC 51743 / NCIMB 8052) GN=whiA PE=3 SV=1	-
c100709_g1	232	-	-	-	-	-	-
c10070_g1	398	-	-	-	-	sp|Q0CI48|MANBA_ASPTN Probable beta-mannosidase A OS=Aspergillus terreus (strain NIH 2624 / FGSC A1156) GN=mndA PE=3 SV=1	gi|307111051|gb|EFN59286.1| hypothetical protein CHLNCDRAFT_137626 [Chlorella variabilis]
c100710_g1	452	-	-	-	-	-	-
c100711_g1	360	-	-	KOG1102;virNOG23446;virNOG09963;COG5210	R	sp|Q9Y7J5|YOI9_SCHPO TBC domain-containing protein C1778.09 OS=Schizosaccharomyces pombe (strain 972 / ATCC 24843) GN=SPBC1778.09 PE=4 SV=1	gi|460416119|ref|XP_004253397.1| PREDICTED: uncharacterized protein LOC101246332 [Solanum lycopersicum]
c100712_g1	204	-	-	-	-	-	-
c100713_g1	268	-	-	-	-	-	-
c100714_g1	404	-	-	-	-	sp|Q14980|NUMA1_HUMAN Nuclear mitotic apparatus protein 1 OS=Homo sapiens GN=NUMA1 PE=1 SV=2	-
c100715_g1	493	-	-	-	-	sp|Q5RD44|B3A2_PONAB Anion exchange protein 2 OS=Pongo abelii GN=SLC4A2 PE=2 SV=2	-
c100716_g1	495	-	-	-	-	-	-
c100717_g1	239	-	-	-	-	-	-
c100718_g1	218	-	-	-	-	-	-
c100719_g1	233	-	-	-	-	-	-
c10071_g1	306	GO:0016020;GO:0005975;GO:0016798	-	virNOG01433;virNOG16550	RG	sp|Q9FF10|HPSE1_ARATH Heparanase-like protein 1 OS=Arabidopsis thaliana GN=At5g07830 PE=2 SV=1	gi|224108906|ref|XP_002315010.1| predicted protein [Populus trichocarpa] &gt;gnl|BL_ORD_ID|421796 predicted protein [Populus trichocarpa]
c100720_g1	223	-	-	-	-	-	-
c100721_g1	977	-	-	virNOG04378	K	sp|P52551|MYBB_XENLA Myb-related protein B OS=Xenopus laevis GN=mybl2 PE=2 SV=2	gi|470145548|ref|XP_004308398.1| PREDICTED: uncharacterized protein LOC101303074 [Fragaria vesca subsp. vesca]
c100722_g1	230	-	-	-	-	-	-
c100723_g1	252	-	-	-	-	-	-
c100724_g1	263	-	-	-	-	sp|P53134|YGL4_YEAST Putative oligopeptide transporter YGL114W OS=Saccharomyces cerevisiae (strain ATCC 204508 / S288c) GN=YGL114W PE=1 SV=1	-
c100725_g1	232	-	-	-	-	-	-
c100726_g1	392	-	-	euNOG42885	S	-	gi|359481960|ref|XP_003632697.1| PREDICTED: uncharacterized protein LOC100854636 [Vitis vinifera]
c100727_g1	343	-	-	-	-	sp|A0JYN2|HEM1_ARTS2 Glutamyl-tRNA reductase OS=Arthrobacter sp. (strain FB24) GN=hemA PE=3 SV=2	-
c100728_g1	361	-	-	-	-	sp|C8VBH3|CEF1_EMENI Pre-mRNA-splicing factor cef1 OS=Emericella nidulans (strain FGSC A4 / ATCC 38163 / CBS 112.46 / NRRL 194 / M139) GN=cef1 PE=3 SV=1	-
c100729_g1	254	-	-	-	-	-	-
c10072_g1	379	-	-	-	-	-	-
c100730_g1	332	-	-	-	-	sp|Q95LA1|FMO3_CANFA Dimethylaniline monooxygenase [N-oxide-forming] 3 OS=Canis familiaris GN=FMO3 PE=2 SV=3	-
c100731_g1	387	-	-	-	-	-	-
c100732_g1	379	GO:0032012;GO:0005086;GO:0043547	-	virNOG01325	U	sp|Q9LPC5|BIG3_ARATH Brefeldin A-inhibited guanine nucleotide-exchange protein 3 OS=Arabidopsis thaliana GN=BIG3 PE=1 SV=1	gi|363543385|ref|NP_001241702.1| guanine-nucleotide-exchange protein [Zea mays] &gt;gnl|BL_ORD_ID|779086 guanine-nucleotide-exchange protein [Zea mays] &gt;gnl|BL_ORD_ID|779086 TPA: hypothetical protein ZEAMMB73_331381 [Zea mays]
c100733_g1	259	-	-	-	-	-	-
c100734_g1	207	-	-	-	-	-	-
c100735_g1	222	-	-	-	-	sp|Q5XI81|FXR1_RAT Fragile X mental retardation syndrome-related protein 1 OS=Rattus norvegicus GN=Fxr1 PE=2 SV=1	-
c100736_g1	235	-	-	-	-	-	-
c100737_g1	308	-	-	virNOG06668	H	sp|Q03941|CAB5_YEAST Dephospho-CoA kinase CAB5 OS=Saccharomyces cerevisiae (strain ATCC 204508 / S288c) GN=CAB5 PE=1 SV=1	gi|356505550|ref|XP_003521553.1| PREDICTED: dephospho-CoA kinase domain-containing protein-like isoform 1 [Glycine max] &gt;gnl|BL_ORD_ID|829606 PREDICTED: dephospho-CoA kinase domain-containing protein-like isoform 2 [Glycine max]
c100738_g1	228	-	-	-	-	-	-
c100739_g1	265	-	-	-	-	sp|P38339|RGD1_YEAST RHO GTPase-activating protein RGD1 OS=Saccharomyces cerevisiae (strain ATCC 204508 / S288c) GN=RGD1 PE=1 SV=1	-
c10073_g1	1078	GO:0016887;GO:0044765	-	virNOG33785	Q	sp|P94360|MSMX_BACSU Maltodextrin import ATP-binding protein MsmX OS=Bacillus subtilis (strain 168) GN=msmX PE=3 SV=1	gi|449467463|ref|XP_004151442.1| PREDICTED: putative uncharacterized ABC transporter ATP-binding protein YcjV-like [Cucumis sativus]
c100740_g1	317	-	-	-	-	-	-
c100741_g1	512	-	-	-	-	sp|A7E305|ZSWM8_BOVIN Zinc finger SWIM domain-containing protein 8 OS=Bos taurus GN=ZSWIM8 PE=2 SV=1	-
c100742_g1	204	-	-	-	-	-	-
c100743_g1	300	-	-	-	-	-	-
c100744_g1	205	-	-	-	-	sp|Q02725|VTC3_YEAST Vacuolar transporter chaperone 3 OS=Saccharomyces cerevisiae (strain ATCC 204508 / S288c) GN=VTC3 PE=1 SV=1	-
c100745_g1	213	-	-	-	-	-	-
c100746_g1	220	-	-	-	-	-	-
c100747_g1	443	-	-	-	-	-	-
c100748_g1	213	-	-	-	-	-	-
c100749_g1	430	-	-	-	-	-	-
c10074_g1	246	-	-	-	-	-	-
c100751_g1	289	GO:0000166;GO:0022625;GO:0000027;GO:0006412;GO:0003735	-	virNOG19312	J	sp|Q10330|RL25A_SCHPO 60S ribosomal protein L25-A OS=Schizosaccharomyces pombe (strain 972 / ATCC 24843) GN=rpl25a PE=1 SV=1	gi|89513308|gb|ABD74513.1| ribosomal protein L23a [Pteris vittata]
c100752_g1	703	-	-	-	-	-	-
c100753_g1	365	-	-	-	-	-	-
c100754_g1	485	-	-	-	-	sp|Q8C079|STRP1_MOUSE Striatin-interacting protein 1 OS=Mus musculus GN=Strip1 PE=1 SV=2	-
c100755_g1	807	-	-	-	-	-	-
c100756_g1	503	-	-	-	-	sp|P0ADL9|YIDG_SHIFL Inner membrane protein YidG OS=Shigella flexneri GN=yidG PE=3 SV=1	-
c100757_g1	282	-	-	-	-	-	-
c100758_g1	340	-	-	-	-	sp|P75745|YBGK_ECOLI Uncharacterized protein YbgK OS=Escherichia coli (strain K12) GN=ybgK PE=4 SV=1	-
c100759_g1	206	-	-	-	-	-	-
c100760_g1	203	-	-	-	-	-	-
c100761_g1	232	-	-	-	-	-	-
c100762_g1	379	-	-	-	-	-	-
c100763_g1	210	-	-	-	-	-	-
c100764_g1	259	-	-	virNOG02747;virNOG13473	C	sp|P23105|XYLG_PSEPU 2-hydroxymuconic semialdehyde dehydrogenase OS=Pseudomonas putida GN=xylG PE=1 SV=1	gi|222875214|gb|EEF12345.1| predicted protein [Populus trichocarpa]
c100765_g1	204	-	-	-	-	-	-
c100767_g1	238	-	-	-	-	-	-
c100768_g1	482	-	-	virNOG00018	L	sp|Q01831|XPC_HUMAN DNA repair protein complementing XP-C cells OS=Homo sapiens GN=XPC PE=1 SV=4	gi|168002770|ref|XP_001754086.1| predicted protein [Physcomitrella patens subsp. patens] &gt;gnl|BL_ORD_ID|291169 predicted protein [Physcomitrella patens subsp. patens]
c100769_g1	215	-	-	-	-	sp|O74411|MEU10_SCHPO Meiotic expression up-regulated protein 10 OS=Schizosaccharomyces pombe (strain 972 / ATCC 24843) GN=meu10 PE=4 SV=1	-
c10076_g1	889	-	-	virNOG07309;virNOG08408;virNOG05806	Q	sp|P40974|PUO_KOCRO Putrescine oxidase OS=Kocuria rosea GN=puo PE=1 SV=1	gi|326532102|dbj|BAK01427.1| predicted protein [Hordeum vulgare subsp. vulgare]
c100770_g1	272	-	-	-	-	-	-
c100771_g1	354	-	-	virNOG20499	R	sp|P22244|RIP1_HORVU Protein synthesis inhibitor I OS=Hordeum vulgare GN=RIP30 PE=1 SV=2	gi|224133494|ref|XP_002328056.1| predicted protein [Populus trichocarpa] &gt;gnl|BL_ORD_ID|397841 predicted protein [Populus trichocarpa]
c100772_g1	242	-	-	-	-	-	-
c100773_g1	207	-	-	-	-	sp|E7EU14|PP5D1_HUMAN Protein PPP5D1 OS=Homo sapiens GN=PPP5D1 PE=2 SV=2	-
c100774_g1	601	-	-	-	-	-	-
c100775_g1	626	-	-	-	-	-	-
c100776_g1	270	GO:0005216;GO:0034220;GO:0016021	-	-	-	sp|Q9UW81|NOP1_NEUCR Opsin-1 OS=Neurospora crassa (strain ATCC 24698 / 74-OR23-1A / CBS 708.71 / DSM 1257 / FGSC 987) GN=nop-1 PE=1 SV=1	gi|34559256|gb|AAQ75384.1| putative opsin [Oryza sativa Indica Group]
c100777_g1	372	-	-	COG2801;virNOG13581;NOG94412	SRL	-	gi|470132197|ref|XP_004301972.1| PREDICTED: uncharacterized protein LOC101291061 [Fragaria vesca subsp. vesca]
c100778_g1	225	-	-	-	-	-	-
c100779_g1	209	-	-	-	-	-	-
c10077_g1	680	-	-	-	-	-	-
c100780_g1	710	-	-	-	-	sp|Q9UIW2|PLXA1_HUMAN Plexin-A1 OS=Homo sapiens GN=PLXNA1 PE=1 SV=3	-
c100781_g1	430	-	-	-	-	-	-
c100782_g1	223	-	-	-	-	-	-
c100783_g1	588	-	-	-	-	-	-
c100784_g1	225	GO:0006810;GO:0005524;GO:0042626;GO:0016226;GO:0005515;GO:0010027;GO:0009570;GO:0009793	-	COG0396;virNOG12526	QO	sp|Q9CAF5|AB6I_ARATH ABC transporter I family member 6, chloroplastic OS=Arabidopsis thaliana GN=ABCI6 PE=1 SV=1	gi|62319639|dbj|BAD95138.1| ABC transporter like ATPase [Arabidopsis thaliana]
c100785_g1	257	-	-	-	-	-	-
c100787_g1	234	-	-	-	-	sp|Q9HDX3|YKN2_SCHPO AB hydrolase superfamily protein B1A11.02 OS=Schizosaccharomyces pombe (strain 972 / ATCC 24843) GN=SPAPB1A11.02 PE=3 SV=1	-
c100788_g1	268	-	-	virNOG05189;virNOG12545	R	sp|O34512|YFMM_BACSU Uncharacterized ABC transporter ATP-binding protein YfmM OS=Bacillus subtilis (strain 168) GN=yfmM PE=3 SV=2	gi|412989144|emb|CCO15735.1| ATP-binding cassette sub-family F member 2 [Bathycoccus prasinos]
c100789_g1	452	-	-	-	-	-	-
c10078_g1	416	-	-	-	-	-	-
c100790_g1	312	-	-	-	-	sp|A6RQZ9|EIF3H_BOTFB Eukaryotic translation initiation factor 3 subunit H OS=Botryotinia fuckeliana (strain B05.10) GN=BC1G_03240 PE=1 SV=1	-
c100791_g1	215	GO:0004177;GO:0019538;GO:0008235	-	virNOG08377	O	sp|O59730|MAP1_SCHPO Methionine aminopeptidase 1 OS=Schizosaccharomyces pombe (strain 972 / ATCC 24843) GN=fma1 PE=1 SV=1	gi|449432281|ref|XP_004133928.1| PREDICTED: methionine aminopeptidase 1A-like [Cucumis sativus] &gt;gnl|BL_ORD_ID|1162137 PREDICTED: methionine aminopeptidase 1A-like [Cucumis sativus]
c100792_g1	214	-	-	-	-	-	-
c100793_g1	206	-	-	-	-	-	-
c100794_g1	346	-	-	-	-	sp|Q3Z375|OPGG_SHISS Glucans biosynthesis protein G OS=Shigella sonnei (strain Ss046) GN=mdoG PE=3 SV=1	gi|449467920|ref|XP_004151670.1| PREDICTED: glucans biosynthesis protein G-like [Cucumis sativus]
c100795_g1	330	-	-	COG0416	I	sp|Q0TPN3|PLSX_CLOP1 Phosphate acyltransferase OS=Clostridium perfringens (strain ATCC 13124 / NCTC 8237 / Type A) GN=plsX PE=3 SV=1	-
c100796_g1	357	-	-	-	-	-	-
c100797_g1	241	-	-	virNOG22157;euNOG18640;virNOG22041	R	sp|Q9SK27|ENL1_ARATH Early nodulin-like protein 1 OS=Arabidopsis thaliana GN=At2g25060 PE=1 SV=2	gi|255541862|ref|XP_002511995.1| serine-threonine protein kinase, plant-type, putative [Ricinus communis] &gt;gnl|BL_ORD_ID|461426 serine-threonine protein kinase, plant-type, putative [Ricinus communis]
c100798_g1	592	-	-	-	-	-	-
c100799_g1	242	-	-	-	-	-	-
c1007_g1	425	-	-	virNOG02703	P	sp|Q73YC1|SIR1_MYCPA Sulfite reductase [ferredoxin] 1 OS=Mycobacterium paratuberculosis (strain ATCC BAA-968 / K-10) GN=sir1 PE=3 SV=1	gi|75261898|sp|Q9AWB2.1|SIR_SOYBN RecName: Full=Sulfite reductase [ferredoxin], chloroplastic; Short=GmSiR; AltName: Full=Nucleoid DNA-compacting protein of 68 kDa; Flags: Precursor &gt;gnl|BL_ORD_ID|1127066 ferredoxin:sulfite reductase precursor [Glycine max]
c100800_g1	668	-	-	-	-	sp|P39695|COMEC_BACSU ComE operon protein 3 OS=Bacillus subtilis (strain 168) GN=comEC PE=4 SV=2	gi|255620018|ref|XP_002540071.1| conserved hypothetical protein [Ricinus communis] &gt;gnl|BL_ORD_ID|433210 conserved hypothetical protein [Ricinus communis]
c100801_g1	278	-	-	virNOG00324	S	-	gi|297736652|emb|CBI25523.3| unnamed protein product [Vitis vinifera]
c100802_g1	328	-	-	-	-	-	-
c100803_g1	327	-	-	-	-	-	-
c100804_g1	742	-	-	-	-	-	-
c100805_g1	251	-	-	-	-	sp|P22360|KPYK_EMENI Pyruvate kinase OS=Emericella nidulans (strain FGSC A4 / ATCC 38163 / CBS 112.46 / NRRL 194 / M139) GN=pkiA PE=3 SV=2	-
c100806_g1	473	GO:1901363;GO:0097159	-	virNOG16346	A	sp|Q5NVM8|RNPS1_PONAB RNA-binding protein with serine-rich domain 1 OS=Pongo abelii GN=RNPS1 PE=2 SV=1	gi|384250305|gb|EIE23785.1| hypothetical protein COCSUDRAFT_66096 [Coccomyxa subellipsoidea C-169]
c100807_g1	249	-	-	-	-	-	-
c100808_g1	250	-	-	NOG31345	K	-	-
c100809_g1	232	-	-	-	-	-	-
c10080_g1	493	GO:0008270;GO:0005739;GO:0009451	-	virNOG06978	R	sp|Q9SI53|PP147_ARATH Pentatricopeptide repeat-containing protein At2g03880, mitochondrial OS=Arabidopsis thaliana GN=PCMP-H44 PE=2 SV=1	gi|462396588|gb|EMJ02387.1| hypothetical protein PRUPE_ppa002996mg [Prunus persica]
c100810_g1	218	-	-	-	-	-	-
c100811_g1	481	-	-	-	-	-	-
c100812_g1	222	-	-	-	-	-	-
c100813_g1	258	-	-	COG2801;NOG138354;virNOG30511	RL	-	gi|224064760|ref|XP_002301549.1| predicted protein [Populus trichocarpa] &gt;gnl|BL_ORD_ID|402557 predicted protein [Populus trichocarpa]
c100814_g1	608	-	-	-	-	-	-
c100815_g1	219	-	-	-	-	-	-
c100816_g1	283	-	-	-	-	-	-
c100817_g1	230	-	-	-	-	-	-
c100818_g1	346	-	-	-	-	-	-
c100819_g1	240	-	-	virNOG18466	K	-	gi|225439493|ref|XP_002270392.1| PREDICTED: uncharacterized protein LOC100253914 [Vitis vinifera]
c100820_g1	408	-	-	-	-	-	-
c100821_g1	224	GO:0044763;GO:0000166;GO:0044237;GO:0016740;GO:0044281;GO:0043167	-	virNOG02488;COG0192	H	sp|A9KL72|METK_CLOPH S-adenosylmethionine synthase OS=Clostridium phytofermentans (strain ATCC 700394 / DSM 18823 / ISDg) GN=metK PE=3 SV=1	gi|449471859|ref|XP_004153429.1| PREDICTED: S-adenosylmethionine synthase-like, partial [Cucumis sativus]
c100822_g1	419	GO:0000287;GO:0016829;GO:0030976	-	virNOG04049;COG0028	E	sp|P27819|ILVB3_BRANA Acetolactate synthase 3, chloroplastic OS=Brassica napus PE=3 SV=1	gi|30024207|emb|CAD55943.1| acetolactate synthase [Bidens pilosa]
c100823_g1	384	-	-	-	-	-	-
c100824_g1	231	-	-	-	-	-	-
c100825_g1	249	-	-	-	-	-	-
c100826_g1	227	-	-	-	-	-	-
c100827_g1	206	-	-	-	-	-	-
c100828_g1	232	-	-	-	-	-	-
c100829_g1	1044	GO:0043231;GO:0016020;GO:0044711;GO:0005488;GO:0044281;GO:0044763;GO:0016740;GO:1901576;GO:0044249;GO:0044444	-	virNOG10827;virNOG00096;COG0142	SH	sp|P24322|GGPPS_NEUCR Geranylgeranyl pyrophosphate synthase OS=Neurospora crassa (strain ATCC 24698 / 74-OR23-1A / CBS 708.71 / DSM 1257 / FGSC 987) GN=al-3 PE=2 SV=2	gi|28393675|gb|AAO42250.1| putative geranyl diphosphate synthase (GPPS) (dimethylallyltransferase) [Arabidopsis thaliana]
c10082_g1	203	-	-	-	-	-	-
c100831_g1	385	-	-	COG1024;virNOG01566	I	sp|Q9ZPI5|MFP2_ARATH Peroxisomal fatty acid beta-oxidation multifunctional protein MFP2 OS=Arabidopsis thaliana GN=MFP2 PE=1 SV=1	gi|351723429|ref|NP_001234975.1| peroxisomal fatty acid beta-oxidation multifunctional protein [Glycine max] &gt;gnl|BL_ORD_ID|300844 peroxisomal fatty acid beta-oxidation multifunctional protein [Glycine max]
c100832_g1	291	GO:0016020	-	virNOG15633	R	sp|Q9SUC9|UGPI7_ARATH Uncharacterized GPI-anchored protein At4g28100 OS=Arabidopsis thaliana GN=At4g28100 PE=1 SV=1	gi|358347484|ref|XP_003637786.1| GPI-anchored protein, putative [Medicago truncatula] &gt;gnl|BL_ORD_ID|806119 GPI-anchored protein, putative [Medicago truncatula]
c100833_g1	395	-	-	-	-	-	-
c100834_g1	821	-	-	virNOG03614	Q	sp|Q45604|YYCR_BACSU Uncharacterized zinc-type alcohol dehydrogenase-like protein YycR OS=Bacillus subtilis (strain 168) GN=yycR PE=3 SV=1	gi|412986801|emb|CCO15227.1| glutathione-independent formaldehyde dehydrogenase [Bathycoccus prasinos]
c100835_g1	228	-	-	-	-	-	-
c100836_g1	217	-	-	-	-	-	-
c100837_g1	533	-	-	-	-	-	-
c100838_g1	346	-	-	-	-	-	-
c100839_g1	245	GO:0005634;GO:0006355;GO:0003700	-	virNOG16198	K	sp|Q9SDW0|TGT3A_ARATH Trihelix transcription factor GT-3a OS=Arabidopsis thaliana GN=GT-3A PE=1 SV=1	gi|224138384|ref|XP_002326589.1| predicted protein [Populus trichocarpa] &gt;gnl|BL_ORD_ID|394556 predicted protein [Populus trichocarpa]
c10083_g1	270	-	-	-	-	-	-
c100840_g1	409	GO:0005524;GO:0016021;GO:0008559;GO:0042908;GO:0006855	-	virNOG01240;COG1131	QV	sp|Q9SJK6|WBC30_ARATH Putative white-brown complex homolog protein 30 OS=Arabidopsis thaliana GN=WBC30 PE=3 SV=3	gi|462416755|gb|EMJ21492.1| hypothetical protein PRUPE_ppa000512mg [Prunus persica]
c100841_g1	280	-	-	-	-	-	-
c100842_g1	319	GO:0032440;GO:0004674;GO:0005524;GO:0016021;GO:0055114;GO:0018108;GO:0004714	-	virNOG10452	T	sp|C0LGV1|RCH1_ARATH LRR receptor-like serine/threonine-protein kinase RCH1 OS=Arabidopsis thaliana GN=RCH1 PE=2 SV=1	gi|224075593|ref|XP_002304699.1| predicted protein [Populus trichocarpa] &gt;gnl|BL_ORD_ID|401477 predicted protein [Populus trichocarpa]
c100843_g1	499	-	-	COG0106;virNOG36712;virNOG36194	SQE	sp|P0AEU0|HISJ_ECOLI Histidine-binding periplasmic protein OS=Escherichia coli (strain K12) GN=hisJ PE=1 SV=1	gi|449470858|ref|XP_004153130.1| PREDICTED: lysine-arginine-ornithine-binding periplasmic protein-like [Cucumis sativus] &gt;gnl|BL_ORD_ID|616089 L-arginine-binding protein/L-lysine-binding protein/L-ornithine-binding protein [Enterobacter cloacae subsp. cloacae NCTC 9394] &gt;gnl|BL_ORD_ID|616089 L-arginine-binding protein/L-lysine-binding protein/L-ornithine-binding protein [Enterobacter cloaca…
c100844_g1	373	-	-	-	-	sp|O15234|CASC3_HUMAN Protein CASC3 OS=Homo sapiens GN=CASC3 PE=1 SV=2	-
c100845_g1	492	-	-	-	-	-	gi|255597749|ref|XP_002536847.1| glucarate, hexuronate transporter, putative [Ricinus communis] &gt;gnl|BL_ORD_ID|436428 glucarate, hexuronate transporter, putative [Ricinus communis]
c100846_g1	211	-	-	-	-	-	-
c100847_g1	256	-	-	-	-	-	-
c100848_g1	293	-	-	-	-	-	-
c100849_g1	241	-	-	-	-	-	-
c10084_g1	243	-	-	-	-	-	-
c100850_g1	231	-	-	-	-	-	-
c100851_g1	215	-	-	-	-	-	-
c100852_g1	204	-	-	-	-	-	-
c100853_g1	462	-	-	-	-	-	-
c100854_g1	203	-	-	virNOG22428	QCI	sp|P11943|ACPM_NEUCR Acyl carrier protein, mitochondrial OS=Neurospora crassa (strain ATCC 24698 / 74-OR23-1A / CBS 708.71 / DSM 1257 / FGSC 987) GN=nuo-12 PE=1 SV=2	gi|482571704|gb|EOA35892.1| hypothetical protein CARUB_v10021149mg [Capsella rubella]
c100855_g1	220	GO:0016491	-	virNOG02449;COG2303	RE	sp|Q7MF12|BETA_VIBVY Choline dehydrogenase OS=Vibrio vulnificus (strain YJ016) GN=betA PE=3 SV=1	gi|384244885|gb|EIE18382.1| alcohol oxidase [Coccomyxa subellipsoidea C-169]
c100856_g1	251	-	-	KOG1075;virNOG09124;NOG203984	RL	-	gi|449468081|ref|XP_004151750.1| PREDICTED: uncharacterized protein LOC101220238, partial [Cucumis sativus]
c100857_g1	364	-	-	virNOG26268	S	-	gi|147765904|emb|CAN77892.1| hypothetical protein VITISV_016272 [Vitis vinifera]
c100858_g1	243	-	-	-	-	-	-
c100859_g1	433	-	-	virNOG06932;COG0771	SM	sp|Q6A9Q4|MURD_PROAC UDP-N-acetylmuramoylalanine--D-glutamate ligase OS=Propionibacterium acnes (strain KPA171202 / DSM 16379) GN=murD PE=3 SV=1	gi|168070758|ref|XP_001786928.1| predicted protein [Physcomitrella patens subsp. patens] &gt;gnl|BL_ORD_ID|258925 predicted protein [Physcomitrella patens subsp. patens]
c10085_g1	641	-	-	-	-	-	-
c100860_g1	263	-	-	virNOG05694;virNOG00320	JP	sp|P05748|RL15A_YEAST 60S ribosomal protein L15-A OS=Saccharomyces cerevisiae (strain ATCC 204508 / S288c) GN=RPL15A PE=1 SV=3	gi|225453500|ref|XP_002277836.1| PREDICTED: 60S ribosomal protein L15-like isoform 1 [Vitis vinifera]
c100861_g1	331	-	-	-	-	-	-
c100862_g1	360	-	-	virNOG05675	R	-	gi|224138038|ref|XP_002322714.1| predicted protein [Populus trichocarpa] &gt;gnl|BL_ORD_ID|424888 predicted protein [Populus trichocarpa]
c100863_g1	212	-	-	-	-	-	-
c100864_g1	240	-	-	virNOG17541	S	-	gi|449462226|ref|XP_004148842.1| PREDICTED: uncharacterized protein LOC101210790 [Cucumis sativus] &gt;gnl|BL_ORD_ID|1176584 PREDICTED: uncharacterized LOC101210790 [Cucumis sativus]
c100865_g1	415	-	-	-	-	-	-
c100866_g1	205	-	-	-	-	sp|E7EU14|PP5D1_HUMAN Protein PPP5D1 OS=Homo sapiens GN=PPP5D1 PE=2 SV=2	gi|222838934|gb|EEE77285.1| predicted protein [Populus trichocarpa]
c100867_g1	270	-	-	-	-	-	-
c100868_g1	216	-	-	-	-	-	-
c100869_g1	1014	-	-	-	-	-	-
c10086_g1	226	-	-	-	-	-	-
c100870_g1	204	-	-	-	-	-	-
c100871_g1	349	GO:0006886;GO:0030132;GO:0030130;GO:0005198;GO:0016192	-	virNOG06015	U	sp|Q0WNJ6|CLAH1_ARATH Clathrin heavy chain 1 OS=Arabidopsis thaliana GN=CHC1 PE=1 SV=1	gi|384253160|gb|EIE26635.1| clathrin heavy chain [Coccomyxa subellipsoidea C-169]
c100872_g1	218	-	-	-	-	-	-
c100873_g1	705	-	-	-	-	-	-
c100874_g1	329	GO:0009538;GO:0016021;GO:0015979	-	virNOG03549	G	sp|Q41385|PSAL_SPIOL Photosystem I reaction center subunit XI, chloroplastic OS=Spinacia oleracea GN=PSAL PE=1 SV=1	gi|29468504|gb|AAO85557.1| photosystem I subunit XI [Nicotiana attenuata]
c100875_g1	220	-	-	-	-	-	-
c100876_g1	276	-	-	-	-	-	-
c100877_g1	259	-	-	-	-	sp|O86835|Y5738_STRCO Uncharacterized zinc protease SCO5738 OS=Streptomyces coelicolor (strain ATCC BAA-471 / A3(2) / M145) GN=SCO5738 PE=3 SV=1	-
c100878_g1	238	-	-	-	-	sp|Q12983|BNIP3_HUMAN BCL2/adenovirus E1B 19 kDa protein-interacting protein 3 OS=Homo sapiens GN=BNIP3 PE=1 SV=2	-
c100879_g1	205	-	-	-	-	sp|O94564|YGD6_SCHPO Zinc-type alcohol dehydrogenase-like protein C1773.06c OS=Schizosaccharomyces pombe (strain 972 / ATCC 24843) GN=SPBC1773.06c PE=3 SV=1	-
c10087_g1	614	-	-	-	-	-	-
c100880_g1	265	-	-	virNOG07678	U	sp|B9DFS6|SNX2B_ARATH Sorting nexin 2B OS=Arabidopsis thaliana GN=SNX2B PE=1 SV=1	gi|255550597|ref|XP_002516348.1| Sorting nexin-4, putative [Ricinus communis] &gt;gnl|BL_ORD_ID|456819 Sorting nexin-4, putative [Ricinus communis]
c100881_g1	204	-	-	-	-	-	-
c100882_g1	241	GO:0016829	-	virNOG00729	G	sp|Q09751|LGUL_SCHPO Lactoylglutathione lyase OS=Schizosaccharomyces pombe (strain 972 / ATCC 24843) GN=glo1 PE=1 SV=1	gi|311497228|gb|ADP95147.1| glyoxalase-I [Solanum tuberosum]
c100883_g1	296	-	-	-	-	-	-
c100884_g1	206	-	-	-	-	-	-
c100885_g1	316	-	-	-	-	-	-
c100886_g1	299	-	-	-	-	sp|Q4U3U4|QAY_NEUTR Quinate permease OS=Neurospora terricola GN=qa-y PE=3 SV=1	-
c100887_g1	274	-	-	-	-	-	-
c100888_g1	209	-	-	-	-	-	-
c100889_g1	308	-	-	virNOG15732;virNOG00081;virNOG00042	R	sp|O82380|PP175_ARATH Pentatricopeptide repeat-containing protein At2g29760, chloroplastic OS=Arabidopsis thaliana GN=PCMP-H33 PE=2 SV=1	gi|147769957|emb|CAN70049.1| hypothetical protein VITISV_013371 [Vitis vinifera]
c10088_g1	1863	-	-	-	-	sp|O94522|RSC7_SCHPO Chromatin structure-remodeling complex subunit rsc7 OS=Schizosaccharomyces pombe (strain 972 / ATCC 24843) GN=rsc7 PE=1 SV=1	-
c10088_g2	347	-	-	-	-	-	-
c100890_g1	792	GO:0009306;GO:0007264;GO:0006904;GO:0005622;GO:0005525	-	virNOG07120;KOG0078;NOG02255	RU	sp|P51153|RAB13_HUMAN Ras-related protein Rab-13 OS=Homo sapiens GN=RAB13 PE=1 SV=1	gi|384244926|gb|EIE18423.1| Rab8/RabE-family small GTPase [Coccomyxa subellipsoidea C-169]
c100891_g1	230	-	-	-	-	-	-
c100892_g1	290	-	-	-	-	-	-
c100893_g1	252	-	-	-	-	-	-
c100894_g1	307	-	-	-	-	-	-
c100895_g1	225	GO:0005488	-	virNOG20154;virNOG23845	J	sp|Q81QK2|CSPE_BACAN Cold shock-like protein CspE OS=Bacillus anthracis GN=cspE PE=3 SV=1	gi|475576432|gb|EMT17544.1| Cold shock-like protein cspC [Aegilops tauschii]
c100896_g1	238	-	-	-	-	sp|Q9UBK9|UXT_HUMAN Protein UXT OS=Homo sapiens GN=UXT PE=1 SV=1	-
c100897_g1	204	GO:0008152;GO:0003824	-	virNOG08668;virNOG20764	JR	sp|Q55724|DUS1_SYNY3 Probable tRNA-dihydrouridine synthase 1 OS=Synechocystis sp. (strain PCC 6803 / Kazusa) GN=dus1 PE=3 SV=1	gi|297817686|ref|XP_002876726.1| hypothetical protein ARALYDRAFT_486864 [Arabidopsis lyrata subsp. lyrata] &gt;gnl|BL_ORD_ID|635450 hypothetical protein ARALYDRAFT_486864 [Arabidopsis lyrata subsp. lyrata]
c100898_g1	242	-	-	-	-	-	-
c100899_g1	299	-	-	-	-	sp|P18583|SON_HUMAN Protein SON OS=Homo sapiens GN=SON PE=1 SV=4	-
c10089_g1	628	-	-	-	-	sp|Q8VCR2|DHB13_MOUSE 17-beta-hydroxysteroid dehydrogenase 13 OS=Mus musculus GN=Hsd17b13 PE=1 SV=2	gi|326531648|dbj|BAJ97828.1| predicted protein [Hordeum vulgare subsp. vulgare]
c100900_g1	238	-	-	-	-	-	-
c100901_g1	242	-	-	-	-	-	-
c100902_g1	252	-	-	-	-	-	-
c100903_g1	257	-	-	-	-	-	-
c100904_g1	255	-	-	-	-	-	-
c100905_g1	402	-	-	-	-	-	-
c100906_g1	330	-	-	-	-	-	-
c100907_g1	302	-	-	-	-	-	gi|449471304|ref|XP_004153270.1| PREDICTED: uncharacterized protein LOC101205395 [Cucumis sativus]
c100908_g1	274	-	-	COG0443	O	sp|A2SI25|HSCA_METPP Chaperone protein HscA homolog OS=Methylibium petroleiphilum (strain PM1) GN=hscA PE=3 SV=1	-
c100909_g1	203	-	-	-	-	-	-
c10090_g1	422	-	-	-	-	-	-
c100910_g1	547	-	-	COG2233;COG2723;virNOG09718	FPG	sp|P75892|RUTG_ECOLI Putative pyrimidine permease RutG OS=Escherichia coli (strain K12) GN=rutG PE=1 SV=2	gi|302857977|ref|XP_002959989.1| hypothetical protein VOLCADRAFT_101502 [Volvox carteri f. nagariensis] &gt;gnl|BL_ORD_ID|688535 hypothetical protein VOLCADRAFT_101502 [Volvox carteri f. nagariensis]
c100911_g1	552	-	-	-	-	-	-
c100912_g1	416	-	-	-	-	-	-
c100913_g1	298	GO:0003755;GO:0000413;GO:0005528;GO:0005789;GO:0061077;GO:0009507	-	virNOG18200	O	sp|Q96AY3|FKB10_HUMAN Peptidyl-prolyl cis-trans isomerase FKBP10 OS=Homo sapiens GN=FKBP10 PE=1 SV=1	gi|307108380|gb|EFN56620.1| hypothetical protein CHLNCDRAFT_13313, partial [Chlorella variabilis]
c100914_g1	243	-	-	-	-	-	-
c100915_g1	271	-	-	-	-	-	-
c100916_g1	280	-	-	-	-	-	-
c100917_g1	221	-	-	-	-	-	-
c100918_g1	208	-	-	-	-	-	-
c100919_g1	410	-	-	-	-	-	-
c100920_g1	244	-	-	-	-	-	-
c100921_g1	270	-	-	-	-	-	-
c100922_g1	255	GO:0008519;GO:0072488;GO:0016021	-	virNOG03863;virNOG06237	P	sp|P54144|AMT11_ARATH Ammonium transporter 1 member 1 OS=Arabidopsis thaliana GN=AMT1-1 PE=1 SV=1	gi|310743910|dbj|BAJ23885.1| putative ammonium transporter, partial [Camellia sinensis]
c100923_g1	320	-	-	-	-	-	-
c100924_g1	241	-	-	-	-	-	-
c100925_g1	243	-	-	-	-	-	-
c100926_g1	256	-	-	-	-	-	-
c100927_g1	246	-	-	-	-	-	-
c100928_g1	321	-	-	-	-	sp|P82604|OXD_BACSX Phenylacetaldoxime dehydratase OS=Bacillus sp. (strain OxB-1) GN=oxd PE=1 SV=2	-
c100929_g1	313	-	-	-	-	-	-
c10092_g1	400	-	-	-	-	-	-
c100930_g1	389	-	-	-	-	-	-
c100931_g1	256	-	-	-	-	-	-
c100932_g1	229	-	-	-	-	-	-
c100933_g1	215	GO:0042393;GO:0009506;GO:0004402;GO:0010385;GO:0044154;GO:0043971;GO:0008270;GO:0044030;GO:0043972;GO:0080188	-	virNOG01594;NOG206494;lilNOG01718	R	-	gi|462409598|gb|EMJ14932.1| hypothetical protein PRUPE_ppa000177mg [Prunus persica]
c100934_g1	231	GO:0003723;GO:0006412;GO:0022627;GO:0003735;GO:0009507	-	COG0098;virNOG07390	J	sp|Q93VB8|RS22_ARATH 40S ribosomal protein S2-2 OS=Arabidopsis thaliana GN=RPS2B PE=2 SV=1	gi|238012690|gb|ACR37380.1| unknown [Zea mays]
c100935_g1	389	-	-	-	-	-	-
c100936_g1	390	-	-	-	-	-	-
c100937_g1	315	-	-	-	-	-	-
c100938_g1	232	-	-	-	-	-	-
c100939_g1	235	-	-	-	-	sp|Q12116|TMS1_YEAST Membrane protein TMS1 OS=Saccharomyces cerevisiae (strain ATCC 204508 / S288c) GN=TMS1 PE=1 SV=1	gi|255549064|ref|XP_002515588.1| conserved hypothetical protein [Ricinus communis] &gt;gnl|BL_ORD_ID|457818 conserved hypothetical protein [Ricinus communis]
c10093_g1	284	-	-	virNOG13755;virNOG16869	R	sp|P93218|GP3_SOLLC Polygalacturonase non-catalytic subunit AroGP3 OS=Solanum lycopersicum GN=GP3 PE=3 SV=1	gi|449450462|ref|XP_004142981.1| PREDICTED: probable polygalacturonase non-catalytic subunit JP650-like [Cucumis sativus]
c100940_g1	254	-	-	-	-	-	-
c100941_g1	206	-	-	-	-	-	-
c100942_g1	331	-	-	-	-	-	-
c100943_g1	218	-	-	-	-	-	-
c100944_g1	320	GO:0046914;GO:0030001;GO:0005737;GO:0046916	-	virNOG23913;virNOG10434	P	sp|Q9SZN7|HIP26_ARATH Heavy metal-associated isoprenylated plant protein 26 OS=Arabidopsis thaliana GN=HIPP26 PE=1 SV=1	gi|225437292|ref|XP_002266955.1| PREDICTED: uncharacterized protein LOC100252094 [Vitis vinifera] &gt;gnl|BL_ORD_ID|228045 unnamed protein product [Vitis vinifera]
c100945_g1	226	-	-	-	-	-	-
c100946_g1	331	-	-	-	-	-	-
c100947_g1	292	-	-	-	-	sp|Q14517|FAT1_HUMAN Protocadherin Fat 1 OS=Homo sapiens GN=FAT1 PE=1 SV=2	-
c100948_g1	426	-	-	-	-	-	-
c100949_g1	222	-	-	-	-	-	-
c10094_g1	324	-	-	-	-	-	-
c100950_g1	202	-	-	-	-	-	-
c100951_g1	252	GO:0006820;GO:0008381;GO:0034220;GO:0050982;GO:0005886	-	virNOG03580;COG0668	M	sp|Q9LYG9|MSL10_ARATH Mechanosensitive ion channel protein 10 OS=Arabidopsis thaliana GN=MSL10 PE=1 SV=1	gi|449495955|ref|XP_004159995.1| PREDICTED: mechanosensitive ion channel protein 10-like [Cucumis sativus]
c100952_g1	353	-	-	-	-	-	-
c100953_g1	446	-	-	-	-	-	-
c100954_g1	255	-	-	-	-	-	-
c100955_g1	201	-	-	-	-	-	-
c100956_g1	208	-	-	virNOG15307;virNOG06077	S	-	gi|224074225|ref|XP_002335885.1| predicted protein [Populus trichocarpa] &gt;gnl|BL_ORD_ID|396728 predicted protein [Populus trichocarpa]
c100957_g1	246	GO:0016021;GO:0055114	-	virNOG04594;KOG1619	C	sp|A3A9H6|ACET1_ORYSJ Probable ascorbate-specific transmembrane electron transporter 1 OS=Oryza sativa subsp. japonica GN=Os02g0642300 PE=2 SV=1	gi|224120020|ref|XP_002318222.1| predicted protein [Populus trichocarpa] &gt;gnl|BL_ORD_ID|417295 predicted protein [Populus trichocarpa]
c100958_g1	324	GO:0008483	-	virNOG09885;COG0436	E	sp|Q60013|AAT_STRVG Aspartate aminotransferase OS=Streptomyces virginiae GN=aspC PE=3 SV=1	gi|384250155|gb|EIE23635.1| PLP-dependent transferase [Coccomyxa subellipsoidea C-169]
c100959_g1	263	-	-	-	-	-	-
c10095_g1	270	-	-	-	-	-	-
c100960_g1	288	-	-	-	-	-	-
c100961_g1	212	-	-	-	-	-	-
c100962_g1	368	-	-	-	-	-	-
c100963_g1	233	-	-	-	-	-	-
c100964_g1	340	-	-	-	-	-	-
c100965_g1	224	-	-	-	-	-	-
c100966_g1	268	-	-	COG0119;virNOG32382;virNOG39175	RE	sp|O94225|HOSM_PENCW Homocitrate synthase, mitochondrial OS=Penicillium chrysogenum (strain ATCC 28089 / DSM 1075 / Wisconsin 54-1255) GN=lys1 PE=1 SV=1	gi|237682398|gb|ACR10248.1| methylthioalkylmalate synthase [Brassica rapa subsp. pekinensis]
c100967_g1	260	-	-	-	-	sp|O14050|YEYH_SCHPO Uncharacterized MscS family protein C2C4.17c OS=Schizosaccharomyces pombe (strain 972 / ATCC 24843) GN=SPAC2C4.17c PE=3 SV=1	-
c100968_g1	229	-	-	-	-	-	-
c100969_g1	201	-	-	-	-	-	-
c10096_g1	202	-	-	-	-	-	-
c100970_g1	218	-	-	-	-	-	-
c100971_g1	246	-	-	-	-	-	-
c100972_g1	285	-	-	-	-	-	-
c100973_g1	496	-	-	-	-	-	-
c100974_g1	248	-	-	COG0501	O	-	-
c100975_g1	211	GO:0015074;GO:0003676	-	NOG160234;virNOG33595;virNOG33456	SR	-	gi|462408282|gb|EMJ13616.1| hypothetical protein PRUPE_ppa016565mg, partial [Prunus persica]
c100976_g1	1017	-	-	-	-	-	-
c100977_g1	261	-	-	-	-	-	-
c100978_g1	657	GO:0016020;GO:0044763;GO:0000166;GO:0015992;GO:0016887;GO:0043167	-	-	-	sp|P09627|PMA1_SCHPO Plasma membrane ATPase 1 OS=Schizosaccharomyces pombe (strain 972 / ATCC 24843) GN=pma1 PE=1 SV=1	gi|326508144|dbj|BAJ99339.1| predicted protein [Hordeum vulgare subsp. vulgare]
c100979_g1	243	-	-	-	-	-	-
c100980_g1	313	-	-	-	-	-	-
c100981_g1	467	-	-	-	-	-	-
c100982_g1	364	GO:0070588;GO:0043231;GO:0046872;GO:0005524;GO:0005887;GO:0005388;GO:0005516	-	NOG00070;virNOG01632	P	sp|Q37145|ACA1_ARATH Calcium-transporting ATPase 1, chloroplastic OS=Arabidopsis thaliana GN=ACA1 PE=1 SV=3	gi|302142203|emb|CBI19406.3| unnamed protein product [Vitis vinifera]
c100983_g1	231	-	-	-	-	-	-
c100984_g1	203	-	-	-	-	-	-
c100985_g1	278	-	-	-	-	-	-
c100986_g1	418	-	-	-	-	-	-
c100987_g1	444	-	-	-	-	-	-
c100988_g1	314	-	-	-	-	-	-
c100989_g1	235	-	-	-	-	-	-
c10098_g1	885	-	-	-	-	-	-
c100990_g1	237	-	-	-	-	-	-
c100991_g1	207	GO:0030246;GO:0030245;GO:0008810	-	virNOG10819;virNOG11914	G	sp|A2XYW8|GUN13_ORYSI Endoglucanase 13 OS=Oryza sativa subsp. indica GN=GLU6 PE=2 SV=2	gi|462423306|gb|EMJ27569.1| hypothetical protein PRUPE_ppa022524mg [Prunus persica]
c100992_g1	370	-	-	-	-	-	-
c100993_g1	244	-	-	-	-	-	-
c100994_g1	205	GO:0055085;GO:0005524;GO:0042626;GO:0009570;GO:0010027	-	COG0719;virNOG12526	QO	sp|P80866|V296_BACSU Vegetative protein 296 OS=Bacillus subtilis (strain 168) GN=yurY PE=1 SV=3	gi|470121311|ref|XP_004296719.1| PREDICTED: ABC transporter I family member 6, chloroplastic-like [Fragaria vesca subsp. vesca]
c100995_g1	272	GO:0016021	-	NOG61435;virNOG16139	S	-	gi|449529044|ref|XP_004171511.1| PREDICTED: uncharacterized LOC101209677, partial [Cucumis sativus]
c100996_g1	218	-	-	-	-	-	-
c100997_g1	216	-	-	-	-	sp|Q4WLI5|RSE1_ASPFU Pre-mRNA-splicing factor rse1 OS=Neosartorya fumigata (strain ATCC MYA-4609 / Af293 / CBS 101355 / FGSC A1100) GN=rse1 PE=3 SV=1	-
c100998_g1	410	-	-	-	-	-	-
c100999_g1	624	-	-	-	-	-	-
c10099_g1	225	-	-	-	-	-	-
c1009_g1	730	-	-	COG1414	K	sp|Q52154|PCAR_PSEPU Pca regulon regulatory protein OS=Pseudomonas putida GN=pcaR PE=2 SV=1	gi|255596973|ref|XP_002536664.1| Pca regulon regulatory protein, putative [Ricinus communis] &gt;gnl|BL_ORD_ID|436608 Pca regulon regulatory protein, putative [Ricinus communis]
c100_g1	548	-	-	virNOG01378;KOG1077	U	-	gi|224132092|ref|XP_002328183.1| predicted protein [Populus trichocarpa] &gt;gnl|BL_ORD_ID|398039 predicted protein [Populus trichocarpa]
c101000_g1	359	-	-	-	-	-	-
c101001_g1	262	-	-	-	-	-	-
c101002_g1	206	GO:0009506;GO:0000502;GO:0005829	-	COG5159;virNOG06355	O	sp|Q9P7S2|RPN6_SCHPO Probable 26S proteasome regulatory subunit rpn6 OS=Schizosaccharomyces pombe (strain 972 / ATCC 24843) GN=rpn6 PE=3 SV=1	gi|159483987|ref|XP_001700042.1| 26S proteasome regulatory subunit [Chlamydomonas reinhardtii] &gt;gnl|BL_ORD_ID|243293 26S proteasome regulatory subunit [Chlamydomonas reinhardtii]
c101003_g1	243	-	-	-	-	-	-
c101004_g1	350	-	-	COG0127;virNOG07545	F	sp|Q8XI68|NTPA_CLOPE Non-canonical purine NTP pyrophosphatase OS=Clostridium perfringens (strain 13 / Type A) GN=CPE2253 PE=3 SV=1	-
c101005_g1	337	GO:0005488	-	virNOG07687;COG4630	F	sp|Q46800|XDHB_ECOLI Xanthine dehydrogenase FAD-binding subunit OS=Escherichia coli (strain K12) GN=xdhB PE=3 SV=1	gi|222870561|gb|EEF07692.1| predicted protein [Populus trichocarpa]
c101006_g1	265	-	-	virNOG32302;virNOG12263	RG	sp|Q84V83|LAR_DESUN Leucoanthocyanidin reductase OS=Desmodium uncinatum GN=LAR PE=1 SV=1	gi|403406444|dbj|BAM42672.1| leucoanthocyanidin reductase [Vaccinium ashei]
c101007_g1	315	-	-	-	-	-	-
c101008_g1	219	-	-	-	-	-	-
c101009_g1	251	-	-	-	-	-	-
c101010_g1	325	-	-	-	-	-	-
c101011_g1	362	-	-	-	-	-	-
c101012_g1	205	-	-	-	-	sp|O74913|YJ72_SCHPO Uncharacterized protein C757.02c OS=Schizosaccharomyces pombe (strain 972 / ATCC 24843) GN=SPCC757.02c PE=4 SV=1	gi|384247631|gb|EIE21117.1| NAD(P)-binding protein [Coccomyxa subellipsoidea C-169]
c101013_g1	490	-	-	-	-	sp|P28725|FKBP_STRAQ FK506-binding protein OS=Streptomyces anulatus GN=fkbP PE=1 SV=1	-
c101014_g1	224	-	-	-	-	-	-
c101015_g1	515	-	-	-	-	sp|Q9P6L5|SLA2_SCHPO Endocytosis protein end4 OS=Schizosaccharomyces pombe (strain 972 / ATCC 24843) GN=end4 PE=1 SV=2	-
c101016_g1	296	-	-	-	-	sp|Q5T4S7|UBR4_HUMAN E3 ubiquitin-protein ligase UBR4 OS=Homo sapiens GN=UBR4 PE=1 SV=1	-
c101017_g1	248	-	-	-	-	sp|O14981|BTAF1_HUMAN TATA-binding protein-associated factor 172 OS=Homo sapiens GN=BTAF1 PE=1 SV=2	-
c101018_g1	227	-	-	-	-	-	-
c101019_g1	236	-	-	-	-	-	-
c10101_g1	481	GO:0016020	-	NOG117040;virNOG04007	RK	sp|Q0WKY2|CCR4E_ARATH Carbon catabolite repressor protein 4 homolog 5 OS=Arabidopsis thaliana GN=CCR4-5 PE=2 SV=2	gi|297734198|emb|CBI15445.3| unnamed protein product [Vitis vinifera]
c101020_g1	310	-	-	-	-	-	-
c101021_g1	470	-	-	virNOG21408	R	-	gi|163914187|dbj|BAF95862.1| hypothetical protein [Vitis hybrid cultivar]
c101022_g1	262	-	-	-	-	-	-
c101023_g1	234	GO:0006457;GO:0005524;GO:0051082;GO:0005737	-	virNOG02185	O	sp|P46550|TCPZ_CAEEL T-complex protein 1 subunit zeta OS=Caenorhabditis elegans GN=cct-6 PE=1 SV=1	gi|294460083|gb|ADE75624.1| unknown [Picea sitchensis]
c101024_g1	1014	-	-	-	-	sp|A0QRG8|MGTA_MYCS2 GDP-mannose-dependent alpha-mannosyltransferase OS=Mycobacterium smegmatis (strain ATCC 700084 / mc(2)155) GN=mgtA PE=3 SV=1	gi|255594678|ref|XP_002536139.1| glycosyltransferase, putative [Ricinus communis] &gt;gnl|BL_ORD_ID|437132 glycosyltransferase, putative [Ricinus communis]
c101025_g1	332	-	-	NOG01101;virNOG34879	RG	sp|P44610|Y281_HAEIN Putative metabolite transport protein HI_0281 OS=Haemophilus influenzae (strain ATCC 51907 / DSM 11121 / KW20 / Rd) GN=HI_0281 PE=3 SV=1	-
c101026_g1	589	-	-	-	-	-	-
c101027_g1	236	-	-	-	-	-	-
c101028_g1	398	-	-	-	-	-	-
c101029_g1	263	-	-	-	-	-	-
c10102_g1	231	-	-	-	-	-	-
c101030_g1	327	-	-	-	-	-	-
c101031_g1	603	-	-	-	-	-	-
c101032_g1	251	-	-	-	-	-	-
c101033_g1	244	-	-	-	-	sp|Q9NR81|ARHG3_HUMAN Rho guanine nucleotide exchange factor 3 OS=Homo sapiens GN=ARHGEF3 PE=2 SV=1	-
c101034_g1	279	-	-	-	-	sp|Q1R4I7|VIAA_ECOUT Protein ViaA OS=Escherichia coli (strain UTI89 / UPEC) GN=viaA PE=3 SV=1	-
c101035_g1	252	-	-	-	-	-	-
c101036_g1	540	-	-	-	-	-	-
c101038_g1	223	-	-	-	-	sp|Q922L6|NELFD_MOUSE Negative elongation factor D OS=Mus musculus GN=Nelfcd PE=2 SV=2	-
c101039_g1	330	-	-	-	-	-	-
c10103_g1	564	-	-	COG1123;NOG00479;COG1129;COG3845	RP	sp|Q1R528|XYLG_ECOUT Xylose import ATP-binding protein XylG OS=Escherichia coli (strain UTI89 / UPEC) GN=xylG PE=3 SV=2	gi|449473816|ref|XP_004153991.1| PREDICTED: galactose/methyl galactoside import ATP-binding protein MglA-like [Cucumis sativus]
c101040_g1	364	-	-	-	-	-	gi|255595745|ref|XP_002536382.1| HTH-type transcriptional regulator xapR, putative [Ricinus communis] &gt;gnl|BL_ORD_ID|436890 HTH-type transcriptional regulator xapR, putative [Ricinus communis]
c101041_g1	222	-	-	-	-	-	-
c101042_g1	262	-	-	-	-	-	-
c101043_g1	212	-	-	-	-	-	-
c101044_g1	331	-	-	-	-	-	-
c101045_g1	226	-	-	-	-	-	-
c101046_g1	310	-	-	-	-	-	-
c101047_g1	301	-	-	-	-	-	-
c101048_g1	204	-	-	-	-	sp|Q1RIM4|CAPD_RICBR UDP-glucose 4-epimerase OS=Rickettsia bellii (strain RML369-C) GN=capD PE=3 SV=1	-
c101049_g1	234	GO:0008643;GO:0055085;GO:0016021;GO:0022891	-	KOG0254;virNOG03715	R	sp|Q41144|STC_RICCO Sugar carrier protein C OS=Ricinus communis GN=STC PE=2 SV=1	gi|33354218|dbj|BAC81184.1| putative glucose transport protein STP1 [Oryza sativa Japonica Group] &gt;gnl|BL_ORD_ID|1058301 putative glucose transport protein STP1 [Oryza sativa Japonica Group] &gt;gnl|BL_ORD_ID|1058301 unnamed protein product [Oryza sativa Japonica Group]
c10104_g1	340	-	-	-	-	-	-
c101050_g1	229	-	-	-	-	-	-
c101051_g1	230	GO:0015074;GO:0008270;GO:0003676	-	virNOG25357	R	-	gi|147828210|emb|CAN71108.1| hypothetical protein VITISV_001478 [Vitis vinifera]
c101052_g1	215	-	-	-	-	-	-
c101053_g1	384	-	-	-	-	-	-
c101054_g1	341	-	-	virNOG21280	O	sp|O60045|SSP1_NEUCR Peptidyl-prolyl cis-trans isomerase ssp-1 OS=Neurospora crassa (strain ATCC 24698 / 74-OR23-1A / CBS 708.71 / DSM 1257 / FGSC 987) GN=ssp-1 PE=1 SV=3	gi|384247123|gb|EIE20611.1| parvulin-type peptidyl-prolyl cis-trans isomerase [Coccomyxa subellipsoidea C-169]
c101055_g1	329	-	-	-	-	sp|Q8IZJ4|RGDSR_HUMAN Ral-GDS-related protein OS=Homo sapiens GN=RGL4 PE=2 SV=1	-
c101056_g1	642	-	-	-	-	-	-
c101057_g1	507	-	-	-	-	-	-
c101058_g1	296	-	-	-	-	-	-
c101059_g1	625	-	-	-	-	-	-
c101060_g1	466	-	-	-	-	-	-
c101061_g1	227	-	-	-	-	-	-
c101062_g1	237	-	-	-	-	-	-
c101063_g1	237	-	-	-	-	-	-
c101064_g1	309	-	-	-	-	-	-
c101065_g1	325	-	-	COG0010	E	sp|P33280|ARGI_NEUCR Arginase OS=Neurospora crassa (strain ATCC 24698 / 74-OR23-1A / CBS 708.71 / DSM 1257 / FGSC 987) GN=car-1 PE=1 SV=3	gi|255075659|ref|XP_002501504.1| predicted protein [Micromonas sp. RCC299] &gt;gnl|BL_ORD_ID|499245 predicted protein [Micromonas sp. RCC299]
c101066_g1	506	-	-	-	-	sp|Q3Z166|YCJF_SHISS UPF0283 membrane protein YcjF OS=Shigella sonnei (strain Ss046) GN=ycjF PE=3 SV=1	-
c101067_g1	364	-	-	-	-	sp|P12110|CO6A2_HUMAN Collagen alpha-2(VI) chain OS=Homo sapiens GN=COL6A2 PE=1 SV=4	-
c101068_g1	310	-	-	virNOG27119;virNOG28452	SR	-	gi|147787926|emb|CAN73852.1| hypothetical protein VITISV_000114 [Vitis vinifera]
c101069_g1	246	-	-	virNOG09502	R	-	gi|296090267|emb|CBI40086.3| unnamed protein product [Vitis vinifera]
c101070_g1	224	-	-	virNOG05461	D	sp|O94580|YQ77_SCHPO Ubiquitin and WLM domain-containing protein C1442.07c OS=Schizosaccharomyces pombe (strain 972 / ATCC 24843) GN=SPCC1442.07c PE=4 SV=1	gi|159467477|ref|XP_001691918.1| hypothetical protein CHLREDRAFT_189298 [Chlamydomonas reinhardtii] &gt;gnl|BL_ORD_ID|240094 predicted protein [Chlamydomonas reinhardtii]
c101071_g1	321	-	-	-	-	-	-
c101072_g1	298	GO:0005665;GO:0031369;GO:0000932;GO:0045948;GO:0003899;GO:0003697;GO:0000291;GO:0060213;GO:0006367;GO:0003727	-	virNOG07077;COG1095	K	sp|P62489|RPB7_RAT DNA-directed RNA polymerase II subunit RPB7 OS=Rattus norvegicus GN=Polr2g PE=2 SV=1	gi|502091754|ref|XP_004489626.1| PREDICTED: DNA-directed RNA polymerase II subunit RPB7-like [Cicer arietinum]
c101073_g1	367	-	-	virNOG35642	S	-	gi|307109591|gb|EFN57829.1| hypothetical protein CHLNCDRAFT_143246 [Chlorella variabilis]
c101074_g1	417	-	-	virNOG05592	R	sp|Q9UTA1|YL8J_SCHPO Zinc finger protein C25B8.19c OS=Schizosaccharomyces pombe (strain 972 / ATCC 24843) GN=SPAC25B8.19c PE=4 SV=2	gi|255082275|ref|XP_002508356.1| predicted protein [Micromonas sp. RCC299] &gt;gnl|BL_ORD_ID|506076 predicted protein [Micromonas sp. RCC299]
c101075_g1	213	-	-	-	-	-	-
c101076_g1	247	-	-	-	-	-	-
c101077_g1	215	-	-	-	-	-	-
c101078_g1	204	GO:0048046;GO:0048027;GO:0055114;GO:0071398;GO:0003994;GO:0009693;GO:0009815;GO:0006102;GO:0005829;GO:0005507;GO:0009651;GO:0005739;GO:0005886;GO:0006101;GO:0071732;GO:0009506;GO:0071281;GO:0005773;GO:0051365	-	COG1048;virNOG10099	C	sp|Q42560|ACO1_ARATH Aconitate hydratase 1 OS=Arabidopsis thaliana GN=ACO1 PE=1 SV=2	gi|310689279|gb|ADP03151.1| aconitate hydratase [Pinus sylvestris]
c101079_g1	480	-	-	-	-	-	-
c10107_g1	331	-	-	virNOG27872;virNOG03922;virNOG01449;virNOG06122;virNOG10538	SRKU	sp|P0C2F6|RNHX1_ARATH Putative ribonuclease H protein At1g65750 OS=Arabidopsis thaliana GN=At1g65750 PE=3 SV=1	gi|359487053|ref|XP_002271720.2| PREDICTED: uncharacterized protein LOC100264243 [Vitis vinifera]
c101080_g1	215	-	-	-	-	-	-
c101081_g1	349	-	-	COG0318;virNOG28362;virNOG09971;virNOG02885	I	sp|Q08AH1|ACSM1_HUMAN Acyl-coenzyme A synthetase ACSM1, mitochondrial OS=Homo sapiens GN=ACSM1 PE=2 SV=1	gi|222839583|gb|EEE77920.1| predicted protein [Populus trichocarpa]
c101082_g1	225	-	-	-	-	-	-
c101083_g1	228	-	-	-	-	-	-
c101084_g1	260	-	-	-	-	sp|P32582|CBS_YEAST Cystathionine beta-synthase OS=Saccharomyces cerevisiae (strain ATCC 204508 / S288c) GN=CYS4 PE=1 SV=1	-
c101085_g1	233	-	-	-	-	-	-
c101086_g1	243	-	-	-	-	-	-
c101087_g1	260	-	-	-	-	-	-
c101088_g1	230	-	-	-	-	-	-
c101089_g1	257	-	-	-	-	-	-
c10108_g1	354	-	-	-	-	-	-
c101090_g1	216	-	-	-	-	-	-
c101091_g1	416	GO:0016627;GO:0008152	-	virNOG06182;COG1960	I	sp|Q96329|ACOX4_ARATH Acyl-coenzyme A oxidase 4, peroxisomal OS=Arabidopsis thaliana GN=ACX4 PE=1 SV=1	gi|168030249|ref|XP_001767636.1| predicted protein [Physcomitrella patens subsp. patens] &gt;gnl|BL_ORD_ID|277990 predicted protein [Physcomitrella patens subsp. patens]
c101092_g1	207	-	-	-	-	-	-
c101093_g1	470	-	-	-	-	sp|Q8IY63|AMOL1_HUMAN Angiomotin-like protein 1 OS=Homo sapiens GN=AMOTL1 PE=1 SV=1	-
c101094_g1	336	-	-	-	-	-	-
c101095_g1	317	-	-	-	-	-	-
c101096_g1	265	-	-	-	-	sp|P35916|VGFR3_HUMAN Vascular endothelial growth factor receptor 3 OS=Homo sapiens GN=FLT4 PE=1 SV=3	-
c101097_g1	202	-	-	-	-	-	-
c101098_g1	352	-	-	virNOG01165;KOG0017;virNOG08281;virNOG01480	QRB	-	gi|147860024|emb|CAN83125.1| hypothetical protein VITISV_015109 [Vitis vinifera]
c101099_g1	214	-	-	-	-	-	-
c10109_g1	790	-	-	-	-	-	-
c1010_g1	281	-	-	-	-	-	-
c101100_g1	214	-	-	-	-	-	-
c101101_g1	205	-	-	-	-	sp|P47044|YJF5_YEAST LOG family protein YJL055W OS=Saccharomyces cerevisiae (strain ATCC 204508 / S288c) GN=YJL055W PE=1 SV=1	-
c101102_g1	428	-	-	-	-	-	-
c101103_g1	236	-	-	-	-	-	-
c101104_g1	260	-	-	-	-	-	-
c101105_g1	238	-	-	-	-	-	-
c101106_g1	257	-	-	virNOG07184;lilNOG01459;strNOG30030	S	sp|Q9SZB6|WEL1_ARATH Protein WEAK CHLOROPLAST MOVEMENT UNDER BLUE LIGHT-like 1 OS=Arabidopsis thaliana GN=WEL1 PE=2 SV=1	gi|470109665|ref|XP_004291113.1| PREDICTED: protein WEAK CHLOROPLAST MOVEMENT UNDER BLUE LIGHT 1-like [Fragaria vesca subsp. vesca]
c101107_g1	207	-	-	-	-	sp|Q54N68|YD286_DICDI Glutaredoxin-like protein YDR286C homolog OS=Dictyostelium discoideum GN=DDB_G0285471 PE=3 SV=1	-
c101108_g1	465	-	-	-	-	sp|Q96IF1|AJUBA_HUMAN LIM domain-containing protein ajuba OS=Homo sapiens GN=AJUBA PE=1 SV=1	-
c101109_g1	243	-	-	-	-	-	-
c10110_g1	256	GO:0015758;GO:0035428;GO:0016021;GO:0051119	-	KOG0254;virNOG03715;NOG00192	RG	sp|Q92253|RCO3_NEUCR Probable glucose transporter rco-3 OS=Neurospora crassa (strain ATCC 24698 / 74-OR23-1A / CBS 708.71 / DSM 1257 / FGSC 987) GN=rco-3 PE=3 SV=2	gi|326513122|dbj|BAK06801.1| predicted protein [Hordeum vulgare subsp. vulgare]
c101110_g1	252	-	-	-	-	-	-
c101111_g1	729	-	-	-	-	sp|Q5XHA2|ERD21_XENTR ER lumen protein retaining receptor 1 OS=Xenopus tropicalis GN=kdelr1 PE=2 SV=1	-
c101112_g1	237	-	-	-	-	-	-
c101113_g1	232	-	-	-	-	sp|A1CB55|DBP7_ASPCL ATP-dependent RNA helicase dbp7 OS=Aspergillus clavatus (strain ATCC 1007 / CBS 513.65 / DSM 816 / NCTC 3887 / NRRL 1) GN=dbp7 PE=3 SV=1	-
c101114_g1	210	-	-	-	-	-	-
c101115_g1	206	GO:0016020;GO:0046872;GO:0008152	-	virNOG00819;virNOG28740	R	sp|P10978|POLX_TOBAC Retrovirus-related Pol polyprotein from transposon TNT 1-94 OS=Nicotiana tabacum PE=2 SV=1	gi|474416349|gb|EMS67217.1| Retrovirus-related Pol polyprotein from transposon TNT 1-94 [Triticum urartu]
c101116_g1	496	-	-	-	-	-	-
c101117_g1	253	-	-	-	-	-	-
c101118_g1	297	-	-	-	-	-	-
c101119_g1	243	-	-	-	-	-	-
c10111_g1	302	-	-	-	-	-	-
c101120_g1	406	-	-	-	-	-	-
c101121_g1	220	-	-	-	-	sp|Q9BRR3|TM246_HUMAN Transmembrane protein 246 OS=Homo sapiens GN=TMEM246 PE=2 SV=1	-
c101122_g1	674	-	-	-	-	-	-
c101123_g1	259	-	-	-	-	-	-
c101124_g1	284	GO:0016787	-	COG0596;virNOG02544	R	-	gi|502143495|ref|XP_004505362.1| PREDICTED: uncharacterized hydrolase YugF-like [Cicer arietinum]
c101125_g1	306	-	-	-	-	sp|Q9Y6W5|WASF2_HUMAN Wiskott-Aldrich syndrome protein family member 2 OS=Homo sapiens GN=WASF2 PE=1 SV=3	-
c101126_g1	234	-	-	-	-	-	-
c101127_g1	328	-	-	-	-	-	-
c101128_g1	309	-	-	-	-	-	-
c101129_g1	331	GO:0016114;GO:0008661	-	virNOG02372;virNOG06626;virNOG14796	H	sp|Q6YU51|DXS2_ORYSJ Probable 1-deoxy-D-xylulose-5-phosphate synthase 2, chloroplastic OS=Oryza sativa subsp. japonica GN=Os07g0190000 PE=2 SV=1	gi|255586041|ref|XP_002533688.1| 1-deoxyxylulose-5-phosphate synthase, putative [Ricinus communis] &gt;gnl|BL_ORD_ID|439553 1-deoxyxylulose-5-phosphate synthase, putative [Ricinus communis]
c10112_g1	219	-	-	-	-	-	-
c101130_g1	208	-	-	-	-	-	-
c101131_g1	216	-	-	-	-	-	-
c101132_g1	213	-	-	-	-	-	-
c101133_g1	239	-	-	-	-	-	-
c101134_g1	241	-	-	-	-	-	-
c101135_g1	457	-	-	virNOG09091	P	sp|P0AFR2|DAUA_ECOLI C4-dicarboxylic acid transporter DauA OS=Escherichia coli (strain K12) GN=dauA PE=1 SV=2	gi|449473639|ref|XP_004153938.1| PREDICTED: putative sulfate transporter YchM-like [Cucumis sativus]
c101136_g1	225	GO:0005739	-	virNOG06598	S	-	gi|125542071|gb|EAY88210.1| hypothetical protein OsI_09659 [Oryza sativa Indica Group]
c101137_g1	215	-	-	virNOG06010;COG4886	SR	-	gi|449520880|ref|XP_004167460.1| PREDICTED: uncharacterized protein At4g06744-like [Cucumis sativus]
c101138_g1	395	-	-	-	-	-	-
c101139_g1	237	-	-	-	-	-	-
c10113_g1	444	GO:0010105;GO:0023014;GO:0018106;GO:0071732;GO:0090333;GO:0048364;GO:0005773;GO:0071219;GO:0000155;GO:0009788;GO:0005886;GO:0070301	-	virNOG07652	T	sp|Q3S4A7|AHK5_ARATH Histidine kinase 5 OS=Arabidopsis thaliana GN=AHK5 PE=1 SV=1	gi|462421179|gb|EMJ25442.1| hypothetical protein PRUPE_ppa019228mg [Prunus persica]
c101140_g1	270	GO:0001527	-	virNOG09339	Z	-	gi|225446124|ref|XP_002275399.1| PREDICTED: microfibrillar-associated protein 1-like [Vitis vinifera]
c101141_g1	216	-	-	-	-	-	-
c101142_g1	338	-	-	-	-	-	-
c101143_g1	845	-	-	-	-	sp|Q7SFL7|ERFB_NEUCR Palmitoyltransferase ERF2 OS=Neurospora crassa (strain ATCC 24698 / 74-OR23-1A / CBS 708.71 / DSM 1257 / FGSC 987) GN=erf-2 PE=3 SV=1	-
c101144_g1	242	-	-	-	-	-	-
c101145_g1	244	-	-	-	-	-	-
c101146_g1	211	-	-	-	-	-	-
c101147_g1	371	-	-	NOG212523	G	sp|O34502|YVKA_BACSU Uncharacterized MFS-type transporter YvkA OS=Bacillus subtilis (strain 168) GN=yvkA PE=3 SV=1	gi|449466143|ref|XP_004150786.1| PREDICTED: multidrug resistance protein B-like [Cucumis sativus]
c101148_g1	331	GO:0009055;GO:0022900;GO:0005524;GO:0005829;GO:0006431;GO:0004825	-	virNOG10161;COG0143;virNOG15667	J	sp|Q9UUF2|SYMC_SCHPO Probable methionine--tRNA ligase, cytoplasmic OS=Schizosaccharomyces pombe (strain 972 / ATCC 24843) GN=rar1 PE=3 SV=1	gi|449518260|ref|XP_004166160.1| PREDICTED: probable methionine--tRNA ligase-like, partial [Cucumis sativus]
c101149_g1	289	-	-	-	-	sp|Q51152|YHGF_NEIMB Uncharacterized protein NMB0075 OS=Neisseria meningitidis serogroup B (strain MC58) GN=NMB0075 PE=4 SV=2	-
c10114_g1	207	-	-	-	-	-	-
c101150_g1	336	-	-	-	-	-	-
c101151_g1	560	-	-	virNOG13209;virNOG30437;virNOG03702	IG	sp|Q82IC1|ISPT1_STRAW Isoprenyl transferase 1 OS=Streptomyces avermitilis (strain ATCC 31267 / DSM 46492 / JCM 5070 / NCIMB 12804 / NRRL 8165 / MA-4680) GN=uppS1 PE=3 SV=1	gi|308812834|ref|XP_003083724.1| MGC52912 protein (ISS) [Ostreococcus tauri] &gt;gnl|BL_ORD_ID|126723 MGC52912 protein (ISS) [Ostreococcus tauri]
c101152_g1	1003	GO:0016787	-	virNOG06643	G	sp|Q9US55|GLU2A_SCHPO Glucosidase 2 subunit alpha OS=Schizosaccharomyces pombe (strain 972 / ATCC 24843) GN=gls2 PE=3 SV=1	gi|449508709|ref|XP_004163388.1| PREDICTED: neutral alpha-glucosidase C-like [Cucumis sativus]
c101153_g1	499	-	-	-	-	sp|Q5REV5|ACSM3_PONAB Acyl-coenzyme A synthetase ACSM3, mitochondrial OS=Pongo abelii GN=ACSM3 PE=2 SV=1	-
c101154_g1	384	-	-	-	-	-	-
c101155_g1	384	-	-	-	-	-	gi|255603414|ref|XP_002538044.1| glucose transporter, putative [Ricinus communis] &gt;gnl|BL_ORD_ID|435234 glucose transporter, putative [Ricinus communis]
c101156_g1	493	-	-	COG0154;virNOG10279	J	sp|O59805|YJV7_SCHPO Putative amidase C550.07 OS=Schizosaccharomyces pombe (strain 972 / ATCC 24843) GN=SPCC550.07 PE=3 SV=1	gi|413917821|gb|AFW57753.1| hypothetical protein ZEAMMB73_644209 [Zea mays]
c101157_g1	240	GO:0042819;GO:0042823;GO:0003824	-	virNOG06486	H	sp|O59905|PDX1_CERNC Pyridoxine biosynthesis protein PDX1 OS=Cercospora nicotianae GN=PDX1 PE=1 SV=1	gi|326525218|dbj|BAK07879.1| predicted protein [Hordeum vulgare subsp. vulgare]
c101158_g1	1078	-	-	COG0791	M	sp|P96645|YDDH_BACSU Probable endopeptidase YddH OS=Bacillus subtilis (strain 168) GN=yddH PE=3 SV=1	gi|222874195|gb|EEF11326.1| predicted protein [Populus trichocarpa]
c101159_g1	218	-	-	-	-	-	-
c10115_g1	278	-	-	-	-	sp|P44275|Y1622_HAEIN Uncharacterized protein HI_1622 OS=Haemophilus influenzae (strain ATCC 51907 / DSM 11121 / KW20 / Rd) GN=HI_1622 PE=4 SV=1	-
c101160_g1	321	GO:0016020	-	virNOG37417;COG4239	SP	sp|Q8FUW9|Y1093_BRUSU Putative peptide transport system permease protein BRA1093/BS1330_II1085 OS=Brucella suis biovar 1 (strain 1330) GN=BRA1093 PE=3 SV=1	gi|449472212|ref|XP_004153526.1| PREDICTED: dipeptide transport system permease protein DppC-like [Cucumis sativus]
c101161_g1	228	GO:0006508;GO:0008270;GO:0042277;GO:0043171;GO:0005886;GO:0005737;GO:0070006	-	virNOG02749;virNOG03000	OE	sp|P32454|APE2_YEAST Aminopeptidase 2, mitochondrial OS=Saccharomyces cerevisiae (strain ATCC 204508 / S288c) GN=APE2 PE=1 SV=4	gi|303280655|ref|XP_003059620.1| predicted protein [Micromonas pusilla CCMP1545] &gt;gnl|BL_ORD_ID|492757 predicted protein [Micromonas pusilla CCMP1545]
c101162_g1	559	-	-	-	-	sp|Q9S469|ARAD_GEOSE L-ribulose-5-phosphate 4-epimerase OS=Geobacillus stearothermophilus GN=araD PE=3 SV=1	gi|449473084|ref|XP_004153779.1| PREDICTED: L-ribulose-5-phosphate 4-epimerase UlaF-like [Cucumis sativus]
c101163_g1	207	GO:0008408;GO:0003723;GO:0090305	-	virNOG07832	L	-	gi|462419351|gb|EMJ23614.1| hypothetical protein PRUPE_ppa008192mg [Prunus persica]
c101164_g1	218	-	-	-	-	-	-
c101165_g1	209	-	-	-	-	-	-
c101166_g1	392	-	-	-	-	-	-
c101167_g1	229	-	-	virNOG00796	O	sp|P05993|PAPA5_CARPA Cysteine proteinase (Fragment) OS=Carica papaya PE=3 SV=1	gi|18419649|gb|AAL69389.1|AF462226_1 putative cysteine proteinase [Narcissus pseudonarcissus]
c101168_g1	390	-	-	-	-	-	-
c101169_g1	293	-	-	-	-	-	-
c10116_g1	201	-	-	-	-	-	-
c101170_g1	495	-	-	virNOG35018;lilNOG23676;virNOG27333;KOG0017	R	-	gi|502174654|ref|XP_004515569.1| PREDICTED: uncharacterized protein LOC101501792 [Cicer arietinum]
c101171_g1	226	-	-	-	-	-	-
c101172_g1	250	-	-	-	-	-	-
c101173_g1	243	-	-	-	-	-	-
c101174_g1	222	-	-	-	-	-	-
c101175_g1	316	-	-	-	-	-	-
c101176_g1	381	-	-	-	-	-	-
c101177_g1	389	-	-	-	-	-	-
c101178_g1	323	-	-	-	-	-	-
c101179_g1	225	GO:0005634;GO:0006511;GO:0007275;GO:0008270;GO:0016567;GO:0004842;GO:0016874	-	virNOG31514;KOG3002;virNOG02187	OR	sp|Q8S3N1|SINA5_ARATH E3 ubiquitin-protein ligase SINAT5 OS=Arabidopsis thaliana GN=SINAT5 PE=1 SV=2	gi|4584255|emb|CAB40577.1| SINA1p [Vitis vinifera]
c10117_g1	297	GO:0044763;GO:0019637;GO:0044710;GO:0006796	-	virNOG06088;virNOG10600	U	-	gi|224126543|ref|XP_002329580.1| predicted protein [Populus trichocarpa] &gt;gnl|BL_ORD_ID|427662 predicted protein [Populus trichocarpa]
c101180_g1	383	-	-	-	-	sp|Q9HBI1|PARVB_HUMAN Beta-parvin OS=Homo sapiens GN=PARVB PE=1 SV=1	-
c101181_g1	228	-	-	-	-	-	-
c101182_g1	294	GO:0050832;GO:0048046;GO:0009506;GO:0050203;GO:0010214;GO:0010030;GO:0033611;GO:0009735;GO:0009570	-	COG0318;virNOG03868	I	sp|Q9SMT7|4CLLA_ARATH 4-coumarate--CoA ligase-like 10 OS=Arabidopsis thaliana GN=4CLL10 PE=2 SV=1	gi|302143864|emb|CBI22725.3| unnamed protein product [Vitis vinifera]
c101183_g1	229	-	-	-	-	-	-
c101184_g1	251	-	-	-	-	-	-
c101185_g1	248	-	-	-	-	-	-
c101186_g1	1227	-	-	virNOG12945	TD	sp|A0QEB0|ERA_MYCA1 GTPase Era OS=Mycobacterium avium (strain 104) GN=era PE=3 SV=1	gi|384251856|gb|EIE25333.1| GTP-binding protein Era [Coccomyxa subellipsoidea C-169]
c101187_g1	302	-	-	-	-	-	-
c101188_g1	243	-	-	-	-	-	-
c101189_g1	202	-	-	-	-	-	-
c10118_g1	203	-	-	-	-	-	-
c101190_g1	283	-	-	virNOG10007	I	sp|Q54LT8|STRAP_DICDI Serine-threonine kinase receptor-associated protein OS=Dictyostelium discoideum GN=strap PE=3 SV=1	gi|307109070|gb|EFN57309.1| hypothetical protein CHLNCDRAFT_143924 [Chlorella variabilis]
c101191_g1	241	GO:0055085;GO:0005524;GO:0016021;GO:0042626	-	virNOG05516;COG1132	QV	sp|Q9SYI3|AB5B_ARATH ABC transporter B family member 5 OS=Arabidopsis thaliana GN=ABCB5 PE=3 SV=1	gi|470135487|ref|XP_004303546.1| PREDICTED: ABC transporter B family member 9-like [Fragaria vesca subsp. vesca]
c101192_g1	310	-	-	-	-	-	-
c101193_g1	239	-	-	-	-	sp|E5A8D2|SEC11_LEPMJ Signal peptidase complex catalytic subunit SEC11 OS=Leptosphaeria maculans (strain JN3 / isolate v23.1.3 / race Av1-4-5-6-7-8) GN=SEC11 PE=3 SV=1	-
c101194_g1	221	-	-	-	-	-	-
c101195_g1	211	GO:0032440;GO:0004674;GO:0005524;GO:0016021;GO:0006468;GO:0055114;GO:0005886	-	virNOG13420;virNOG02523	T	sp|C0LGN2|Y3148_ARATH Probable leucine-rich repeat receptor-like serine/threonine-protein kinase At3g14840 OS=Arabidopsis thaliana GN=LRR-RLK PE=1 SV=1	gi|296082849|emb|CBI22150.3| unnamed protein product [Vitis vinifera]
c101196_g1	211	-	-	virNOG03912;COG3000	I	sp|P38992|SUR2_YEAST Sphingolipid C4-hydroxylase SUR2 OS=Saccharomyces cerevisiae (strain ATCC 204508 / S288c) GN=SUR2 PE=1 SV=1	gi|297849834|ref|XP_002892798.1| hypothetical protein ARALYDRAFT_888804 [Arabidopsis lyrata subsp. lyrata] &gt;gnl|BL_ORD_ID|651111 hypothetical protein ARALYDRAFT_888804 [Arabidopsis lyrata subsp. lyrata]
c101197_g1	722	-	-	-	-	-	-
c101198_g1	280	-	-	-	-	-	-
c101199_g1	211	-	-	-	-	-	-
c10119_g1	425	-	-	-	-	-	gi|226492549|ref|NP_001140975.1| uncharacterized protein LOC100273054 precursor [Zea mays] &gt;gnl|BL_ORD_ID|322491 unknown [Zea mays]
c1011_g1	307	-	-	-	-	-	-
c101200_g1	211	GO:0016020;GO:0022904;GO:0005739;GO:0015002	-	virNOG12383	C	sp|Q9T9W8|COX3_PANPA Cytochrome c oxidase subunit 3 OS=Pan paniscus GN=MT-CO3 PE=3 SV=1	gi|117081|sp|P15953.2|COX3_WHEAT RecName: Full=Cytochrome c oxidase subunit 3; AltName: Full=Cytochrome c oxidase polypeptide III &gt;gnl|BL_ORD_ID|1046235 unnamed protein product [Triticum aestivum]
c101201_g1	533	-	-	-	-	-	-
c101202_g1	241	-	-	-	-	-	-
c101203_g1	851	GO:0044444	-	virNOG03054	J	sp|Q9C2H9|SYMM_NEUCR Probable methionine--tRNA ligase, mitochondrial OS=Neurospora crassa (strain ATCC 24698 / 74-OR23-1A / CBS 708.71 / DSM 1257 / FGSC 987) GN=93G11.130 PE=3 SV=1	gi|224112799|ref|XP_002316296.1| predicted protein [Populus trichocarpa] &gt;gnl|BL_ORD_ID|422995 predicted protein [Populus trichocarpa]
c101204_g1	297	GO:0016788	-	virNOG01674	R	sp|Q9M153|GDL61_ARATH GDSL esterase/lipase At4g01130 OS=Arabidopsis thaliana GN=At4g01130 PE=2 SV=1	gi|502113852|ref|XP_004494780.1| PREDICTED: GDSL esterase/lipase At4g01130-like [Cicer arietinum]
c101205_g1	390	-	-	-	-	-	-
c101206_g1	250	-	-	-	-	-	-
c101207_g1	234	GO:0043231;GO:0012505;GO:0016838;GO:0044444	-	COG0337;virNOG08114	E	sp|Q0V3H0|ARO1_PHANO Pentafunctional AROM polypeptide OS=Phaeosphaeria nodorum (strain SN15 / ATCC MYA-4574 / FGSC 10173) GN=SNOG_01444 PE=3 SV=2	gi|449473372|ref|XP_004153863.1| PREDICTED: 3-dehydroquinate synthase-like [Cucumis sativus]
c101208_g1	445	GO:0016021;GO:0015031;GO:0009706	-	virNOG16826;virNOG38899	SR	sp|Q4VZL0|YCF1_CUCSA Putative membrane protein ycf1 OS=Cucumis sativus GN=ycf1-A PE=3 SV=2	gi|74027156|gb|AAZ94706.1| hypothetical protein [Cucumis sativus]
c101209_g1	218	-	-	-	-	-	-
c10120_g1	201	-	-	-	-	-	-
c101210_g1	221	-	-	-	-	-	-
c101211_g1	222	-	-	-	-	-	-
c101212_g1	220	-	-	-	-	sp|P42591|YGJJ_ECOLI Uncharacterized protein YgjJ OS=Escherichia coli (strain K12) GN=ygjJ PE=4 SV=1	-
c101213_g1	255	-	-	-	-	-	-
c101214_g1	402	-	-	virNOG40585;NOG10204;virNOG00915	AR	-	gi|475568867|gb|EMT15623.1| Putative ATP-dependent helicase [Aegilops tauschii]
c101215_g1	406	-	-	-	-	sp|Q92793|CBP_HUMAN CREB-binding protein OS=Homo sapiens GN=CREBBP PE=1 SV=3	-
c101216_g1	283	-	-	-	-	-	-
c101217_g1	423	-	-	COG2801;virNOG35302;virNOG15679	RL	-	gi|147789424|emb|CAN66607.1| hypothetical protein VITISV_017554 [Vitis vinifera]
c101218_g1	263	-	-	-	-	-	-
c101219_g1	225	-	-	-	-	sp|O14653|GOSR2_HUMAN Golgi SNAP receptor complex member 2 OS=Homo sapiens GN=GOSR2 PE=1 SV=2	-
c10121_g1	225	-	-	-	-	-	-
c101220_g1	518	-	-	-	-	-	-
c101221_g1	353	GO:0009536	-	virNOG09174	S	sp|Q38732|DAG_ANTMA DAG protein, chloroplastic OS=Antirrhinum majus GN=DAG PE=2 SV=1	gi|115460334|ref|NP_001053767.1| Os04g0601800 [Oryza sativa Japonica Group] &gt;gnl|BL_ORD_ID|119333 Os04g0601800, partial [Oryza sativa Japonica Group]
c101222_g1	263	GO:0003824	-	virNOG14078;virNOG33712	C	sp|P44324|ASPA_HAEIN Aspartate ammonia-lyase OS=Haemophilus influenzae (strain ATCC 51907 / DSM 11121 / KW20 / Rd) GN=aspA PE=3 SV=1	gi|303277137|ref|XP_003057862.1| predicted protein [Micromonas pusilla CCMP1545] &gt;gnl|BL_ORD_ID|493815 predicted protein [Micromonas pusilla CCMP1545]
c101223_g1	203	GO:0016020;GO:0044710	-	virNOG02312;COG3239	I	sp|P59668|FAD12_MORIS Delta(12) fatty acid desaturase OS=Mortierella isabellina PE=2 SV=1	gi|68146846|emb|CAI48076.2| omega-6 desaturase [Capsicum chinense]
c101224_g1	259	GO:0008152;GO:0016746;GO:0016021	-	virNOG00017	I	sp|Q9LMM0|GPAT4_ARATH Glycerol-3-phosphate 2-O-acyltransferase 4 OS=Arabidopsis thaliana GN=GPAT4 PE=1 SV=1	gi|460368099|ref|XP_004229907.1| PREDICTED: glycerol-3-phosphate 2-O-acyltransferase 4-like [Solanum lycopersicum]
c101225_g1	405	-	-	-	-	-	-
c101226_g1	216	-	-	-	-	-	-
c101227_g1	244	-	-	-	-	-	-
c101228_g1	262	-	-	-	-	-	-
c101229_g1	227	-	-	COG0136	E	sp|P57008|DHAS_NEIMA Aspartate-semialdehyde dehydrogenase OS=Neisseria meningitidis serogroup A / serotype 4A (strain Z2491) GN=asd PE=3 SV=1	-
c10122_g1	673	-	-	-	-	-	-
c101230_g1	589	-	-	-	-	sp|Q45538|COTJC_BACSU Protein CotJC OS=Bacillus subtilis (strain 168) GN=cotJC PE=3 SV=1	gi|255599791|ref|XP_002537308.1| Protein cotJC, putative [Ricinus communis] &gt;gnl|BL_ORD_ID|435967 Protein cotJC, putative [Ricinus communis]
c101231_g1	243	-	-	COG2801;NOG138354	RL	-	-
c101232_g1	336	-	-	-	-	-	-
c101233_g1	251	-	-	-	-	-	-
c101234_g1	271	-	-	-	-	-	-
c101235_g1	290	GO:0016020;GO:0016757;GO:0009987	-	COG1215;virNOG10711	MG	sp|Q0WVN5|CSLG3_ARATH Cellulose synthase-like protein G3 OS=Arabidopsis thaliana GN=CSLG3 PE=2 SV=2	gi|297742370|emb|CBI34519.3| unnamed protein product [Vitis vinifera]
c101236_g1	882	-	-	-	-	-	-
c101237_g1	381	-	-	-	-	-	-
c101238_g1	224	-	-	virNOG10869	E	sp|B1XY42|LEUD_LEPCP 3-isopropylmalate dehydratase small subunit OS=Leptothrix cholodnii (strain ATCC 51168 / LMG 8142 / SP-6) GN=leuD PE=3 SV=1	gi|308801759|ref|XP_003078193.1| LeuA (ISS) [Ostreococcus tauri] &gt;gnl|BL_ORD_ID|127452 LeuA (ISS) [Ostreococcus tauri]
c101239_g1	268	-	-	-	-	-	-
c101240_g1	202	-	-	-	-	-	-
c101241_g1	406	-	-	COG0471;virNOG18984	P	sp|P0AFU2|YFBS_ECOLI Uncharacterized transporter YfbS OS=Escherichia coli (strain K12) GN=yfbS PE=3 SV=1	gi|255071589|ref|XP_002499469.1| divalent Anion:Na+ symporter family [Micromonas sp. RCC299] &gt;gnl|BL_ORD_ID|497213 divalent Anion:Na+ symporter family [Micromonas sp. RCC299]
c101242_g1	377	-	-	-	-	-	-
c101243_g1	302	-	-	-	-	-	-
c101244_g1	243	-	-	-	-	-	-
c101245_g1	258	-	-	-	-	-	-
c101246_g1	246	-	-	-	-	sp|Q7SI68|CRYD_NEUCR Putative cryptochrome DASH, mitochondrial OS=Neurospora crassa (strain ATCC 24698 / 74-OR23-1A / CBS 708.71 / DSM 1257 / FGSC 987) GN=B22I21.260 PE=3 SV=1	-
c101247_g1	232	-	-	-	-	-	-
c101248_g1	418	-	-	-	-	-	-
c101249_g1	352	-	-	-	-	-	-
c10124_g1	394	-	-	virNOG28459	O	sp|Q03013|GSTM4_HUMAN Glutathione S-transferase Mu 4 OS=Homo sapiens GN=GSTM4 PE=1 SV=3	gi|308803110|ref|XP_003078868.1| glutathione-s-transferase (ISS) [Ostreococcus tauri] &gt;gnl|BL_ORD_ID|130411 glutathione-s-transferase (ISS) [Ostreococcus tauri]
c101250_g1	280	-	-	-	-	-	-
c101251_g1	395	GO:0043547;GO:0005096	-	COG1657;KOG0017;virNOG27367;virNOG29348;virNOG37452	IR	-	gi|147782131|emb|CAN72054.1| hypothetical protein VITISV_031315 [Vitis vinifera]
c101252_g1	268	-	-	-	-	-	-
c101253_g1	390	-	-	NOG123811;virNOG01449;virNOG01327;NOG134902;virNOG10538	SRU	-	gi|147827596|emb|CAN61978.1| hypothetical protein VITISV_038568 [Vitis vinifera]
c101254_g1	228	-	-	-	-	-	-
c101255_g1	331	-	-	NOG102280;NOG78272;NOG157887	S	sp|Q8N976|YG039_HUMAN Putative uncharacterized protein FLJ38264 OS=Homo sapiens PE=5 SV=1	gi|222875348|gb|EEF12479.1| predicted protein [Populus trichocarpa]
c101256_g1	235	-	-	-	-	-	-
c101257_g1	233	-	-	-	-	-	-
c101258_g1	264	-	-	-	-	-	-
c101259_g1	264	-	-	-	-	-	-
c101260_g1	592	-	-	-	-	-	-
c101261_g1	220	-	-	virNOG11362;virNOG03113;virNOG01741	C	sp|Q4A0E7|ROCA_STAS1 1-pyrroline-5-carboxylate dehydrogenase OS=Staphylococcus saprophyticus subsp. saprophyticus (strain ATCC 15305 / DSM 20229) GN=rocA PE=3 SV=1	gi|55925042|gb|AAV67889.1| betaine-aldehyde dehydrogenase [Phalaris arundinacea]
c101263_g1	254	-	-	-	-	-	-
c101264_g1	321	GO:0005515	-	virNOG03727	R	sp|Q6RUV5|RAC1_RAT Ras-related C3 botulinum toxin substrate 1 OS=Rattus norvegicus GN=Rac1 PE=1 SV=1	gi|357144171|ref|XP_003573198.1| PREDICTED: rac-like GTP-binding protein 7-like [Brachypodium distachyon]
c101265_g1	264	-	-	-	-	-	-
c101266_g1	236	-	-	-	-	-	-
c101267_g1	272	-	-	-	-	-	-
c101268_g1	358	GO:0005515;GO:0009268;GO:0004672;GO:0006468	-	KOG0583;NOG05794;virNOG06801	T	sp|A1CHL6|ATG1_ASPCL Serine/threonine-protein kinase atg1 OS=Aspergillus clavatus (strain ATCC 1007 / CBS 513.65 / DSM 816 / NCTC 3887 / NRRL 1) GN=atg1 PE=3 SV=1	gi|482562967|gb|EOA27157.1| hypothetical protein CARUB_v10023256mg [Capsella rubella]
c101269_g1	446	-	-	-	-	-	-
c10126_g1	210	-	-	-	-	-	-
c101270_g1	226	-	-	-	-	-	-
c101271_g1	544	-	-	virNOG13048	Q	sp|P28304|QOR1_ECOLI Quinone oxidoreductase 1 OS=Escherichia coli (strain K12) GN=qorA PE=1 SV=1	gi|1617036|emb|CAA69914.1| Ted2 [Vigna unguiculata]
c101272_g1	209	-	-	-	-	-	-
c101273_g1	259	-	-	-	-	-	-
c101274_g1	255	-	-	-	-	-	-
c101275_g1	389	GO:0006810;GO:0016021;GO:0005886	-	virNOG37417;COG4239;virNOG39549	SPR	sp|P24139|OPPC_BACSU Oligopeptide transport system permease protein OppC OS=Bacillus subtilis (strain 168) GN=oppC PE=2 SV=1	gi|255598700|ref|XP_002537063.1| Nickel transport system permease protein nikC, putative [Ricinus communis] &gt;gnl|BL_ORD_ID|436212 Nickel transport system permease protein nikC, putative [Ricinus communis]
c101276_g1	327	-	-	-	-	-	-
c101277_g1	377	-	-	-	-	sp|P22152|CRNA_EMENI Nitrate transporter OS=Emericella nidulans (strain FGSC A4 / ATCC 38163 / CBS 112.46 / NRRL 194 / M139) GN=crnA PE=2 SV=2	-
c101278_g1	294	GO:0005524;GO:0004386;GO:0003676	-	virNOG04419	A	sp|Q5QMN3|RH20_ORYSJ DEAD-box ATP-dependent RNA helicase 20 OS=Oryza sativa subsp. japonica GN=Os01g0197200 PE=3 SV=2	gi|255572963|ref|XP_002527412.1| dead box ATP-dependent RNA helicase, putative [Ricinus communis] &gt;gnl|BL_ORD_ID|445809 dead box ATP-dependent RNA helicase, putative [Ricinus communis]
c101279_g1	780	-	-	-	-	sp|Q9Y7K8|UPPS_SCHPO Probable undecaprenyl pyrophosphate synthase OS=Schizosaccharomyces pombe (strain 972 / ATCC 24843) GN=nus1 PE=3 SV=1	-
c10127_g1	328	-	-	-	-	-	-
c101280_g1	233	-	-	-	-	sp|Q8X7R2|FADE_ECO57 Acyl-coenzyme A dehydrogenase OS=Escherichia coli O157:H7 GN=fadE PE=3 SV=2	-
c101281_g1	342	-	-	-	-	-	-
c101282_g1	237	-	-	-	-	-	-
c101283_g1	618	GO:0003677;GO:0006355	-	virNOG40513;virNOG34072;virNOG05667;virNOG22247	K	sp|Q54TE3|GTAJ_DICDI GATA zinc finger domain-containing protein 10 OS=Dictyostelium discoideum GN=gtaJ PE=4 SV=1	gi|470102806|ref|XP_004287842.1| PREDICTED: GATA transcription factor 5-like [Fragaria vesca subsp. vesca]
c101284_g1	528	-	-	-	-	-	-
c101285_g1	218	-	-	-	-	-	-
c101286_g1	220	-	-	-	-	-	-
c101287_g1	258	-	-	-	-	-	-
c101288_g1	400	GO:0008483	-	virNOG03879;virNOG08062	E	sp|Q9Y885|TOXF_COCCA Putative branched-chain-amino-acid aminotransferase TOXF OS=Cochliobolus carbonum GN=TOXF PE=3 SV=1	gi|224103809|ref|XP_002313202.1| predicted protein [Populus trichocarpa] &gt;gnl|BL_ORD_ID|408523 predicted protein [Populus trichocarpa]
c101289_g1	241	-	-	-	-	-	-
c101290_g1	389	-	-	-	-	-	-
c101291_g1	273	-	-	-	-	-	-
c101292_g1	339	-	-	-	-	sp|Q04726|TLE3_HUMAN Transducin-like enhancer protein 3 OS=Homo sapiens GN=TLE3 PE=1 SV=2	-
c101293_g1	209	-	-	-	-	sp|P51126|RARA_XENLA Retinoic acid receptor alpha OS=Xenopus laevis GN=rara PE=2 SV=1	gi|326502930|dbj|BAJ99093.1| predicted protein [Hordeum vulgare subsp. vulgare]
c101294_g1	245	-	-	-	-	-	-
c101295_g1	245	-	-	-	-	-	-
c101296_g1	209	-	-	-	-	-	-
c101297_g1	225	-	-	-	-	-	-
c101298_g1	244	-	-	-	-	-	-
c101299_g1	223	-	-	-	-	-	-
c10129_g1	220	-	-	-	-	-	-
c1012_g1	353	-	-	-	-	-	-
c101300_g1	327	-	-	COG5022;virNOG05441	Z	sp|P19524|MYO2_YEAST Myosin-2 OS=Saccharomyces cerevisiae (strain ATCC 204508 / S288c) GN=MYO2 PE=1 SV=1	gi|414874051|tpg|DAA52608.1| TPA: hypothetical protein ZEAMMB73_589412 [Zea mays]
c101301_g1	278	GO:0005794;GO:0006412;GO:0022627;GO:0003735	-	virNOG21703;COG4901;virNOG23592	J	sp|Q7SC06|RS25_NEUCR 40S ribosomal protein S25 OS=Neurospora crassa (strain ATCC 24698 / 74-OR23-1A / CBS 708.71 / DSM 1257 / FGSC 987) GN=rps-25 PE=3 SV=1	gi|326512730|dbj|BAK03272.1| predicted protein [Hordeum vulgare subsp. vulgare]
c101302_g1	297	-	-	KOG1075;virNOG22502;virNOG09124;virNOG01327	R	sp|P92555|M1250_ARATH Uncharacterized mitochondrial protein AtMg01250 OS=Arabidopsis thaliana GN=AtMg01250 PE=4 SV=1	gi|124361182|gb|ABN09154.1| RNA-directed DNA polymerase (Reverse transcriptase) [Medicago truncatula]
c101303_g1	420	GO:0044723;GO:0016787;GO:0044425	-	virNOG09226	G	sp|Q13724|MOGS_HUMAN Mannosyl-oligosaccharide glucosidase OS=Homo sapiens GN=MOGS PE=1 SV=5	gi|302834367|ref|XP_002948746.1| hypothetical protein VOLCADRAFT_58521 [Volvox carteri f. nagariensis] &gt;gnl|BL_ORD_ID|699561 hypothetical protein VOLCADRAFT_58521 [Volvox carteri f. nagariensis]
c101304_g1	369	-	-	-	-	-	-
c101305_g1	228	-	-	-	-	-	-
c101306_g1	344	-	-	-	-	-	-
c101307_g1	890	-	-	virNOG06073	O	sp|P64960|Y2263_MYCBO Uncharacterized protein Mb2263c OS=Mycobacterium bovis (strain ATCC BAA-935 / AF2122/97) GN=Mb2263c PE=4 SV=1	gi|412990959|emb|CCO18331.1| thioredoxin peroxidase [Bathycoccus prasinos]
c101308_g1	230	-	-	-	-	-	-
c101309_g1	215	-	-	-	-	sp|O13350|ATP7_KLULA ATP synthase subunit d, mitochondrial OS=Kluyveromyces lactis (strain ATCC 8585 / CBS 2359 / DSM 70799 / NBRC 1267 / NRRL Y-1140 / WM37) GN=ATP7 PE=3 SV=4	-
c10130_g1	347	-	-	-	-	-	-
c101310_g1	273	-	-	-	-	-	-
c101311_g1	580	-	-	-	-	sp|Q9NU22|MDN1_HUMAN Midasin OS=Homo sapiens GN=MDN1 PE=1 SV=2	-
c101312_g1	246	-	-	-	-	-	-
c101313_g1	1021	-	-	COG1062;virNOG12359	QC	sp|Q64413|ADH1_GEOBU Alcohol dehydrogenase 1 OS=Geomys bursarius GN=ADH1 PE=2 SV=3	gi|342851409|gb|AEL75219.1| alcohol dehydrogenase, partial [Pyrus communis]
c101314_g1	242	-	-	-	-	-	-
c101315_g1	206	-	-	-	-	-	-
c101316_g1	233	-	-	virNOG00430;virNOG14362;KOG1515;virNOG14873	V	-	gi|462416618|gb|EMJ21355.1| hypothetical protein PRUPE_ppa018617mg [Prunus persica]
c101317_g1	501	-	-	-	-	-	-
c101318_g1	214	-	-	-	-	sp|P04058|ACES_TORCA Acetylcholinesterase OS=Torpedo californica GN=ache PE=1 SV=2	-
c101319_g1	234	-	-	-	-	sp|P46057|MLE_TRICU Muconate cycloisomerase 1 OS=Trichosporon cutaneum PE=1 SV=3	-
c10131_g1	477	GO:0046872;GO:0004721;GO:0006470	-	virNOG12588	T	sp|P48489|PP1_ORYSJ Serine/threonine-protein phosphatase PP1 OS=Oryza sativa subsp. japonica GN=Os03g0268000 PE=2 SV=2	gi|255557889|ref|XP_002519973.1| protein phosphatase-1, putative [Ricinus communis] &gt;gnl|BL_ORD_ID|453092 protein phosphatase-1, putative [Ricinus communis]
c101320_g1	209	-	-	-	-	-	-
c101321_g1	267	-	-	virNOG19935;virNOG20606	S	-	gi|225458032|ref|XP_002277332.1| PREDICTED: auxin-induced protein 6B-like [Vitis vinifera]
c101322_g1	253	-	-	-	-	sp|P78347|GTF2I_HUMAN General transcription factor II-I OS=Homo sapiens GN=GTF2I PE=1 SV=2	-
c101323_g1	253	-	-	-	-	-	-
c101324_g1	224	-	-	-	-	-	-
c101325_g1	228	-	-	-	-	-	-
c101326_g1	215	-	-	-	-	-	-
c101327_g1	363	-	-	-	-	-	-
c101328_g1	640	GO:0003746;GO:0006414;GO:0005525;GO:0005737;GO:0003924	-	COG5256;virNOG10116	J	sp|P62632|EF1A2_RAT Elongation factor 1-alpha 2 OS=Rattus norvegicus GN=Eef1a2 PE=2 SV=1	gi|326492680|dbj|BAJ90196.1| predicted protein [Hordeum vulgare subsp. vulgare]
c101329_g1	250	-	-	-	-	-	-
c10132_g1	254	-	-	-	-	-	-
c101330_g1	265	-	-	-	-	sp|Q10142|AUR1_SCHPO Inositol phosphorylceramide synthase catalytic subunit aur1 OS=Schizosaccharomyces pombe (strain 972 / ATCC 24843) GN=aur1 PE=1 SV=1	-
c101331_g1	229	-	-	-	-	-	-
c101332_g1	242	-	-	-	-	-	-
c101333_g1	294	-	-	virNOG08380	L	sp|Q9CB92|END3_MYCLE Endonuclease III OS=Mycobacterium leprae (strain TN) GN=nth PE=3 SV=2	gi|302850094|ref|XP_002956575.1| hypothetical protein VOLCADRAFT_33476 [Volvox carteri f. nagariensis] &gt;gnl|BL_ORD_ID|691838 hypothetical protein VOLCADRAFT_33476 [Volvox carteri f. nagariensis]
c101334_g1	236	-	-	-	-	-	-
c101335_g1	259	-	-	-	-	-	-
c101336_g1	457	-	-	KOG1075;virNOG36647	R	-	-
c101337_g1	326	-	-	-	-	-	-
c101338_g1	577	-	-	-	-	sp|Q44740|ALCA_BORBR Alcaligin biosynthesis enzyme OS=Bordetella bronchiseptica (strain ATCC BAA-588 / NCTC 13252 / RB50) GN=alcA PE=3 SV=2	-
c101339_g1	355	GO:0005524;GO:0004386;GO:0003676	-	virNOG04028;COG1204	AL	sp|F1LNJ2|U520_RAT U5 small nuclear ribonucleoprotein 200 kDa helicase OS=Rattus norvegicus GN=Snrnp200 PE=1 SV=1	gi|449517355|ref|XP_004165711.1| PREDICTED: LOW QUALITY PROTEIN: U5 small nuclear ribonucleoprotein 200 kDa helicase-like [Cucumis sativus]
c10133_g1	250	-	-	-	-	-	-
c101340_g1	260	GO:0006979;GO:0043621;GO:0009408;GO:0005737	-	KOG0710;virNOG20594;virNOG17665	O	sp|P19752|HSP30_NEUCR 30 kDa heat shock protein OS=Neurospora crassa (strain ATCC 24698 / 74-OR23-1A / CBS 708.71 / DSM 1257 / FGSC 987) GN=hsp30 PE=3 SV=1	gi|226499946|ref|NP_001148473.1| 22.0 kDa class IV heat shock protein [Zea mays] &gt;gnl|BL_ORD_ID|336614 22.0 kDa class IV heat shock protein precursor [Zea mays]
c101341_g1	240	-	-	-	-	-	-
c101342_g1	201	GO:0009768;GO:0009535;GO:0031409;GO:0009416;GO:0016021;GO:0016168;GO:0018298	-	virNOG23288	R	sp|Q03965|L181_CHLMO Chlorophyll a-b binding protein L1818, chloroplastic OS=Chlamydomonas moewusii GN=L1818 PE=2 SV=1	gi|159476046|ref|XP_001696125.1| stress-related chlorophyll a/b binding protein 1 [Chlamydomonas reinhardtii] &gt;gnl|BL_ORD_ID|6907 LI818r-1 [Chlamydomonas reinhardtii] &gt;gnl|BL_ORD_ID|6907 stress-related chlorophyll a/b binding protein 1 [Chlamydomonas reinhardtii]
c101343_g1	327	-	-	-	-	-	-
c101344_g1	218	-	-	-	-	sp|P0C1B1|CBK1_EMENI Serine/threonine-protein kinase cbk1 OS=Emericella nidulans (strain FGSC A4 / ATCC 38163 / CBS 112.46 / NRRL 194 / M139) GN=cbk1 PE=3 SV=2	-
c101345_g1	217	-	-	-	-	-	-
c101346_g1	233	-	-	-	-	-	-
c101347_g1	518	-	-	-	-	sp|B6I3Y1|ASNA_ECOSE Aspartate--ammonia ligase OS=Escherichia coli (strain SE11) GN=asnA PE=3 SV=1	gi|449473334|ref|XP_004153852.1| PREDICTED: aspartate--ammonia ligase-like [Cucumis sativus] &gt;gnl|BL_ORD_ID|616062 aspartate-ammonia ligase [Enterobacter cloacae subsp. cloacae NCTC 9394] &gt;gnl|BL_ORD_ID|616062 asparagine synthetase AsnA [Enterobacter cloacae] &gt;gnl|BL_ORD_ID|616062 aspartate-ammonia ligase [Enterobacter cloacae subsp. cloacae NCTC 9394] &gt;gnl|BL_ORD_ID|616062 aspartate-…
c101348_g1	276	-	-	-	-	-	-
c101349_g1	222	-	-	-	-	-	-
c10134_g1	326	-	-	-	-	sp|Q12618|ACO1_AJECA Acyl-CoA desaturase OS=Ajellomyces capsulatus GN=OLE1 PE=3 SV=1	gi|293334051|ref|NP_001169125.1| uncharacterized protein LOC100382970 [Zea mays] &gt;gnl|BL_ORD_ID|468598 unknown [Zea mays]
c101350_g1	214	-	-	-	-	-	-
c101351_g1	325	-	-	-	-	-	-
c101352_g1	392	-	-	-	-	-	-
c101353_g1	269	GO:0008152;GO:0070569	-	virNOG04767	G	sp|P78811|UGPA1_SCHPO Probable UTP--glucose-1-phosphate uridylyltransferase OS=Schizosaccharomyces pombe (strain 972 / ATCC 24843) GN=fuy1 PE=1 SV=2	gi|168057301|ref|XP_001780654.1| predicted protein [Physcomitrella patens subsp. patens] &gt;gnl|BL_ORD_ID|265112 predicted protein [Physcomitrella patens subsp. patens]
c101354_g1	273	-	-	-	-	-	-
c101355_g1	392	-	-	-	-	sp|P11461|FATA_VIBA7 Ferric anguibactin receptor OS=Vibrio anguillarum (strain ATCC 68554 / 775) GN=fatA PE=3 SV=1	gi|255593199|ref|XP_002535814.1| conserved hypothetical protein [Ricinus communis] &gt;gnl|BL_ORD_ID|437454 conserved hypothetical protein [Ricinus communis]
c101356_g1	250	-	-	-	-	-	-
c101357_g1	248	GO:0046872	-	virNOG03614	Q	sp|Q9P6I8|YHG1_SCHPO Zinc-type alcohol dehydrogenase-like protein C1198.01 OS=Schizosaccharomyces pombe (strain 972 / ATCC 24843) GN=SPBC1198.01 PE=3 SV=1	gi|307111178|gb|EFN59413.1| hypothetical protein CHLNCDRAFT_8842, partial [Chlorella variabilis]
c101358_g1	218	-	-	-	-	-	-
c101359_g1	247	-	-	-	-	-	-
c10135_g1	288	-	-	-	-	-	-
c101360_g1	345	-	-	-	-	sp|Q9HZY8|EST_PSEAE Esterase TesA OS=Pseudomonas aeruginosa (strain ATCC 15692 / PAO1 / 1C / PRS 101 / LMG 12228) GN=tesA PE=1 SV=1	-
c101361_g1	354	-	-	NOG11687;virNOG02429	S	-	gi|225443239|ref|XP_002271931.1| PREDICTED: uncharacterized protein LOC100263834 [Vitis vinifera]
c101362_g1	355	-	-	-	-	-	-
c101363_g1	218	-	-	-	-	-	-
c101364_g1	208	-	-	-	-	-	-
c101365_g1	203	-	-	-	-	-	-
c101366_g1	632	-	-	virNOG22502;KOG1075;virNOG33137;virNOG01327	R	-	gi|147772713|emb|CAN76071.1| hypothetical protein VITISV_004551 [Vitis vinifera]
c101367_g1	485	GO:0043231;GO:0006725;GO:0016854;GO:0044281;GO:0044763;GO:0019637;GO:0006732;GO:0072524;GO:0044444;GO:0006796;GO:0016491	-	virNOG03597	H	sp|Q8NCW5|NNRE_HUMAN NAD(P)H-hydrate epimerase OS=Homo sapiens GN=APOA1BP PE=1 SV=2	gi|168061301|ref|XP_001782628.1| predicted protein [Physcomitrella patens subsp. patens] &gt;gnl|BL_ORD_ID|263129 predicted protein [Physcomitrella patens subsp. patens]
c101368_g1	209	-	-	-	-	sp|O13801|YE04_SCHPO Uncharacterized RNA-binding protein C17H9.04c OS=Schizosaccharomyces pombe (strain 972 / ATCC 24843) GN=SPAC17H9.04c PE=1 SV=1	-
c101369_g1	203	-	-	-	-	-	-
c101370_g1	400	-	-	-	-	-	-
c101371_g1	497	-	-	-	-	-	-
c101372_g1	210	-	-	-	-	-	-
c101373_g1	326	-	-	-	-	-	-
c101374_g1	779	-	-	COG0737	F	sp|P07024|USHA_ECOLI Protein UshA OS=Escherichia coli (strain K12) GN=ushA PE=1 SV=2	gi|307110361|gb|EFN58597.1| hypothetical protein CHLNCDRAFT_140781 [Chlorella variabilis]
c101375_g1	381	-	-	-	-	-	-
c101376_g1	250	-	-	-	-	-	-
c101377_g1	292	-	-	-	-	-	-
c101378_g1	236	GO:0009812;GO:0035251	-	virNOG11190;virNOG12768;NOG20429	SCG	sp|Q9LNI1|U72B3_ARATH UDP-glycosyltransferase 72B3 OS=Arabidopsis thaliana GN=UGT72B3 PE=2 SV=1	gi|399769561|emb|CCG85331.1| glucosyltransferase [Crocus sativus]
c101379_g1	365	-	-	-	-	-	-
c10137_g1	433	-	-	-	-	-	-
c101380_g1	543	GO:0004605;GO:0016021;GO:0016024	-	virNOG02971	I	sp|Q9CBU1|CDSA_MYCLE Phosphatidate cytidylyltransferase OS=Mycobacterium leprae (strain TN) GN=cdsA PE=3 SV=1	gi|460367862|ref|XP_004229789.1| PREDICTED: phosphatidate cytidylyltransferase-like [Solanum lycopersicum]
c101381_g1	280	-	-	-	-	-	-
c101382_g1	335	-	-	-	-	sp|Q15653|IKBB_HUMAN NF-kappa-B inhibitor beta OS=Homo sapiens GN=NFKBIB PE=1 SV=2	-
c101383_g1	718	-	-	-	-	sp|Q5I0K3|CLYBL_RAT Citrate lyase subunit beta-like protein, mitochondrial OS=Rattus norvegicus GN=Clybl PE=2 SV=2	gi|307110359|gb|EFN58595.1| hypothetical protein CHLNCDRAFT_29893 [Chlorella variabilis]
c101384_g1	201	GO:0004601;GO:0050896;GO:0009987;GO:0044710;GO:0005488	-	-	-	sp|A4R5S9|KATG1_MAGO7 Catalase-peroxidase 1 OS=Magnaporthe oryzae (strain 70-15 / ATCC MYA-4617 / FGSC 8958) GN=katG1 PE=1 SV=1	gi|326498909|dbj|BAK02440.1| predicted protein [Hordeum vulgare subsp. vulgare]
c101385_g1	219	-	-	-	-	-	gi|384249801|gb|EIE23282.1| hypothetical protein COCSUDRAFT_63637 [Coccomyxa subellipsoidea C-169]
c101386_g1	263	-	-	-	-	-	-
c101387_g1	201	-	-	-	-	-	-
c101388_g1	336	-	-	virNOG03544;COG2801;virNOG15679	RL	-	gi|359496850|ref|XP_003635354.1| PREDICTED: uncharacterized protein LOC100854728 [Vitis vinifera]
c101389_g1	526	-	-	-	-	-	-
c10138_g1	307	-	-	-	-	-	-
c101390_g1	323	-	-	virNOG06877;virNOG03721	I	sp|Q9P7D7|LCF2_SCHPO Long-chain-fatty-acid--CoA ligase 2 OS=Schizosaccharomyces pombe (strain 972 / ATCC 24843) GN=lcf2 PE=3 SV=1	gi|356577566|ref|XP_003556895.1| PREDICTED: long chain acyl-CoA synthetase 8-like [Glycine max]
c101391_g1	229	GO:0008152	-	virNOG07409;virNOG09868	R	sp|P41277|GPP1_YEAST (DL)-glycerol-3-phosphatase 1 OS=Saccharomyces cerevisiae (strain ATCC 204508 / S288c) GN=RHR2 PE=1 SV=3	gi|412992368|emb|CCO20081.1| predicted protein [Bathycoccus prasinos]
c101392_g1	307	-	-	-	-	-	-
c101393_g1	345	-	-	virNOG00423	B	sp|Q92830|KAT2A_HUMAN Histone acetyltransferase KAT2A OS=Homo sapiens GN=KAT2A PE=1 SV=3	gi|413934198|gb|AFW68749.1| hypothetical protein ZEAMMB73_779086 [Zea mays]
c101394_g1	206	-	-	-	-	-	-
c101395_g1	379	-	-	-	-	-	-
c101396_g1	214	-	-	-	-	-	-
c101397_g1	285	GO:0005774;GO:0005783;GO:0009733;GO:0009612;GO:0016787;GO:0009926;GO:0016021;GO:0005739	-	virNOG01468	S	sp|Q9FZ33|AXR4_ARATH Protein AUXIN RESPONSE 4 OS=Arabidopsis thaliana GN=AXR4 PE=1 SV=1	gi|296088354|emb|CBI36799.3| unnamed protein product [Vitis vinifera]
c101398_g1	304	-	-	-	-	-	-
c101399_g1	308	-	-	-	-	sp|Q9UHX1|PUF60_HUMAN Poly(U)-binding-splicing factor PUF60 OS=Homo sapiens GN=PUF60 PE=1 SV=1	-
c1013_g1	314	GO:0009536;GO:0003676	-	lilNOG21844;virNOG06881	S	-	gi|449485018|ref|XP_004157048.1| PREDICTED: uncharacterized protein LOC101227643 [Cucumis sativus]
c101400_g1	665	-	-	-	-	sp|P31739|GSPJ_AERHY Type II secretion system protein J OS=Aeromonas hydrophila GN=exeJ PE=3 SV=1	-
c101402_g1	249	-	-	-	-	-	-
c101403_g1	234	-	-	-	-	-	-
c101404_g1	213	-	-	-	-	sp|Q7RYE7|GAL7_NEUCR Galactose-1-phosphate uridylyltransferase OS=Neurospora crassa (strain ATCC 24698 / 74-OR23-1A / CBS 708.71 / DSM 1257 / FGSC 987) GN=gal-7 PE=3 SV=1	-
c101405_g1	236	-	-	-	-	-	-
c101406_g1	532	-	-	-	-	sp|Q46809|YQEC_ECOLI Uncharacterized protein YqeC OS=Escherichia coli (strain K12) GN=yqeC PE=4 SV=2	-
c101407_g1	248	-	-	-	-	-	-
c101408_g1	212	GO:0016310;GO:0003942;GO:0003991;GO:0006526;GO:0005739;GO:0051287;GO:0055114	-	-	-	sp|P54898|ARG56_NEUCR Protein arg-6, mitochondrial OS=Neurospora crassa (strain ATCC 24698 / 74-OR23-1A / CBS 708.71 / DSM 1257 / FGSC 987) GN=arg-6 PE=1 SV=1	gi|326491853|dbj|BAJ98151.1| predicted protein [Hordeum vulgare subsp. vulgare]
c101409_g1	228	-	-	-	-	-	-
c10140_g1	253	-	-	-	-	-	-
c101410_g1	371	GO:0046323;GO:0005887;GO:0005355;GO:0005351;GO:0015992;GO:1904659	-	KOG0254;virNOG02802	R	sp|Q9XIH7|PLT1_ARATH Putative polyol transporter 1 OS=Arabidopsis thaliana GN=PLT1 PE=3 SV=1	gi|356545271|ref|XP_003541068.1| PREDICTED: polyol transporter 5-like [Glycine max]
c101411_g1	274	-	-	-	-	-	-
c101412_g1	320	-	-	-	-	-	-
c101413_g1	245	-	-	-	-	-	-
c101414_g1	324	-	-	-	-	-	-
c101415_g1	396	GO:0046148;GO:0046872;GO:0055114;GO:0004097	-	virNOG08373	S	sp|P43309|PPO_MALDO Polyphenol oxidase, chloroplastic OS=Malus domestica PE=2 SV=1	gi|147811887|emb|CAN61652.1| hypothetical protein VITISV_006012 [Vitis vinifera]
c101416_g1	217	-	-	-	-	-	-
c101417_g1	378	-	-	-	-	-	-
c101418_g1	227	-	-	-	-	sp|Q5VST9|OBSCN_HUMAN Obscurin OS=Homo sapiens GN=OBSCN PE=1 SV=3	-
c101419_g1	315	-	-	-	-	-	-
c10141_g1	256	-	-	-	-	-	-
c101420_g1	242	-	-	-	-	-	-
c101421_g1	326	-	-	-	-	sp|Q9Y5X1|SNX9_HUMAN Sorting nexin-9 OS=Homo sapiens GN=SNX9 PE=1 SV=1	-
c101422_g1	294	-	-	virNOG02502	C	sp|Q9C5B9|AKR1_ARATH Probable aldo-keto reductase 1 OS=Arabidopsis thaliana GN=At1g10810 PE=2 SV=1	gi|255601816|ref|XP_002537758.1| aldo/keto reductase, putative [Ricinus communis] &gt;gnl|BL_ORD_ID|435518 aldo/keto reductase, putative [Ricinus communis]
c101423_g1	208	-	-	-	-	-	-
c101424_g1	226	-	-	COG5240;virNOG00830	U	sp|P87140|COPG_SCHPO Probable coatomer subunit gamma OS=Schizosaccharomyces pombe (strain 972 / ATCC 24843) GN=sec21 PE=1 SV=1	gi|502130920|ref|XP_004500815.1| PREDICTED: coatomer subunit gamma-like [Cicer arietinum]
c101425_g1	591	-	-	-	-	-	-
c101426_g1	212	-	-	-	-	-	-
c101427_g1	302	-	-	-	-	-	-
c101428_g1	225	-	-	-	-	-	-
c101429_g1	223	-	-	virNOG06621;COG4886	ST	sp|Q8VZG8|Y4885_ARATH Probable LRR receptor-like serine/threonine-protein kinase At4g08850 OS=Arabidopsis thaliana GN=At4g08850 PE=1 SV=3	gi|147777441|emb|CAN73694.1| hypothetical protein VITISV_008629 [Vitis vinifera]
c10142_g1	667	-	-	-	-	-	-
c101430_g1	424	-	-	-	-	-	-
c101431_g1	501	-	-	-	-	-	-
c101432_g1	255	-	-	-	-	-	-
c101433_g1	322	-	-	virNOG13470;virNOG04676	R	sp|Q9LXE8|PP386_ARATH Pentatricopeptide repeat-containing protein At5g15340, mitochondrial OS=Arabidopsis thaliana GN=PCMP-H91 PE=2 SV=1	gi|462403277|gb|EMJ08834.1| hypothetical protein PRUPE_ppa021864mg [Prunus persica]
c101434_g1	416	GO:1902589;GO:0006281;GO:0030983	-	virNOG08020;virNOG11959;virNOG13079	L	sp|Q895H2|MUTS_CLOTE DNA mismatch repair protein MutS OS=Clostridium tetani (strain Massachusetts / E88) GN=mutS PE=3 SV=1	gi|449467134|ref|XP_004151280.1| PREDICTED: DNA mismatch repair protein MutS-like, partial [Cucumis sativus]
c101435_g1	285	-	-	-	-	-	-
c101436_g1	230	GO:0015074;GO:0003676	-	virNOG30025;virNOG31300;virNOG10401;virNOG34595;virNOG03186	ASR	sp|P92520|M820_ARATH Uncharacterized mitochondrial protein AtMg00820 OS=Arabidopsis thaliana GN=AtMg00820 PE=4 SV=1	gi|147768351|emb|CAN60445.1| hypothetical protein VITISV_032468 [Vitis vinifera]
c101437_g1	328	-	-	-	-	-	-
c101438_g1	241	-	-	-	-	sp|Q1DHH9|UTP10_COCIM U3 small nucleolar RNA-associated protein 10 OS=Coccidioides immitis (strain RS) GN=UTP10 PE=3 SV=2	-
c101439_g1	247	-	-	-	-	-	-
c10143_g1	367	-	-	virNOG01628	B	-	gi|359491564|ref|XP_002280398.2| PREDICTED: uncharacterized protein LOC100245819 [Vitis vinifera]
c101440_g1	550	GO:0003824	-	virNOG01327;virNOG18495	R	sp|P14381|YTX2_XENLA Transposon TX1 uncharacterized 149 kDa protein OS=Xenopus laevis PE=4 SV=1	gi|470140890|ref|XP_004306169.1| PREDICTED: uncharacterized protein LOC101307720 [Fragaria vesca subsp. vesca]
c101441_g1	245	-	-	-	-	-	-
c101442_g1	292	-	-	-	-	-	-
c101443_g1	274	-	-	-	-	-	-
c101444_g1	238	-	-	-	-	-	-
c101445_g1	227	-	-	-	-	sp|Q9X7T2|ADD2_STRCO Adenosine deaminase 2 OS=Streptomyces coelicolor (strain ATCC BAA-471 / A3(2) / M145) GN=add2 PE=3 SV=1	-
c101446_g1	215	GO:0006457;GO:0005783;GO:0003756;GO:0034976	-	virNOG09353	O	sp|Q00216|TIGA_ASPNG Protein disulfide-isomerase tigA OS=Aspergillus niger GN=tigA PE=2 SV=1	gi|226493422|ref|NP_001141506.1| uncharacterized protein LOC100273618 precursor [Zea mays] &gt;gnl|BL_ORD_ID|323647 unknown [Zea mays]
c101447_g1	576	-	-	virNOG03995	C	sp|O66119|ODP2_ZYMMO Dihydrolipoyllysine-residue acetyltransferase component of pyruvate dehydrogenase complex OS=Zymomonas mobilis subsp. mobilis (strain ATCC 31821 / ZM4 / CP4) GN=pdhC PE=3 SV=2	gi|460394181|ref|XP_004242683.1| PREDICTED: dihydrolipoyllysine-residue acetyltransferase component 2 of pyruvate dehydrogenase complex, mitochondrial-like [Solanum lycopersicum]
c101448_g1	483	GO:0007018;GO:0005874;GO:0005524;GO:0003777;GO:0008017;GO:0005871;GO:0016887	-	virNOG04890;virNOG02989	Z	sp|Q8S950|NACK1_TOBAC Kinesin-like protein NACK1 OS=Nicotiana tabacum GN=NACK1 PE=1 SV=1	gi|224094927|ref|XP_002310294.1| predicted protein [Populus trichocarpa] &gt;gnl|BL_ORD_ID|411916 predicted protein [Populus trichocarpa]
c101449_g1	360	-	-	-	-	-	-
c10144_g1	687	GO:0016787	-	virNOG02657	O	sp|Q7D9D5|MAP11_MYCTU Methionine aminopeptidase 1 OS=Mycobacterium tuberculosis GN=map-1 PE=1 SV=1	gi|159479314|ref|XP_001697738.1| methionine aminopeptidase [Chlamydomonas reinhardtii] &gt;gnl|BL_ORD_ID|235730 methionine aminopeptidase [Chlamydomonas reinhardtii]
c101450_g1	326	-	-	-	-	sp|Q8N0Z6|TTC5_HUMAN Tetratricopeptide repeat protein 5 OS=Homo sapiens GN=TTC5 PE=1 SV=2	-
c101451_g1	363	-	-	-	-	-	-
c101452_g1	211	-	-	virNOG34935;virNOG40189;KOG0017	R	-	gi|460395039|ref|XP_004243097.1| PREDICTED: uncharacterized protein LOC101244200 [Solanum lycopersicum]
c101453_g1	228	-	-	-	-	-	-
c101454_g1	226	-	-	-	-	-	-
c101455_g1	231	-	-	-	-	-	-
c101456_g1	283	-	-	-	-	-	-
c101457_g1	558	GO:0044710;GO:0016624	-	virNOG07876	C	sp|Q10489|ODPA_SCHPO Pyruvate dehydrogenase E1 component subunit alpha, mitochondrial OS=Schizosaccharomyces pombe (strain 972 / ATCC 24843) GN=pda1 PE=1 SV=1	gi|326523727|dbj|BAJ93034.1| predicted protein [Hordeum vulgare subsp. vulgare]
c101458_g1	251	-	-	-	-	sp|P86029|HQD2_CANAL Catechol 1,2-dioxygenase OS=Candida albicans (strain SC5314 / ATCC MYA-2876) GN=HQD2 PE=1 SV=1	-
c101459_g1	444	-	-	-	-	-	-
c10145_g1	573	-	-	-	-	-	-
c101460_g1	1948	-	-	COG0114;virNOG14078;virNOG33712	C	sp|P07346|ASPA_PSEFL Aspartate ammonia-lyase OS=Pseudomonas fluorescens GN=aspA PE=3 SV=1	gi|308813744|ref|XP_003084178.1| aspartate ammonia-lyase (ISS) [Ostreococcus tauri] &gt;gnl|BL_ORD_ID|126786 aspartate ammonia-lyase (ISS) [Ostreococcus tauri]
c101461_g1	209	-	-	-	-	-	-
c101462_g1	380	-	-	-	-	-	-
c101463_g1	216	-	-	-	-	-	-
c101464_g1	363	-	-	-	-	sp|A5N2Y5|Y3490_CLOK5 UPF0178 protein CKL_3490 OS=Clostridium kluyveri (strain ATCC 8527 / DSM 555 / NCIMB 10680) GN=CKL_3490 PE=3 SV=1	-
c101465_g1	340	-	-	-	-	-	-
c101466_g1	238	-	-	-	-	-	-
c101467_g1	226	-	-	-	-	-	-
c101468_g1	223	-	-	-	-	-	-
c101469_g1	525	-	-	-	-	-	-
c10146_g1	2400	-	-	-	-	-	-
c101470_g1	277	-	-	-	-	-	-
c101471_g1	211	-	-	-	-	-	-
c101472_g1	262	GO:0016620;GO:0008152	-	COG1012;virNOG00876	C	sp|Q9SU63|AL2B4_ARATH Aldehyde dehydrogenase family 2 member B4, mitochondrial OS=Arabidopsis thaliana GN=ALDH2B4 PE=2 SV=1	gi|1743354|emb|CAA71003.1| aldehyde dehydrogenase (NAD+) [Nicotiana tabacum]
c101473_g1	244	-	-	-	-	-	-
c101474_g1	1239	-	-	virNOG07054;COG1953	HF	sp|P94575|ALLP_BACSU Probable allantoin permease OS=Bacillus subtilis (strain 168) GN=pucI PE=2 SV=1	gi|482558781|gb|EOA22973.1| hypothetical protein CARUB_v10003714mg [Capsella rubella]
c101475_g1	223	-	-	-	-	-	-
c101476_g1	205	-	-	-	-	-	-
c101477_g1	252	-	-	-	-	-	-
c101478_g1	320	-	-	-	-	-	-
c101479_g1	237	-	-	-	-	-	-
c101480_g1	235	GO:0005783;GO:0005794;GO:0016491;GO:0005773	-	virNOG21251	O	sp|Q8LFQ6|GRXC4_ARATH Glutaredoxin-C4 OS=Arabidopsis thaliana GN=GRXC4 PE=2 SV=2	gi|255573541|ref|XP_002527695.1| glutaredoxin-1, grx1, putative [Ricinus communis] &gt;gnl|BL_ORD_ID|445525 glutaredoxin-1, grx1, putative [Ricinus communis]
c101481_g1	359	-	-	-	-	-	-
c101482_g1	423	-	-	-	-	-	-
c101483_g1	507	-	-	-	-	sp|P51691|ARS_PSEAE Arylsulfatase OS=Pseudomonas aeruginosa (strain ATCC 15692 / PAO1 / 1C / PRS 101 / LMG 12228) GN=atsA PE=1 SV=3	gi|222872051|gb|EEF09182.1| predicted protein [Populus trichocarpa]
c101484_g1	222	GO:0006810;GO:0005622;GO:0005215	-	virNOG02771;virNOG05990	I	-	gi|449524274|ref|XP_004169148.1| PREDICTED: uncharacterized LOC101214906, partial [Cucumis sativus]
c101485_g1	203	-	-	-	-	-	-
c101486_g1	322	-	-	-	-	-	-
c101487_g1	805	-	-	virNOG01875	S	sp|Q0V4H8|FCJ1_PHANO Formation of crista junctions protein 1 OS=Phaeosphaeria nodorum (strain SN15 / ATCC MYA-4574 / FGSC 10173) GN=FCJ1 PE=3 SV=2	gi|255576188|ref|XP_002528988.1| conserved hypothetical protein [Ricinus communis] &gt;gnl|BL_ORD_ID|444242 conserved hypothetical protein [Ricinus communis]
c101488_g1	324	-	-	-	-	-	-
c101489_g1	205	-	-	-	-	sp|Q7MV19|FEOB1_PORGI Ferrous iron transport protein B OS=Porphyromonas gingivalis (strain ATCC BAA-308 / W83) GN=feoB1 PE=3 SV=1	-
c10148_g1	252	-	-	COG2801;virNOG29459;KOG0017	RL	-	gi|449529986|ref|XP_004171978.1| PREDICTED: LOW QUALITY PROTEIN: serine/threonine-protein phosphatase 4 regulatory subunit 3-like [Cucumis sativus]
c101490_g1	283	-	-	-	-	-	-
c101491_g1	306	-	-	-	-	-	-
c101492_g1	513	-	-	-	-	-	-
c101493_g1	206	-	-	-	-	-	-
c101494_g1	286	-	-	-	-	-	-
c101495_g1	277	-	-	-	-	-	-
c101496_g1	333	-	-	-	-	sp|P37650|BCSC_ECOLI Cellulose synthase operon protein C OS=Escherichia coli (strain K12) GN=bcsC PE=1 SV=3	gi|449467419|ref|XP_004151420.1| PREDICTED: cellulose synthase operon protein C-like [Cucumis sativus]
c101497_g1	231	-	-	-	-	-	-
c101498_g1	244	-	-	-	-	-	gi|255597827|ref|XP_002536865.1| Alpha-N-arabinofuranosidase 2 precursor, putative [Ricinus communis] &gt;gnl|BL_ORD_ID|436410 Alpha-N-arabinofuranosidase 2 precursor, putative [Ricinus communis]
c101499_g1	248	-	-	-	-	-	-
c1014_g1	312	-	-	-	-	-	-
c101500_g1	220	-	-	-	-	sp|O75081|MTG16_HUMAN Protein CBFA2T3 OS=Homo sapiens GN=CBFA2T3 PE=1 SV=2	-
c101501_g1	369	-	-	-	-	-	-
c101502_g1	281	-	-	-	-	-	-
c101503_g1	401	-	-	virNOG04199;COG0008	J	sp|P13188|SYQ_YEAST Glutamine--tRNA ligase OS=Saccharomyces cerevisiae (strain ATCC 204508 / S288c) GN=GLN4 PE=1 SV=2	gi|226497898|ref|NP_001146763.1| uncharacterized protein LOC100280365 [Zea mays] &gt;gnl|BL_ORD_ID|377190 unknown [Zea mays]
c101504_g1	280	-	-	-	-	-	-
c101505_g1	267	-	-	-	-	-	-
c101506_g1	386	GO:0031047	-	virNOG10744	R	sp|A2ZIW7|SGS3_ORYSI Protein SUPPRESSOR OF GENE SILENCING 3 homolog OS=Oryza sativa subsp. indica GN=SGS3 PE=2 SV=1	gi|296084818|emb|CBI27700.3| unnamed protein product [Vitis vinifera]
c101507_g1	227	-	-	-	-	sp|Q9US44|YIZG_SCHPO Uncharacterized transporter C1002.16c OS=Schizosaccharomyces pombe (strain 972 / ATCC 24843) GN=SPAC1002.16c PE=3 SV=1	gi|384248415|gb|EIE21899.1| MFS general substrate transporter [Coccomyxa subellipsoidea C-169]
c101508_g1	222	-	-	-	-	sp|A1D1S6|AMPP2_NEOFI Probable Xaa-Pro aminopeptidase NFIA_010500 OS=Neosartorya fischeri (strain ATCC 1020 / DSM 3700 / FGSC A1164 / NRRL 181) GN=NFIA_010500 PE=3 SV=1	-
c101509_g1	258	-	-	-	-	-	-
c10150_g1	238	-	-	-	-	-	-
c101510_g1	563	-	-	virNOG35958;KOG0017	R	sp|P10978|POLX_TOBAC Retrovirus-related Pol polyprotein from transposon TNT 1-94 OS=Nicotiana tabacum PE=2 SV=1	gi|147777909|emb|CAN77977.1| hypothetical protein VITISV_010463 [Vitis vinifera]
c101511_g1	469	-	-	-	-	sp|P69815|PTSN_SHIFL Nitrogen regulatory protein OS=Shigella flexneri GN=ptsN PE=3 SV=1	gi|449467725|ref|XP_004151573.1| PREDICTED: nitrogen regulatory protein-like [Cucumis sativus] &gt;gnl|BL_ORD_ID|616087 PTS IIA-like nitrogen-regulatory protein PtsN [Enterobacter cloacae subsp. cloacae NCTC 9394] &gt;gnl|BL_ORD_ID|616087 PTS system nitrogen regulatory protein IIA(Ntr) [Enterobacter cloacae] &gt;gnl|BL_ORD_ID|616087 PTS IIA-like nitrogen-regulatory protein PtsN [Enterobacter cloa…
c101512_g1	520	GO:0016787	-	virNOG00523;virNOG15637	G	sp|Q1E3R8|CHI1_COCIM Endochitinase 1 OS=Coccidioides immitis (strain RS) GN=CTS1 PE=3 SV=1	gi|159485930|ref|XP_001700997.1| hypothetical protein CHLREDRAFT_113089 [Chlamydomonas reinhardtii] &gt;gnl|BL_ORD_ID|242817 predicted protein, partial [Chlamydomonas reinhardtii]
c101513_g1	204	-	-	-	-	-	-
c101514_g1	855	-	-	-	-	-	-
c101515_g1	307	-	-	-	-	-	-
c101516_g1	338	-	-	-	-	-	-
c101517_g1	319	-	-	-	-	-	-
c101518_g1	325	-	-	COG3857	L	sp|B2UX57|ADDA_CLOBA ATP-dependent helicase/nuclease subunit A OS=Clostridium botulinum (strain Alaska E43 / Type E3) GN=addA PE=3 SV=1	gi|168069914|ref|XP_001786623.1| predicted protein [Physcomitrella patens subsp. patens] &gt;gnl|BL_ORD_ID|259230 predicted protein [Physcomitrella patens subsp. patens]
c101519_g1	398	-	-	-	-	-	-
c10151_g1	262	-	-	-	-	-	-
c101520_g1	210	-	-	-	-	-	-
c101521_g1	346	-	-	-	-	sp|P06710|DPO3X_ECOLI DNA polymerase III subunit tau OS=Escherichia coli (strain K12) GN=dnaX PE=1 SV=1	-
c101522_g1	594	GO:0000462;GO:0006412;GO:0022627;GO:0003735	-	virNOG17639	J	sp|Q759L8|RS16_ASHGO 40S ribosomal protein S16 OS=Ashbya gossypii (strain ATCC 10895 / CBS 109.51 / FGSC 9923 / NRRL Y-1056) GN=RPS16 PE=3 SV=1	gi|470108587|ref|XP_004290594.1| PREDICTED: 40S ribosomal protein S16-like [Fragaria vesca subsp. vesca]
c101523_g1	391	-	-	-	-	-	-
c101524_g1	520	-	-	-	-	-	-
c101525_g1	245	-	-	-	-	-	-
c101526_g1	318	-	-	-	-	-	-
c101527_g1	218	-	-	-	-	-	-
c101528_g1	229	-	-	-	-	-	-
c101530_g1	237	-	-	COG1670	J	sp|Q9I2H6|RIMJ_PSEAE Ribosomal-protein-alanine acetyltransferase OS=Pseudomonas aeruginosa (strain ATCC 15692 / PAO1 / 1C / PRS 101 / LMG 12228) GN=rimJ PE=3 SV=1	gi|168013950|ref|XP_001759526.1| predicted protein [Physcomitrella patens subsp. patens] &gt;gnl|BL_ORD_ID|286092 predicted protein [Physcomitrella patens subsp. patens]
c101531_g1	218	-	-	-	-	-	-
c101532_g1	476	GO:0008152;GO:0016746	-	virNOG06155;COG3424	SQ	sp|Q96562|CHS2_HORVU Chalcone synthase 2 OS=Hordeum vulgare GN=CHS2 PE=2 SV=1	gi|58197817|gb|AAW65683.1| chalcone synthase [Zingiber officinale]
c101533_g1	249	-	-	-	-	-	-
c101534_g1	304	-	-	-	-	-	-
c101535_g1	209	-	-	-	-	sp|P49761|CLK3_HUMAN Dual specificity protein kinase CLK3 OS=Homo sapiens GN=CLK3 PE=1 SV=3	-
c101536_g1	421	-	-	-	-	-	-
c101537_g1	204	-	-	-	-	-	-
c101538_g1	357	-	-	-	-	-	-
c101539_g1	387	-	-	-	-	-	-
c10153_g1	205	-	-	-	-	-	-
c101540_g1	382	-	-	-	-	-	-
c101541_g1	226	-	-	-	-	-	-
c101542_g1	264	GO:0016831;GO:0019752	-	COG0076;virNOG02184	E	sp|P58228|DCEA_ECO57 Glutamate decarboxylase alpha OS=Escherichia coli O157:H7 GN=gadA PE=3 SV=1	gi|462423835|gb|EMJ28098.1| hypothetical protein PRUPE_ppa016362mg [Prunus persica]
c101543_g1	415	GO:0009045;GO:0046835;GO:0004856;GO:0005997;GO:0006098;GO:0046872;GO:0005739;GO:0042732;GO:0006629	-	virNOG24382;COG3621	R	sp|P09099|XYLB_ECOLI Xylulose kinase OS=Escherichia coli (strain K12) GN=xylB PE=1 SV=1	gi|218187042|gb|EEC69469.1| hypothetical protein OsI_38665 [Oryza sativa Indica Group]
c101544_g1	585	-	-	-	-	-	-
c101545_g1	279	-	-	-	-	-	-
c101546_g1	416	-	-	virNOG13976;virNOG06892	T	-	gi|462402277|gb|EMJ07834.1| hypothetical protein PRUPE_ppa020782mg [Prunus persica]
c101547_g1	259	-	-	-	-	-	-
c101548_g1	234	-	-	-	-	-	-
c101549_g1	252	-	-	-	-	-	-
c10154_g1	311	-	-	virNOG01449	U	-	gi|147784170|emb|CAN66043.1| hypothetical protein VITISV_001198 [Vitis vinifera]
c101550_g1	325	-	-	-	-	-	gi|255544296|ref|XP_002513210.1| conserved hypothetical protein [Ricinus communis] &gt;gnl|BL_ORD_ID|459971 conserved hypothetical protein [Ricinus communis]
c101551_g1	219	-	-	-	-	-	-
c101552_g1	237	-	-	-	-	-	-
c101553_g1	240	-	-	-	-	-	-
c101554_g1	325	-	-	-	-	-	-
c101555_g1	297	-	-	-	-	-	-
c101556_g1	683	GO:0043167	-	virNOG04644	Q	sp|P48637|GSHB_HUMAN Glutathione synthetase OS=Homo sapiens GN=GSS PE=1 SV=1	gi|37222544|gb|AAK77663.2|AF279703_1 glutathione synthetase [Lotus japonicus] &gt;gnl|BL_ORD_ID|71055 glutathione synthetase [Lotus japonicus]
c101557_g1	291	-	-	-	-	-	-
c101558_g1	269	-	-	-	-	-	-
c101559_g1	226	-	-	-	-	-	-
c10155_g1	339	-	-	virNOG27872;KOG1075	SR	-	gi|449525880|ref|XP_004169944.1| PREDICTED: putative ribonuclease H protein At1g65750-like [Cucumis sativus]
c101560_g1	277	-	-	KOG1075;virNOG33137;virNOG01327	R	-	gi|18700633|gb|AAL78659.1|AF405557_1 reverse transcriptase [Fagus sylvatica]
c101561_g1	260	-	-	-	-	-	-
c101562_g1	227	-	-	-	-	-	-
c101563_g1	263	-	-	-	-	-	-
c101564_g1	497	-	-	-	-	-	-
c101565_g1	263	-	-	virNOG20976;virNOG24816;virNOG06702	S	-	gi|225439743|ref|XP_002274395.1| PREDICTED: uncharacterized protein LOC100248230 isoform 3 [Vitis vinifera] &gt;gnl|BL_ORD_ID|193021 PREDICTED: uncharacterized protein LOC100248230 isoform 1 [Vitis vinifera] &gt;gnl|BL_ORD_ID|193021 hypothetical protein VITISV_037693 [Vitis vinifera] &gt;gnl|BL_ORD_ID|193021 unnamed protein product [Vitis vinifera]
c101566_g1	368	GO:0008152;GO:0047254	-	virNOG12793	CG	sp|B4G072|BX9_MAIZE DIMBOA UDP-glucosyltransferase BX9 OS=Zea mays GN=BX9 PE=1 SV=1	gi|226505740|ref|NP_001142152.1| DIMBOA UDP-glucosyltransferase BX9 [Zea mays] &gt;gnl|BL_ORD_ID|324686 RecName: Full=DIMBOA UDP-glucosyltransferase BX9; AltName: Full=2,4-dihydroxy-7-methoxy-2H-1,4-benzoxazin-3(4H)-one 2-D-glucosyltransferase BX9; AltName: Full=Protein BENZOXAZINLESS 9 &gt;gnl|BL_ORD_ID|324686 unknown [Zea mays] &gt;gnl|BL_ORD_ID|324686 TPA: benzoxazinone synthesis9 [Zea mays]
c101567_g1	255	-	-	-	-	sp|B7NFW8|G6PI_ECOLU Glucose-6-phosphate isomerase OS=Escherichia coli O17:K52:H18 (strain UMN026 / ExPEC) GN=pgi PE=3 SV=1	gi|449467421|ref|XP_004151421.1| PREDICTED: glucose-6-phosphate isomerase-like [Cucumis sativus]
c101568_g1	219	-	-	-	-	-	-
c101569_g1	295	-	-	-	-	-	-
c10156_g1	1658	-	-	-	-	-	-
c101570_g1	385	-	-	virNOG01274	TI	sp|O31502|DAGK_BACSU Diacylglycerol kinase OS=Bacillus subtilis (strain 168) GN=dagK PE=1 SV=1	gi|356531947|ref|XP_003534537.1| PREDICTED: diacylglycerol kinase-like [Glycine max]
c101571_g1	229	GO:0004013;GO:0006730	-	virNOG00927;COG0499	H	sp|Q01781|SAHH_PETCR Adenosylhomocysteinase OS=Petroselinum crispum GN=SAHH PE=2 SV=2	gi|55294660|emb|CAH69227.1| putative adenosylhomocysteinase [Nicotiana glauca]
c101572_g1	208	-	-	-	-	-	-
c101573_g1	962	-	-	-	-	sp|Q07001|ACHD_HUMAN Acetylcholine receptor subunit delta OS=Homo sapiens GN=CHRND PE=1 SV=1	-
c101574_g1	484	-	-	virNOG11416;COG0040;virNOG09156	RE	sp|P46586|HIS1_CANAL ATP phosphoribosyltransferase OS=Candida albicans (strain SC5314 / ATCC MYA-2876) GN=HIS1 PE=3 SV=1	gi|303273386|ref|XP_003056054.1| ATP phosphoribosyl transferase chloroplast precursor [Micromonas pusilla CCMP1545] &gt;gnl|BL_ORD_ID|495428 ATP phosphoribosyl transferase chloroplast precursor [Micromonas pusilla CCMP1545]
c101575_g1	362	-	-	-	-	sp|Q5U2U2|CRKL_RAT Crk-like protein OS=Rattus norvegicus GN=Crkl PE=1 SV=1	-
c101576_g1	873	-	-	-	-	sp|O07753|Y1877_MYCTU Uncharacterized MFS-type transporter Rv1877/MT1926 OS=Mycobacterium tuberculosis GN=Rv1877 PE=3 SV=1	-
c101577_g1	311	-	-	-	-	sp|Q96HQ2|C2AIL_HUMAN CDKN2AIP N-terminal-like protein OS=Homo sapiens GN=CDKN2AIPNL PE=1 SV=1	-
c101578_g1	258	-	-	COG4753	T	sp|B4TPQ9|RHAS_SALSV HTH-type transcriptional activator RhaS OS=Salmonella schwarzengrund (strain CVM19633) GN=rhaS PE=3 SV=1	gi|255609798|ref|XP_002539097.1| conserved hypothetical protein [Ricinus communis] &gt;gnl|BL_ORD_ID|434181 conserved hypothetical protein [Ricinus communis]
c101579_g1	214	-	-	-	-	-	-
c10157_g1	241	-	-	-	-	-	-
c101580_g1	359	-	-	virNOG11401	A	sp|Q96DI7|SNR40_HUMAN U5 small nuclear ribonucleoprotein 40 kDa protein OS=Homo sapiens GN=SNRNP40 PE=1 SV=1	gi|93141130|gb|ABF00071.1| chloroplast heterotrimeric G-protein complex protein [Petunia axillaris subsp. parodii]
c101581_g1	249	-	-	-	-	-	-
c101582_g1	205	-	-	-	-	-	-
c101583_g1	230	-	-	-	-	-	-
c101584_g1	249	-	-	euNOG49046;NOG46471;NOG114555;NOG186210;euNOG28376	SR	sp|P08548|LIN1_NYCCO LINE-1 reverse transcriptase homolog OS=Nycticebus coucang PE=1 SV=1	gi|125537847|gb|EAY84242.1| hypothetical protein OsI_05624 [Oryza sativa Indica Group]
c101585_g1	216	-	-	-	-	sp|P0CM02|LYS4_CRYNJ Homoaconitase, mitochondrial OS=Cryptococcus neoformans var. neoformans serotype D (strain JEC21 / ATCC MYA-565) GN=LYS4 PE=3 SV=1	-
c101586_g1	204	-	-	-	-	-	-
c101587_g1	395	-	-	-	-	-	-
c101588_g1	240	-	-	-	-	-	-
c101589_g1	318	-	-	-	-	-	-
c10158_g1	420	GO:0005488	-	virNOG00819;KOG0017	R	sp|P10978|POLX_TOBAC Retrovirus-related Pol polyprotein from transposon TNT 1-94 OS=Nicotiana tabacum PE=2 SV=1	gi|1769898|emb|CAA69272.1| lectin receptor kinase [Arabidopsis thaliana]
c101590_g1	257	-	-	virNOG20839;NOG145635	S	-	gi|225464569|ref|XP_002273424.1| PREDICTED: uncharacterized protein LOC100250830 isoform 3 [Vitis vinifera] &gt;gnl|BL_ORD_ID|183775 PREDICTED: uncharacterized protein LOC100250830 isoform 2 [Vitis vinifera] &gt;gnl|BL_ORD_ID|183775 PREDICTED: uncharacterized protein LOC100250830 isoform 1 [Vitis vinifera] &gt;gnl|BL_ORD_ID|183775 hypothetical protein VITISV_002069 [Vitis vinifera]
c101591_g1	280	-	-	-	-	-	-
c101592_g1	222	-	-	-	-	-	-
c101593_g1	295	GO:0042254;GO:0044699	-	virNOG33137;KOG1356;virNOG09124;virNOG01327	KR	-	gi|147788673|emb|CAN65298.1| hypothetical protein VITISV_008130 [Vitis vinifera]
c101594_g1	772	-	-	-	-	-	-
c101595_g1	244	-	-	-	-	-	-
c101596_g1	256	-	-	-	-	-	-
c101597_g1	237	-	-	-	-	-	-
c101598_g1	205	-	-	-	-	-	-
c101599_g1	291	GO:0008270	-	virNOG03402	R	sp|Q9C810|Y1342_ARATH PHD finger protein At1g33420 OS=Arabidopsis thaliana GN=At1g33420 PE=1 SV=1	gi|224144444|ref|XP_002325292.1| predicted protein [Populus trichocarpa] &gt;gnl|BL_ORD_ID|420378 predicted protein [Populus trichocarpa]
c10159_g1	330	-	-	-	-	-	-
c1015_g1	308	-	-	-	-	-	-
c101600_g1	313	-	-	-	-	sp|Q96KV7|WDR90_HUMAN WD repeat-containing protein 90 OS=Homo sapiens GN=WDR90 PE=2 SV=2	-
c101601_g1	359	-	-	-	-	-	-
c101602_g1	225	-	-	-	-	-	-
c101603_g1	308	-	-	-	-	-	-
c101604_g1	617	-	-	-	-	-	-
c101605_g1	249	GO:0006221;GO:0009116;GO:0016740	-	virNOG02102;COG0284	F	sp|Q9P8X9|PYRF_AURPU Orotidine 5&apos;-phosphate decarboxylase OS=Aureobasidium pullulans GN=URA3 PE=3 SV=1	gi|302834174|ref|XP_002948650.1| hypothetical protein VOLCADRAFT_80294 [Volvox carteri f. nagariensis] &gt;gnl|BL_ORD_ID|699956 hypothetical protein VOLCADRAFT_80294 [Volvox carteri f. nagariensis]
c101606_g1	396	-	-	-	-	sp|Q3Z0C0|YEGS_SHISS Probable lipid kinase YegS OS=Shigella sonnei (strain Ss046) GN=yegS PE=3 SV=1	-
c101607_g1	278	-	-	-	-	-	-
c101608_g1	253	-	-	-	-	-	-
c101609_g1	421	-	-	-	-	sp|P39597|EFEN_BACSU Probable deferrochelatase/peroxidase EfeN OS=Bacillus subtilis (strain 168) GN=efeN PE=1 SV=1	gi|449466655|ref|XP_004151041.1| PREDICTED: deferrochelatase/peroxidase EfeB-like [Cucumis sativus]
c101610_g1	217	-	-	-	-	-	-
c101611_g1	223	-	-	virNOG00261	O	sp|D3ZDK2|UB2D1_RAT Ubiquitin-conjugating enzyme E2 D1 OS=Rattus norvegicus GN=Ube2d1 PE=1 SV=1	gi|303288860|ref|XP_003063718.1| predicted protein [Micromonas pusilla CCMP1545] &gt;gnl|BL_ORD_ID|488104 predicted protein [Micromonas pusilla CCMP1545]
c101612_g1	217	-	-	-	-	-	-
c101613_g1	247	-	-	-	-	sp|Q14166|TTL12_HUMAN Tubulin--tyrosine ligase-like protein 12 OS=Homo sapiens GN=TTLL12 PE=1 SV=2	-
c101614_g1	283	-	-	virNOG11963	S	sp|Q9SGN6|NSL1_ARATH MACPF domain-containing protein NSL1 OS=Arabidopsis thaliana GN=NSL1 PE=1 SV=1	gi|255536749|ref|XP_002509441.1| conserved hypothetical protein [Ricinus communis] &gt;gnl|BL_ORD_ID|461590 conserved hypothetical protein [Ricinus communis]
c101615_g1	225	-	-	-	-	-	-
c101616_g1	288	-	-	-	-	sp|P10356|YEY2_YEAST Uncharacterized protein YER152C OS=Saccharomyces cerevisiae (strain ATCC 204508 / S288c) GN=YER152C PE=1 SV=2	-
c101617_g1	497	GO:0016620	-	COG1012;virNOG00876	C	sp|A9AN00|BETB_BURM1 Betaine aldehyde dehydrogenase OS=Burkholderia multivorans (strain ATCC 17616 / 249) GN=betB PE=3 SV=1	gi|482559580|gb|EOA23771.1| hypothetical protein CARUB_v10016983mg [Capsella rubella]
c101618_g1	281	-	-	-	-	sp|O15498|YKT6_HUMAN Synaptobrevin homolog YKT6 OS=Homo sapiens GN=YKT6 PE=1 SV=1	-
c101619_g1	228	-	-	-	-	-	-
c10161_g1	288	GO:0043022;GO:0001731;GO:0016282;GO:0003743;GO:0006446;GO:0005829;GO:0033290;GO:0005852	-	virNOG06050	S	sp|Q94HF1|EIF3K_ORYSJ Eukaryotic translation initiation factor 3 subunit K OS=Oryza sativa subsp. japonica GN=TIF3K1 PE=2 SV=1	gi|225444609|ref|XP_002274986.1| PREDICTED: eukaryotic translation initiation factor 3 subunit K [Vitis vinifera] &gt;gnl|BL_ORD_ID|479302 unnamed protein product [Vitis vinifera]
c101620_g1	257	-	-	virNOG07754	S	-	gi|356569018|ref|XP_003552704.1| PREDICTED: uncharacterized protein LOC100794240 [Glycine max]
c101621_g1	263	GO:0009987	-	KOG0987;virNOG30963;COG1599	DL	-	gi|358349103|ref|XP_003638579.1| ATP-dependent DNA helicase PIF1 [Medicago truncatula] &gt;gnl|BL_ORD_ID|806773 ATP-dependent DNA helicase PIF1 [Medicago truncatula]
c101622_g1	263	-	-	-	-	-	-
c101623_g1	245	-	-	-	-	-	-
c101624_g1	236	-	-	-	-	-	-
c101625_g1	442	-	-	virNOG35931	R	-	gi|168034435|ref|XP_001769718.1| predicted protein [Physcomitrella patens subsp. patens] &gt;gnl|BL_ORD_ID|275939 predicted protein [Physcomitrella patens subsp. patens]
c101626_g1	335	GO:0005488;GO:0016491	-	virNOG07687	F	sp|Q8GUQ8|XDH1_ARATH Xanthine dehydrogenase 1 OS=Arabidopsis thaliana GN=XDH1 PE=1 SV=1	gi|449476051|ref|XP_004154626.1| PREDICTED: LOW QUALITY PROTEIN: xanthine dehydrogenase 1-like [Cucumis sativus]
c101627_g1	239	-	-	-	-	-	-
c101628_g1	345	GO:0016740	-	virNOG04759	I	sp|Q9MAM3|KCS1_ARATH 3-ketoacyl-CoA synthase 1 OS=Arabidopsis thaliana GN=KCS1 PE=2 SV=1	gi|147837626|emb|CAN77062.1| hypothetical protein VITISV_038240 [Vitis vinifera]
c101629_g1	241	-	-	-	-	sp|Q16549|PCSK7_HUMAN Proprotein convertase subtilisin/kexin type 7 OS=Homo sapiens GN=PCSK7 PE=1 SV=2	-
c10162_g1	203	-	-	COG0160;virNOG14129	E	sp|P16932|DGDA_BURCE 2,2-dialkylglycine decarboxylase OS=Burkholderia cepacia GN=dgdA PE=1 SV=3	gi|326519616|dbj|BAK00181.1| predicted protein [Hordeum vulgare subsp. vulgare]
c101630_g1	227	-	-	-	-	-	-
c101631_g1	236	-	-	-	-	-	-
c101632_g1	391	GO:0005634;GO:0003677;GO:0006338;GO:0004402;GO:0006357;GO:0003713;GO:0003682;GO:0008270;GO:0035066;GO:0003700	-	virNOG15496	K	sp|Q2V9B0|MY1R1_SOLTU Transcription factor MYB1R1 OS=Solanum tuberosum PE=2 SV=1	gi|147841179|emb|CAN66264.1| hypothetical protein VITISV_041371 [Vitis vinifera]
c101633_g1	265	GO:0006457;GO:0005524;GO:0051082;GO:0005829	-	virNOG01076	O	sp|Q5R5C8|TCPH_PONAB T-complex protein 1 subunit eta OS=Pongo abelii GN=CCT7 PE=2 SV=1	gi|357493557|ref|XP_003617067.1| T-complex protein 1 subunit eta [Medicago truncatula] &gt;gnl|BL_ORD_ID|817574 T-complex protein 1 subunit eta [Medicago truncatula]
c101634_g1	278	GO:0045735;GO:0005618;GO:0005576;GO:0030145;GO:0046564;GO:0033609	-	virNOG18081	R	sp|Q9LMC9|GLT2_ARATH Germin-like protein subfamily T member 2 OS=Arabidopsis thaliana GN=At1g18980 PE=2 SV=1	gi|462405339|gb|EMJ10803.1| hypothetical protein PRUPE_ppa011491mg [Prunus persica]
c101635_g1	327	-	-	-	-	-	-
c101636_g1	458	-	-	-	-	-	-
c101637_g1	224	-	-	-	-	-	-
c101638_g1	261	-	-	-	-	-	-
c101639_g1	229	-	-	-	-	-	-
c10163_g1	420	-	-	-	-	-	-
c101640_g1	237	-	-	-	-	-	-
c101641_g1	284	-	-	-	-	sp|P52044|YGFI_ECOLI Uncharacterized HTH-type transcriptional regulator YgfI OS=Escherichia coli (strain K12) GN=ygfI PE=4 SV=2	-
c101642_g1	254	-	-	-	-	-	-
c101643_g1	272	-	-	-	-	-	-
c101644_g1	323	GO:0016740	-	COG4886;NOG157261;COG0515	STR	sp|C0LGP4|Y3475_ARATH Probable LRR receptor-like serine/threonine-protein kinase At3g47570 OS=Arabidopsis thaliana GN=At3g47570 PE=1 SV=1	gi|359483188|ref|XP_002269642.2| PREDICTED: putative receptor-like protein kinase At3g47110-like [Vitis vinifera]
c101645_g1	357	-	-	-	-	sp|Q86SQ0|PHLB2_HUMAN Pleckstrin homology-like domain family B member 2 OS=Homo sapiens GN=PHLDB2 PE=1 SV=2	-
c101646_g1	244	GO:0006508;GO:0004185;GO:0008239	-	KOG2183;virNOG33368;virNOG11299;NOG07615	O	sp|P42785|PCP_HUMAN Lysosomal Pro-X carboxypeptidase OS=Homo sapiens GN=PRCP PE=1 SV=1	gi|449443602|ref|XP_004139566.1| PREDICTED: lysosomal Pro-X carboxypeptidase-like [Cucumis sativus]
c101647_g1	435	-	-	-	-	-	-
c101648_g1	233	-	-	-	-	-	-
c101649_g1	224	-	-	-	-	-	-
c10164_g1	207	-	-	-	-	-	-
c101650_g1	235	-	-	-	-	-	-
c101651_g1	415	-	-	-	-	sp|Q870C4|ATPF_PARBR ATP synthase subunit 4, mitochondrial OS=Paracoccidioides brasiliensis GN=ATP4 PE=2 SV=1	-
c101652_g1	207	-	-	-	-	-	-
c101653_g1	244	-	-	-	-	sp|Q14517|FAT1_HUMAN Protocadherin Fat 1 OS=Homo sapiens GN=FAT1 PE=1 SV=2	-
c101654_g1	259	GO:0008236	-	COG1404;virNOG24396	O	sp|P20015|PRTT_TRIAL Proteinase T (Fragment) OS=Tritirachium album GN=PROT PE=1 SV=1	gi|326526633|dbj|BAK00705.1| predicted protein [Hordeum vulgare subsp. vulgare]
c101655_g1	262	-	-	-	-	-	-
c101656_g1	247	-	-	virNOG05868	R	-	gi|225427118|ref|XP_002276932.1| PREDICTED: uncharacterized protein LOC100266131 [Vitis vinifera]
c101657_g1	499	-	-	-	-	sp|Q0C8M3|LNKS_ASPTN Lovastatin nonaketide synthase OS=Aspergillus terreus (strain NIH 2624 / FGSC A1156) GN=lovB PE=3 SV=2	-
c101658_g1	262	-	-	-	-	-	-
c101659_g1	293	-	-	-	-	-	-
c10165_g1	226	-	-	-	-	-	-
c101660_g1	415	-	-	-	-	sp|P78381|S35A2_HUMAN UDP-galactose translocator OS=Homo sapiens GN=SLC35A2 PE=2 SV=1	-
c101661_g1	337	-	-	-	-	-	-
c101662_g1	389	GO:0032991;GO:0006412;GO:0044444	-	virNOG06397	J	sp|Q0UTQ6|EIF3F_PHANO Eukaryotic translation initiation factor 3 subunit F OS=Phaeosphaeria nodorum (strain SN15 / ATCC MYA-4574 / FGSC 10173) GN=SNOG_04858 PE=3 SV=1	gi|159480124|ref|XP_001698134.1| eukaryotic initiation factor [Chlamydomonas reinhardtii] &gt;gnl|BL_ORD_ID|235274 eukaryotic initiation factor [Chlamydomonas reinhardtii]
c101663_g1	209	-	-	-	-	-	-
c101664_g1	229	-	-	-	-	sp|Q1DIW7|MDV1_COCIM Mitochondrial division protein 1 OS=Coccidioides immitis (strain RS) GN=MDV1 PE=3 SV=2	-
c101665_g1	274	-	-	-	-	-	-
c101666_g1	323	GO:0003824	-	COG0320;virNOG01326	H	sp|B2GJ88|LIPA_KOCRD Lipoyl synthase OS=Kocuria rhizophila (strain ATCC 9341 / DSM 348 / NBRC 103217 / DC2201) GN=lipA PE=3 SV=1	gi|388497772|gb|AFK36952.1| unknown [Lotus japonicus]
c101667_g1	654	-	-	-	-	sp|O34470|YLBL_BACSU Uncharacterized protein YlbL OS=Bacillus subtilis (strain 168) GN=ylbL PE=1 SV=2	-
c101668_g1	229	-	-	-	-	-	-
c101669_g1	252	-	-	virNOG04413	R	sp|P14065|GCY_YEAST Protein GCY OS=Saccharomyces cerevisiae (strain ATCC 204508 / S288c) GN=GCY1 PE=1 SV=1	gi|303272899|ref|XP_003055811.1| predicted protein [Micromonas pusilla CCMP1545] &gt;gnl|BL_ORD_ID|497057 predicted protein [Micromonas pusilla CCMP1545]
c10166_g1	568	-	-	virNOG08933;virNOG29236;virNOG08146	TD	sp|P11802|CDK4_HUMAN Cyclin-dependent kinase 4 OS=Homo sapiens GN=CDK4 PE=1 SV=2	gi|356520404|ref|XP_003528852.1| PREDICTED: cyclin-dependent kinase B2-2-like isoform 1 [Glycine max]
c101670_g1	337	-	-	-	-	-	-
c101671_g1	261	GO:0034219;GO:0016021;GO:0005215	-	NOG00787;virNOG09442	GU	sp|Q94B38|GPT2_ARATH Glucose-6-phosphate/phosphate translocator 2, chloroplastic OS=Arabidopsis thaliana GN=GPT2 PE=2 SV=2	gi|147833196|emb|CAN68645.1| hypothetical protein VITISV_030812 [Vitis vinifera]
c101672_g1	242	-	-	-	-	-	-
c101673_g1	359	-	-	-	-	-	-
c101674_g1	419	-	-	-	-	sp|Q9USP6|CLC1_SCHPO Clathrin light chain OS=Schizosaccharomyces pombe (strain 972 / ATCC 24843) GN=clc1 PE=1 SV=1	-
c101675_g1	242	-	-	-	-	-	-
c101676_g1	238	-	-	-	-	-	-
c101677_g1	269	-	-	-	-	-	-
c101678_g1	275	GO:0034654;GO:0000462;GO:0005763;GO:0006412;GO:0003735	-	COG0103;virNOG14456	J	sp|Q982W9|RS9_RHILO 30S ribosomal protein S9 OS=Rhizobium loti (strain MAFF303099) GN=rpsI PE=3 SV=1	gi|225464944|ref|XP_002274146.1| PREDICTED: 28S ribosomal protein S9, mitochondrial [Vitis vinifera] &gt;gnl|BL_ORD_ID|201411 hypothetical protein VITISV_043432 [Vitis vinifera] &gt;gnl|BL_ORD_ID|201411 unnamed protein product [Vitis vinifera]
c101680_g1	306	-	-	-	-	-	-
c101681_g1	261	-	-	-	-	-	-
c101682_g1	201	-	-	-	-	-	-
c101683_g1	455	-	-	-	-	sp|B7N408|TREA_ECOLU Periplasmic trehalase OS=Escherichia coli O17:K52:H18 (strain UMN026 / ExPEC) GN=treA PE=3 SV=1	-
c101684_g1	228	-	-	-	-	-	-
c101685_g1	307	-	-	-	-	-	-
c101686_g1	216	-	-	-	-	sp|Q9HD43|PTPRH_HUMAN Receptor-type tyrosine-protein phosphatase H OS=Homo sapiens GN=PTPRH PE=1 SV=3	-
c101687_g1	300	-	-	-	-	-	-
c101688_g1	252	-	-	-	-	-	-
c101689_g1	287	GO:0016020;GO:0016709;GO:0046872;GO:0044550	-	virNOG06071	Q	sp|Q8VWZ7|C76B6_CATRO Geraniol 8-hydroxylase OS=Catharanthus roseus GN=CYP76B6 PE=1 SV=1	gi|460393239|ref|XP_004242218.1| PREDICTED: geraniol 8-hydroxylase-like [Solanum lycopersicum]
c10168_g1	684	GO:0016020	-	virNOG15175	Z	-	gi|255553821|ref|XP_002517951.1| protein with unknown function [Ricinus communis] &gt;gnl|BL_ORD_ID|455260 protein with unknown function [Ricinus communis]
c101690_g1	261	-	-	-	-	-	-
c101691_g1	298	-	-	-	-	-	-
c101692_g1	363	GO:0003779;GO:0005524;GO:0003774;GO:0016459	-	COG5022;virNOG30736;virNOG00897	Z	sp|Q9M2K0|MYO16_ARATH Myosin-16 OS=Arabidopsis thaliana GN=XI-J PE=2 SV=1	gi|449526926|ref|XP_004170464.1| PREDICTED: myosin-2 heavy chain-like, partial [Cucumis sativus]
c101693_g1	413	-	-	-	-	-	-
c101694_g1	301	-	-	-	-	sp|Q02809|PLOD1_HUMAN Procollagen-lysine,2-oxoglutarate 5-dioxygenase 1 OS=Homo sapiens GN=PLOD1 PE=1 SV=2	-
c101695_g1	348	-	-	-	-	sp|Q6LVE5|ASTD_PHOPR N-succinylglutamate 5-semialdehyde dehydrogenase OS=Photobacterium profundum GN=astD PE=3 SV=1	gi|110739435|dbj|BAF01627.1| hypothetical protein [Arabidopsis thaliana]
c101696_g1	288	-	-	-	-	-	-
c101697_g1	279	GO:0006430;GO:0005524;GO:0004824;GO:0005737;GO:0003676	-	virNOG00145	J	sp|Q6F2U9|SYK_ORYSJ Lysine--tRNA ligase OS=Oryza sativa subsp. japonica GN=Os03g0586800 PE=2 SV=1	gi|296090191|emb|CBI40010.3| unnamed protein product [Vitis vinifera]
c101698_g1	518	GO:0016020;GO:0008152;GO:0003824	-	virNOG33973;COG1788	QI	sp|Q54JD9|SCOT_DICDI Probable succinyl-CoA:3-ketoacid coenzyme A transferase, mitochondrial OS=Dictyostelium discoideum GN=oxct1 PE=3 SV=1	gi|218188478|gb|EEC70905.1| hypothetical protein OsI_02453 [Oryza sativa Indica Group]
c101699_g1	459	GO:0016020;GO:0006810;GO:0022857	-	virNOG34590;COG1113	E	sp|P0AAE0|CYCA_ECOLI D-serine/D-alanine/glycine transporter OS=Escherichia coli (strain K12) GN=cycA PE=1 SV=1	gi|168070323|ref|XP_001786771.1| predicted protein [Physcomitrella patens subsp. patens] &gt;gnl|BL_ORD_ID|259082 predicted protein [Physcomitrella patens subsp. patens]
c10169_g1	266	-	-	-	-	-	-
c1016_g1	517	-	-	virNOG25096	S	-	gi|356530483|ref|XP_003533810.1| PREDICTED: uncharacterized protein LOC100500568 [Glycine max] &gt;gnl|BL_ORD_ID|558525 unknown [Glycine max]
c101700_g1	240	-	-	-	-	-	-
c101701_g1	243	-	-	-	-	-	-
c101702_g1	324	-	-	-	-	-	-
c101703_g1	461	GO:0008289	-	virNOG00427	I	-	gi|482548567|gb|EOA12761.1| hypothetical protein CARUB_v10028530mg [Capsella rubella]
c101704_g1	327	-	-	-	-	-	-
c101705_g1	313	-	-	-	-	-	-
c101706_g1	293	-	-	-	-	-	-
c101708_g1	209	-	-	-	-	-	-
c101709_g1	207	-	-	-	-	-	-
c101710_g1	469	-	-	virNOG10274;virNOG14331	R	sp|Q9EQG6|KDIS_RAT Kinase D-interacting substrate of 220 kDa OS=Rattus norvegicus GN=Kidins220 PE=1 SV=2	gi|147840488|emb|CAN68422.1| hypothetical protein VITISV_018267 [Vitis vinifera]
c101711_g1	217	-	-	virNOG04849	G	sp|Q711G1|G6PI_AGABI Glucose-6-phosphate isomerase OS=Agaricus bisporus GN=gpi1 PE=3 SV=1	gi|384252446|gb|EIE25922.1| cytosolic phosphoglucose isomerase [Coccomyxa subellipsoidea C-169]
c101712_g1	338	-	-	-	-	sp|Q8IWU2|LMTK2_HUMAN Serine/threonine-protein kinase LMTK2 OS=Homo sapiens GN=LMTK2 PE=1 SV=2	-
c101713_g1	562	-	-	-	-	sp|A6LPN7|DISA_CLOB8 DNA integrity scanning protein DisA OS=Clostridium beijerinckii (strain ATCC 51743 / NCIMB 8052) GN=disA PE=3 SV=1	-
c101714_g1	306	-	-	-	-	-	-
c101715_g1	226	-	-	-	-	-	-
c101716_g1	216	GO:0003824	-	virNOG05735	G	sp|O42700|TAL1_SCHPO Transaldolase OS=Schizosaccharomyces pombe (strain 972 / ATCC 24843) GN=tal1 PE=1 SV=2	gi|449471812|ref|XP_004153415.1| PREDICTED: LOW QUALITY PROTEIN: transaldolase B-like [Cucumis sativus]
c101717_g1	216	-	-	-	-	-	-
c101718_g1	235	-	-	-	-	sp|Q8WUH2|TGFA1_HUMAN Transforming growth factor-beta receptor-associated protein 1 OS=Homo sapiens GN=TGFBRAP1 PE=1 SV=1	-
c101719_g1	271	-	-	-	-	-	-
c10171_g1	319	-	-	virNOG00835	T	sp|Q1HPS0|MLR_BOMMO Myosin regulatory light chain 2 OS=Bombyx mori PE=1 SV=1	gi|225024|prf||1206346A calmodulin
c101720_g1	363	GO:0003824	-	KOG1075	R	-	gi|474373556|gb|EMS64011.1| Mixed-linked glucan synthase 2 [Triticum urartu]
c101721_g1	286	GO:0016020;GO:0003677;GO:0005524;GO:0009855;GO:0007267;GO:0032508;GO:0004003;GO:0010267;GO:0010014;GO:0006346;GO:0005739;GO:0010073	-	virNOG12513	L	sp|Q9NZ71|RTEL1_HUMAN Regulator of telomere elongation helicase 1 OS=Homo sapiens GN=RTEL1 PE=1 SV=2	gi|167999293|ref|XP_001752352.1| predicted protein [Physcomitrella patens subsp. patens] &gt;gnl|BL_ORD_ID|293231 predicted protein [Physcomitrella patens subsp. patens]
c101722_g1	244	-	-	-	-	-	-
c101723_g1	644	-	-	COG3262	C	sp|P0ACE2|MBHM_SHIFL Hydrogenase-2 large chain OS=Shigella flexneri GN=hybC PE=3 SV=2	-
c101724_g1	212	-	-	-	-	-	-
c101725_g1	246	-	-	-	-	-	-
c101726_g1	281	-	-	-	-	sp|P09549|DEDD_ECOLI Protein DedD OS=Escherichia coli (strain K12) GN=dedD PE=4 SV=2	gi|449470868|ref|XP_004153133.1| PREDICTED: protein DedD-like [Cucumis sativus]
c101727_g1	300	-	-	-	-	-	-
c101728_g1	333	-	-	-	-	-	-
c101729_g1	241	GO:0006099;GO:0022900;GO:0005743;GO:0050660;GO:0008177	-	virNOG06737	C	sp|Q9UTJ7|DHSA_SCHPO Probable succinate dehydrogenase [ubiquinone] flavoprotein subunit, mitochondrial OS=Schizosaccharomyces pombe (strain 972 / ATCC 24843) GN=sdh1 PE=2 SV=1	gi|159463224|ref|XP_001689842.1| succinate dehydrogenase subunit A [Chlamydomonas reinhardtii] &gt;gnl|BL_ORD_ID|245033 succinate dehydrogenase subunit A [Chlamydomonas reinhardtii]
c101730_g1	263	-	-	-	-	-	-
c101731_g1	344	-	-	-	-	sp|B7UQ70|NHAB_ECO27 Na(+)/H(+) antiporter NhaB OS=Escherichia coli O127:H6 (strain E2348/69 / EPEC) GN=nhaB PE=3 SV=1	-
c101732_g1	217	GO:0016021	-	virNOG08989	S	-	gi|462405350|gb|EMJ10814.1| hypothetical protein PRUPE_ppa011616mg [Prunus persica]
c101733_g1	904	GO:0006810	-	COG2008;COG2804	EU	sp|P37093|GSPE_VIBCH Type II secretion system protein E OS=Vibrio cholerae serotype O1 (strain ATCC 39315 / El Tor Inaba N16961) GN=epsE PE=1 SV=1	gi|218195539|gb|EEC77966.1| hypothetical protein OsI_17332 [Oryza sativa Indica Group]
c101734_g1	361	GO:0006810;GO:0005515;GO:0005886	-	virNOG01378	U	sp|Q86KI1|AP2A2_DICDI AP-2 complex subunit alpha-2 OS=Dictyostelium discoideum GN=ap2a1-1 PE=3 SV=1	gi|168008992|ref|XP_001757190.1| predicted protein [Physcomitrella patens subsp. patens] &gt;gnl|BL_ORD_ID|288269 predicted protein [Physcomitrella patens subsp. patens]
c101735_g1	217	-	-	-	-	-	-
c101736_g1	374	-	-	-	-	-	-
c101737_g1	340	-	-	-	-	-	-
c101738_g1	396	-	-	-	-	-	-
c101739_g1	387	GO:0008270	-	virNOG04112	R	sp|Q9SY02|PP301_ARATH Pentatricopeptide repeat-containing protein At4g02750 OS=Arabidopsis thaliana GN=PCMP-H24 PE=3 SV=1	gi|359491499|ref|XP_003634283.1| PREDICTED: pentatricopeptide repeat-containing protein At4g02750-like [Vitis vinifera]
c10173_g1	307	-	-	-	-	-	-
c101740_g1	294	-	-	-	-	-	-
c101741_g1	263	-	-	-	-	-	-
c101742_g1	266	-	-	-	-	-	-
c101743_g1	245	-	-	-	-	-	-
c101744_g1	264	-	-	-	-	-	-
c101745_g1	204	-	-	-	-	-	-
c101746_g1	236	-	-	virNOG02886;virNOG05295	C	sp|P0CI40|CMC1_YEASX Calcium-binding mitochondrial carrier SAL1 OS=Saccharomyces cerevisiae GN=SAL1 PE=3 SV=1	gi|168033645|ref|XP_001769325.1| predicted protein [Physcomitrella patens subsp. patens] &gt;gnl|BL_ORD_ID|276292 predicted protein [Physcomitrella patens subsp. patens]
c101747_g1	386	-	-	-	-	-	-
c101748_g1	251	-	-	-	-	-	-
c101749_g1	524	-	-	-	-	sp|A0QTF8|RMLD_MYCS2 dTDP-4-dehydrorhamnose reductase OS=Mycobacterium smegmatis (strain ATCC 700084 / mc(2)155) GN=rmlD PE=1 SV=1	-
c10174_g1	334	-	-	-	-	-	-
c101750_g1	346	-	-	-	-	-	-
c101751_g1	427	-	-	-	-	-	-
c101752_g1	226	-	-	virNOG05907;virNOG07313	S	-	gi|460368873|ref|XP_004230289.1| PREDICTED: uncharacterized protein LOC101268805 [Solanum lycopersicum]
c101753_g1	205	GO:0016020	-	NOG17300;virNOG32158;KOG0759	CR	sp|Q9UTN1|OAC1_SCHPO Mitochondrial oxaloacetate transport protein OS=Schizosaccharomyces pombe (strain 972 / ATCC 24843) GN=oac1 PE=3 SV=1	gi|125564034|gb|EAZ09414.1| hypothetical protein OsI_31687 [Oryza sativa Indica Group]
c101754_g1	274	-	-	-	-	sp|P76269|YEBQ_ECOLI Uncharacterized transporter YebQ OS=Escherichia coli (strain K12) GN=yebQ PE=3 SV=2	-
c101755_g1	275	-	-	-	-	-	-
c101756_g1	252	-	-	-	-	-	-
c101757_g1	333	GO:0097159;GO:1901363	-	virNOG05478	A	sp|Q10701|HELY_MYCTU Probable helicase HelY OS=Mycobacterium tuberculosis GN=helY PE=3 SV=1	gi|224104331|ref|XP_002313400.1| predicted protein [Populus trichocarpa] &gt;gnl|BL_ORD_ID|408704 predicted protein [Populus trichocarpa]
c101758_g1	222	-	-	-	-	-	-
c101759_g1	428	-	-	-	-	-	-
c101760_g1	255	-	-	-	-	-	-
c101761_g1	280	-	-	-	-	sp|O32253|CGGR_BACSU Central glycolytic genes regulator OS=Bacillus subtilis (strain 168) GN=cggR PE=1 SV=1	-
c101762_g1	458	-	-	virNOG10017	O	sp|Q9USI5|STI1_SCHPO Heat shock protein sti1 homolog OS=Schizosaccharomyces pombe (strain 972 / ATCC 24843) GN=sti1 PE=3 SV=1	gi|159467379|ref|XP_001691869.1| HSP70-HSP90 organizing protein [Chlamydomonas reinhardtii] &gt;gnl|BL_ORD_ID|240046 HSP70-HSP90 organizing protein [Chlamydomonas reinhardtii]
c101763_g1	229	-	-	-	-	-	-
c101764_g1	211	-	-	-	-	-	-
c101765_g1	560	-	-	-	-	-	-
c101766_g1	288	-	-	-	-	-	-
c101767_g1	255	-	-	-	-	-	-
c101768_g1	695	-	-	COG0656;virNOG00608	R	sp|Q10494|YDG7_SCHPO Uncharacterized oxidoreductase C26F1.07 OS=Schizosaccharomyces pombe (strain 972 / ATCC 24843) GN=SPAC26F1.07 PE=3 SV=1	gi|224105287|ref|XP_002313755.1| predicted protein [Populus trichocarpa] &gt;gnl|BL_ORD_ID|409042 predicted protein [Populus trichocarpa]
c101769_g1	610	-	-	virNOG08149;COG0443	O	sp|O74225|HSP88_NEUCR Heat shock protein Hsp88 OS=Neurospora crassa (strain ATCC 24698 / 74-OR23-1A / CBS 708.71 / DSM 1257 / FGSC 987) GN=hsp-88 PE=1 SV=1	gi|326520367|dbj|BAK07442.1| predicted protein [Hordeum vulgare subsp. vulgare]
c10176_g1	243	-	-	-	-	-	-
c101770_g1	362	-	-	-	-	-	-
c101771_g1	317	-	-	-	-	-	-
c101772_g1	326	GO:0044710	-	virNOG01298	E	sp|P0C1E4|P5CR_CORGL Pyrroline-5-carboxylate reductase OS=Corynebacterium glutamicum (strain ATCC 13032 / DSM 20300 / JCM 1318 / LMG 3730 / NCIMB 10025) GN=proC PE=3 SV=1	gi|308810343|ref|XP_003082480.1| pyrroline-5-carboxylate reductase (ISS) [Ostreococcus tauri] &gt;gnl|BL_ORD_ID|132090 pyrroline-5-carboxylate reductase (ISS) [Ostreococcus tauri]
c101773_g1	228	GO:0006952;GO:0016021;GO:0005516;GO:0009607	-	virNOG31203;virNOG10109	S	sp|Q94KB7|MLO6_ARATH MLO-like protein 6 OS=Arabidopsis thaliana GN=MLO6 PE=2 SV=2	gi|193878342|gb|ACF25911.1| MLO-like protein 6 [Vitis vinifera]
c101774_g1	211	-	-	-	-	-	-
c101775_g1	239	-	-	-	-	-	-
c101776_g1	666	-	-	-	-	-	-
c101777_g1	586	-	-	COG0601	P	sp|Q2YJK1|Y1050_BRUA2 Putative peptide transport system permease protein BAB2_1050 OS=Brucella abortus (strain 2308) GN=BAB2_1050 PE=3 SV=1	gi|255605404|ref|XP_002538388.1| Inner membrane ABC transporter, putative [Ricinus communis] &gt;gnl|BL_ORD_ID|434891 Inner membrane ABC transporter, putative [Ricinus communis]
c101778_g1	210	-	-	-	-	sp|P87184|ALP2_ASPFU Alkaline protease 2 OS=Neosartorya fumigata (strain ATCC MYA-4609 / Af293 / CBS 101355 / FGSC A1100) GN=alp2 PE=1 SV=1	-
c101779_g1	586	-	-	-	-	-	-
c101780_g1	245	-	-	-	-	-	-
c101781_g1	275	GO:0005524;GO:0004004;GO:0010501;GO:0006364;GO:0003676	-	virNOG01392;KOG0330	A	sp|Q1E1N5|RRP3_COCIM ATP-dependent rRNA helicase RRP3 OS=Coccidioides immitis (strain RS) GN=RRP3 PE=3 SV=1	gi|145352866|ref|XP_001420755.1| predicted protein [Ostreococcus lucimarinus CCE9901] &gt;gnl|BL_ORD_ID|178655 predicted protein [Ostreococcus lucimarinus CCE9901]
c101782_g1	243	-	-	-	-	-	-
c101783_g1	251	-	-	-	-	-	-
c101784_g1	261	-	-	-	-	sp|B7MFF5|SELA_ECO45 L-seryl-tRNA(Sec) selenium transferase OS=Escherichia coli O45:K1 (strain S88 / ExPEC) GN=selA PE=3 SV=1	-
c101785_g1	294	-	-	virNOG07952	R	sp|Q87KH4|GPPA_VIBPA Guanosine-5&apos;-triphosphate,3&apos;-diphosphate pyrophosphatase OS=Vibrio parahaemolyticus serotype O3:K6 (strain RIMD 2210633) GN=gppA PE=3 SV=1	gi|222836654|gb|EEE75047.1| predicted protein [Populus trichocarpa]
c101786_g1	246	-	-	-	-	-	-
c101787_g1	222	-	-	-	-	-	-
c101788_g1	235	-	-	-	-	-	-
c101789_g1	241	-	-	virNOG06890	O	sp|Q5AQJ2|LCMT1_EMENI Leucine carboxyl methyltransferase 1 OS=Emericella nidulans (strain FGSC A4 / ATCC 38163 / CBS 112.46 / NRRL 194 / M139) GN=ppm1 PE=3 SV=2	gi|242094610|ref|XP_002437795.1| hypothetical protein SORBIDRAFT_10g002720 [Sorghum bicolor] &gt;gnl|BL_ORD_ID|521134 hypothetical protein SORBIDRAFT_10g002720 [Sorghum bicolor]
c10178_g1	363	-	-	-	-	-	-
c101790_g1	352	-	-	-	-	-	-
c101791_g1	342	-	-	-	-	sp|Q05924|DCR2_YEAST Phosphatase DCR2 OS=Saccharomyces cerevisiae (strain ATCC 204508 / S288c) GN=DCR2 PE=1 SV=1	-
c101792_g1	235	-	-	-	-	sp|P68908|Y2921_MYCBO Uncharacterized protein Mb2921c OS=Mycobacterium bovis (strain ATCC BAA-935 / AF2122/97) GN=Mb2921c PE=3 SV=1	gi|255589254|ref|XP_002534896.1| Competence protein comM, putative [Ricinus communis] &gt;gnl|BL_ORD_ID|438356 Competence protein comM, putative [Ricinus communis]
c101793_g1	387	-	-	-	-	sp|A0QZ49|DOP_MYCS2 Pup deamidase/depupylase OS=Mycobacterium smegmatis (strain ATCC 700084 / mc(2)155) GN=dop PE=1 SV=1	-
c101794_g1	258	-	-	-	-	-	-
c101795_g1	211	-	-	-	-	-	-
c101796_g1	288	-	-	KOG1075;virNOG01327	R	-	gi|147781364|emb|CAN67224.1| hypothetical protein VITISV_029053 [Vitis vinifera]
c101797_g1	275	-	-	virNOG22283	S	-	gi|356570740|ref|XP_003553543.1| PREDICTED: uncharacterized protein LOC100786645 [Glycine max]
c101798_g1	425	-	-	-	-	-	-
c101799_g1	202	-	-	-	-	-	-
c10179_g1	519	-	-	-	-	-	-
c1017_g1	251	-	-	-	-	-	-
c101800_g1	257	-	-	-	-	-	-
c101801_g1	215	-	-	-	-	-	-
c101802_g1	238	GO:0004160;GO:0030276;GO:0030136;GO:0048268;GO:0005545;GO:0003746;GO:0006414;GO:0009082	-	COG0129;virNOG08739	E	sp|P39522|ILV3_YEAST Dihydroxy-acid dehydratase, mitochondrial OS=Saccharomyces cerevisiae (strain ATCC 204508 / S288c) GN=ILV3 PE=1 SV=2	gi|388505876|gb|AFK41004.1| unknown [Lotus japonicus]
c101803_g1	204	-	-	-	-	-	-
c101804_g1	230	-	-	COG1131;NOG16751	RV	sp|Q12298|YD061_YEAST Uncharacterized ABC transporter ATP-binding protein YDR061W OS=Saccharomyces cerevisiae (strain ATCC 204508 / S288c) GN=YDR061W PE=1 SV=1	gi|302813373|ref|XP_002988372.1| ATP-binding cassette transporter [Selaginella moellendorffii] &gt;gnl|BL_ORD_ID|661525 ATP-binding cassette transporter [Selaginella moellendorffii]
c101805_g1	327	-	-	virNOG26013;virNOG26819	S	-	gi|502171776|ref|XP_004515100.1| PREDICTED: uncharacterized protein LOC101504900 [Cicer arietinum]
c101806_g1	258	-	-	-	-	-	-
c101807_g1	232	GO:0005829;GO:0006950;GO:0005886	-	virNOG09527	S	-	gi|359485725|ref|XP_003633323.1| PREDICTED: uncharacterized protein C167.05-like isoform 4 [Vitis vinifera]
c101809_g1	231	-	-	-	-	-	-
c10180_g1	347	-	-	-	-	-	-
c101810_g1	263	-	-	virNOG05029	S	-	gi|147782744|emb|CAN63862.1| hypothetical protein VITISV_015937 [Vitis vinifera]
c101811_g1	260	-	-	-	-	-	-
c101812_g1	205	-	-	-	-	-	-
c101813_g1	275	GO:0030246;GO:0004674;GO:0005524;GO:0016021;GO:0006468	-	virNOG05135;COG0515	T	sp|Q9S9U1|LRK71_ARATH L-type lectin-domain containing receptor kinase VII.1 OS=Arabidopsis thaliana GN=LECRK71 PE=2 SV=1	gi|224079211|ref|XP_002305795.1| predicted protein [Populus trichocarpa] &gt;gnl|BL_ORD_ID|407717 predicted protein [Populus trichocarpa]
c101814_g1	308	GO:0016020	-	COG1123;COG0444;COG4172;virNOG39549;NOG00424	RPE	sp|P24136|OPPD_BACSU Oligopeptide transport ATP-binding protein OppD OS=Bacillus subtilis (strain 168) GN=oppD PE=2 SV=2	gi|302857990|ref|XP_002959991.1| hypothetical protein VOLCADRAFT_101504 [Volvox carteri f. nagariensis] &gt;gnl|BL_ORD_ID|688533 hypothetical protein VOLCADRAFT_101504 [Volvox carteri f. nagariensis]
c101815_g1	224	-	-	-	-	-	-
c101816_g1	303	-	-	-	-	-	-
c101817_g1	303	-	-	-	-	-	-
c101818_g1	350	-	-	-	-	sp|E3S9K3|DAPB_PYRTT Probable dipeptidyl-aminopeptidase B OS=Pyrenophora teres f. teres (strain 0-1) GN=dapB PE=3 SV=1	-
c101819_g1	1233	-	-	virNOG03010;COG0294	H	sp|P0AC15|DHPS_SHIFL Dihydropteroate synthase OS=Shigella flexneri GN=folP PE=3 SV=1	gi|224099000|ref|XP_002311349.1| predicted protein [Populus trichocarpa] &gt;gnl|BL_ORD_ID|409987 predicted protein [Populus trichocarpa]
c101820_g1	230	-	-	-	-	sp|Q2UUZ1|EGLC_ASPOR Probable glucan endo-1,3-beta-glucosidase eglC OS=Aspergillus oryzae (strain ATCC 42149 / RIB 40) GN=eglC PE=3 SV=1	gi|226505096|ref|NP_001142127.1| uncharacterized protein LOC100274291 precursor [Zea mays] &gt;gnl|BL_ORD_ID|324644 unknown [Zea mays]
c101821_g1	205	-	-	-	-	-	-
c101822_g1	350	-	-	COG2274;COG1132;virNOG10893;virNOG03206	QV	sp|P0AAG5|MDLB_ECOLI Multidrug resistance-like ATP-binding protein MdlB OS=Escherichia coli (strain K12) GN=mdlB PE=1 SV=1	gi|307104412|gb|EFN52666.1| hypothetical protein CHLNCDRAFT_58798 [Chlorella variabilis]
c101823_g1	205	-	-	-	-	-	-
c101824_g1	383	-	-	-	-	-	-
c101825_g1	234	-	-	-	-	-	-
c101826_g1	267	-	-	-	-	sp|Q06115|CBH_LACPL Choloylglycine hydrolase OS=Lactobacillus plantarum (strain ATCC BAA-793 / NCIMB 8826 / WCFS1) GN=cbh PE=3 SV=4	-
c101827_g1	359	-	-	-	-	-	-
c101828_g1	568	-	-	-	-	sp|Q96GM8|TOE1_HUMAN Target of EGR1 protein 1 OS=Homo sapiens GN=TOE1 PE=1 SV=1	-
c101829_g1	305	-	-	-	-	-	-
c10182_g1	440	-	-	-	-	-	-
c101830_g1	483	GO:0008152;GO:0003824	-	virNOG08517	J	sp|Q9HGN6|DUS1_SCHPO tRNA-dihydrouridine(16/17) synthase [NAD(P)(+)] OS=Schizosaccharomyces pombe (strain 972 / ATCC 24843) GN=dus1 PE=3 SV=1	gi|145349324|ref|XP_001419086.1| predicted protein [Ostreococcus lucimarinus CCE9901] &gt;gnl|BL_ORD_ID|173266 predicted protein [Ostreococcus lucimarinus CCE9901]
c101831_g1	1031	-	-	virNOG05592	R	sp|Q99592|ZBT18_HUMAN Zinc finger and BTB domain-containing protein 18 OS=Homo sapiens GN=ZBTB18 PE=1 SV=1	gi|424513242|emb|CCO66826.1| PREDICTED: similar to Zinc finger protein 271 (Zinc finger protein 7) (HZF7) (Zinc finger protein ZNFphex133) (Epstein-Barr virus-induced zinc finger protein) (ZNF-EB) (CT-ZFP48) (Zinc finger protein [Bathycoccus prasinos]
c101832_g1	217	GO:0005840;GO:0009536	-	COG0103;virNOG09329	J	sp|B2TIL1|RS9_CLOBB 30S ribosomal protein S9 OS=Clostridium botulinum (strain Eklund 17B / Type B) GN=rpsI PE=3 SV=1	gi|11466356|ref|NP_038359.1| ribosomal protein S9 [Mesostigma viride] &gt;gnl|BL_ORD_ID|1051980 RecName: Full=30S ribosomal protein S9, chloroplastic &gt;gnl|BL_ORD_ID|1051980 ribosomal protein S9 (chloroplast) [Mesostigma viride]
c101833_g1	342	-	-	virNOG04721;virNOG05833;COG0057	G	sp|Q829W3|G3P2_STRAW Glyceraldehyde-3-phosphate dehydrogenase 2 OS=Streptomyces avermitilis (strain ATCC 31267 / DSM 46492 / JCM 5070 / NCIMB 12804 / NRRL 8165 / MA-4680) GN=gap2 PE=1 SV=1	gi|148910698|gb|ABR18416.1| unknown [Picea sitchensis] &gt;gnl|BL_ORD_ID|373940 unknown [Picea sitchensis]
c101834_g1	235	-	-	-	-	-	-
c101835_g1	246	-	-	-	-	-	-
c101836_g1	226	-	-	-	-	-	-
c101837_g1	629	-	-	-	-	-	gi|255597004|ref|XP_002536674.1| HTH-type transcriptional regulator glxA, putative [Ricinus communis] &gt;gnl|BL_ORD_ID|436601 HTH-type transcriptional regulator glxA, putative [Ricinus communis]
c101838_g1	404	-	-	-	-	-	-
c101839_g1	500	GO:0005488;GO:0006259	-	KOG0631;virNOG10401;KOG0017	ARG	-	gi|40644190|emb|CAC95126.1| gag-pol polyprotein [Populus deltoides]
c101840_g1	313	-	-	-	-	-	-
c101841_g1	228	-	-	-	-	sp|Q5B187|TIM16_EMENI Mitochondrial import inner membrane translocase subunit tim16 OS=Emericella nidulans (strain FGSC A4 / ATCC 38163 / CBS 112.46 / NRRL 194 / M139) GN=pam16 PE=3 SV=1	-
c101842_g1	732	-	-	virNOG13858;COG0469	G	sp|O06134|KPYK_MYCTU Pyruvate kinase OS=Mycobacterium tuberculosis GN=pyk PE=1 SV=1	gi|356536073|ref|XP_003536565.1| PREDICTED: pyruvate kinase isozyme A, chloroplastic-like [Glycine max]
c101843_g1	244	-	-	-	-	sp|Q96MW7|TIGD1_HUMAN Tigger transposable element-derived protein 1 OS=Homo sapiens GN=TIGD1 PE=1 SV=1	-
c101844_g1	206	-	-	-	-	-	-
c101845_g1	283	-	-	-	-	-	-
c101846_g1	413	-	-	-	-	-	-
c101847_g1	231	-	-	-	-	-	-
c101848_g1	298	-	-	-	-	-	-
c101849_g1	375	GO:0046395;GO:0016627;GO:0043168;GO:0044238	-	virNOG08561;COG1960	I	sp|P49748|ACADV_HUMAN Very long-chain specific acyl-CoA dehydrogenase, mitochondrial OS=Homo sapiens GN=ACADVL PE=1 SV=1	gi|357134886|ref|XP_003569046.1| PREDICTED: isovaleryl-CoA dehydrogenase 1, mitochondrial-like [Brachypodium distachyon]
c10184_g1	383	-	-	virNOG01895	S	-	gi|147820976|emb|CAN74602.1| hypothetical protein VITISV_028112 [Vitis vinifera]
c101850_g1	249	-	-	-	-	-	-
c101851_g1	214	GO:0016021	-	virNOG15024;euNOG07739	R	-	gi|255583260|ref|XP_002532394.1| synaptotagmin, putative [Ricinus communis] &gt;gnl|BL_ORD_ID|440828 synaptotagmin, putative [Ricinus communis]
c101852_g1	404	GO:0005783;GO:0046873;GO:0019829;GO:0006816;GO:0044446;GO:0043167;GO:0055065;GO:0000166;GO:0016021;GO:0098662	-	virNOG00062;virNOG27815	P	sp|O14983|AT2A1_HUMAN Sarcoplasmic/endoplasmic reticulum calcium ATPase 1 OS=Homo sapiens GN=ATP2A1 PE=1 SV=1	gi|326519737|dbj|BAK00241.1| predicted protein [Hordeum vulgare subsp. vulgare]
c101853_g1	264	-	-	-	-	-	-
c101854_g1	626	-	-	-	-	sp|Q9GZN7|ROGDI_HUMAN Protein rogdi homolog OS=Homo sapiens GN=ROGDI PE=2 SV=1	-
c101855_g1	424	-	-	-	-	sp|P86242|PAPI_STRMB Papain inhibitor OS=Streptomyces mobaraensis GN=pi PE=1 SV=2	gi|212276059|ref|NP_001130763.1| uncharacterized protein LOC100191867 precursor [Zea mays] &gt;gnl|BL_ORD_ID|317021 unknown [Zea mays] &gt;gnl|BL_ORD_ID|317021 unknown [Zea mays]
c101856_g1	415	-	-	virNOG08052	S	-	gi|359493628|ref|XP_002282849.2| PREDICTED: uncharacterized protein LOC100257171 [Vitis vinifera]
c101857_g1	434	-	-	-	-	-	-
c101858_g1	594	-	-	-	-	-	-
c101859_g1	269	-	-	-	-	-	-
[truncated: 237,704+ more rows]
