# Supplementary material for: Transcriptome analysis reveals a composite molecular map linked to unique seed oil profile of Neocinnamomum caudatum (Nees) Merr
Source: BMC Plant Biol. 2018 Nov 26;18:303. doi: 10.1186/s12870-018-1525-9 (PMC6258453; doi:10.1186/s12870-018-1525-9)
Supplement: Supplementary file 9 — KEGG annotation of DEGs in the developing seeds of N. caudatum. KEGG annotations of DEGs among three contrast groups were performed with KASS). (XLSX 133 kb) [file 12870_2018_1525_MOESM9_ESM.xlsx]

## Sheet: 96 vs 52 DAF
	Metabolism
	Overview
	ko01200	Carbon metabolism
		K15919	c82869_g1	HPR2; hydroxypyruvate reductase 2	1
		K01601	c92431_g1	rbcL; ribulose-bisphosphate carboxylase large chain [EC:4.1.1.39]	1
		K00249	c91517_g2	ACADM, acd; acyl-CoA dehydrogenase [EC:1.3.8.7]	0
		K01783	c85147_g1	rpe, RPE; ribulose-phosphate 3-epimerase [EC:5.1.3.1]	0
		K00121	c75753_g1	frmA, ADH5, adhC; S-(hydroxymethyl)glutathione dehydrogenase / alcohol dehydrogenase [EC:1.1.1.284 1.1.1.1]	1
		K01623	c90419_g3	ALDO; fructose-bisphosphate aldolase, class I [EC:4.1.2.13]	0
		K01623	c88927_g3	ALDO; fructose-bisphosphate aldolase, class I [EC:4.1.2.13]	1
		K00600	c89732_g1	glyA, SHMT; glycine hydroxymethyltransferase [EC:2.1.2.1]	0
		K00058	c88379_g1	serA, PHGDH; D-3-phosphoglycerate dehydrogenase [EC:1.1.1.95]	1
		K00058	c88379_g2	serA, PHGDH; D-3-phosphoglycerate dehydrogenase [EC:1.1.1.95]	1
		K00382	c87086_g1	DLD, lpd, pdhD; dihydrolipoamide dehydrogenase [EC:1.8.1.4]	0
		K00640	c81791_g2	cysE; serine O-acetyltransferase [EC:2.3.1.30]	0
		K01006	c91407_g1	ppdK; pyruvate, orthophosphate dikinase [EC:2.7.9.1]	0
		K01637	c92464_g1	E4.1.3.1, aceA; isocitrate lyase [EC:4.1.3.1]	0
		K03781	c89881_g1	katE, CAT, catB, srpA; catalase [EC:1.11.1.6]	0
		K01057	c64664_g1	PGLS, pgl, devB; 6-phosphogluconolactonase [EC:3.1.1.31]	1
		K00851	c81905_g1	E2.7.1.12, gntK, idnK; gluconokinase [EC:2.7.1.12]	0
		K01638	c91510_g1	aceB, glcB; malate synthase [EC:2.3.3.9]	0
		K00261	c91003_g1	GLUD1_2, gdhA; glutamate dehydrogenase (NAD(P)+) [EC:1.4.1.3]	0
		K00261	c91003_g3	GLUD1_2, gdhA; glutamate dehydrogenase (NAD(P)+) [EC:1.4.1.3]	0
		K00873	c84379_g1	PK, pyk; pyruvate kinase [EC:2.7.1.40]	1
		K00855	c87791_g1	PRK, prkB; phosphoribulokinase [EC:2.7.1.19]	1
		K00627	c88690_g1	DLAT, aceF, pdhC; pyruvate dehydrogenase E2 component (dihydrolipoamide acetyltransferase) [EC:2.3.1.12]	1
		K01602	c88973_g2	rbcS; ribulose-bisphosphate carboxylase small chain [EC:4.1.1.39]	1
		K00026	c88514_g2	MDH2; malate dehydrogenase [EC:1.1.1.37]	1
		K05298	c90513_g1	GAPA; glyceraldehyde-3-phosphate dehydrogenase (NADP+) (phosphorylating) [EC:1.2.1.13]	1
	ko01210	2-Oxocarboxylic acid metabolism
		K00826	c92000_g1	E2.6.1.42, ilvE; branched-chain amino acid aminotransferase [EC:2.6.1.42]	0
		K00133	c90065_g1	asd; aspartate-semialdehyde dehydrogenase [EC:1.2.1.11]	1
		K12153	c87985_g1	CYP79A2; phenylalanine N-monooxygenase [EC:1.14.13.124]	0
		K12153	c87985_g3	CYP79A2; phenylalanine N-monooxygenase [EC:1.14.13.124]	0
		K01653	c80531_g1	E2.2.1.6S, ilvH, ilvN; acetolactate synthase I/III small subunit [EC:2.2.1.6]	1
	ko01212	Fatty acid metabolism
		K07513	c92799_g6	ACAA1; acetyl-CoA acyltransferase 1 [EC:2.3.1.16]	0
		K07513	c91593_g1	ACAA1; acetyl-CoA acyltransferase 1 [EC:2.3.1.16]	1
		K09458	c86346_g1	fabF; 3-oxoacyl-[acyl-carrier-protein] synthase II [EC:2.3.1.179]	1
		K09458	c86059_g1	fabF; 3-oxoacyl-[acyl-carrier-protein] synthase II [EC:2.3.1.179]	1
		K02372	c76679_g1	fabZ; 3-hydroxyacyl-[acyl-carrier-protein] dehydratase [EC:4.2.1.59]	1
		K00232	c91221_g2	E1.3.3.6, ACOX1, ACOX3; acyl-CoA oxidase [EC:1.3.3.6]	1
		K10258	c92012_g3	TER, TSC13, CER10; very-long-chain enoyl-CoA reductase [EC:1.3.1.93]	0
		K00059	c80434_g2	fabG; 3-oxoacyl-[acyl-carrier protein] reductase [EC:1.1.1.100]	1
		K01897	c92359_g2	ACSL, fadD; long-chain acyl-CoA synthetase [EC:6.2.1.3]	0
		K01897	c86616_g1	ACSL, fadD; long-chain acyl-CoA synthetase [EC:6.2.1.3]	0
		K00249	c91517_g2	ACADM, acd; acyl-CoA dehydrogenase [EC:1.3.8.7]	0
		K10251	c85422_g1	HSD17B12, KAR, IFA38; 17beta-estradiol 17-dehydrogenase / very-long-chain 3-oxoacyl-CoA reductase [EC:1.1.1.62 1.1.1.330]	1
		K03921	c87644_g1	FAB2, SSI2, desA1; acyl-[acyl-carrier-protein] desaturase [EC:1.14.19.2 1.14.19.11 1.14.19.26]	0
		K03921	c79724_g1	FAB2, SSI2, desA1; acyl-[acyl-carrier-protein] desaturase [EC:1.14.19.2 1.14.19.11 1.14.19.26]	1
	ko01230	Biosynthesis of amino acids
		K00826	c92000_g1	E2.6.1.42, ilvE; branched-chain amino acid aminotransferase [EC:2.6.1.42]	0
		K00789	c87622_g1	metK; S-adenosylmethionine synthetase [EC:2.5.1.6]	0
		K00815	c88733_g1	TAT; tyrosine aminotransferase [EC:2.6.1.5]	1
		K13832	c89023_g1	aroDE, DHQ-SDH; 3-dehydroquinate dehydratase / shikimate dehydrogenase [EC:4.2.1.10 1.1.1.25]	0
		K00873	c84379_g1	PK, pyk; pyruvate kinase [EC:2.7.1.40]	1
		K01653	c80531_g1	E2.2.1.6S, ilvH, ilvN; acetolactate synthase I/III small subunit [EC:2.2.1.6]	1
		K01915	c67654_g1	glnA, GLUL; glutamine synthetase [EC:6.3.1.2]	1
		K01783	c85147_g1	rpe, RPE; ribulose-phosphate 3-epimerase [EC:5.1.3.1]	0
		K01623	c90419_g3	ALDO; fructose-bisphosphate aldolase, class I [EC:4.1.2.13]	0
		K01623	c88927_g3	ALDO; fructose-bisphosphate aldolase, class I [EC:4.1.2.13]	1
		K12524	c83650_g1	thrA; bifunctional aspartokinase / homoserine dehydrogenase 1 [EC:2.7.2.4 1.1.1.3]	1
		K00600	c89732_g1	glyA, SHMT; glycine hydroxymethyltransferase [EC:2.1.2.1]	0
		K00058	c88379_g1	serA, PHGDH; D-3-phosphoglycerate dehydrogenase [EC:1.1.1.95]	1
		K00058	c88379_g2	serA, PHGDH; D-3-phosphoglycerate dehydrogenase [EC:1.1.1.95]	1
		K15227	c82352_g1	TYRAAT; arogenate dehydrogenase (NADP+), plant [EC:1.3.1.78]	1
		K00133	c90065_g1	asd; aspartate-semialdehyde dehydrogenase [EC:1.2.1.11]	1
		K00640	c81791_g2	cysE; serine O-acetyltransferase [EC:2.3.1.30]	0
		K14085	c91694_g1	ALDH7A1; aldehyde dehydrogenase family 7 member A1 [EC:1.2.1.31 1.2.1.8 1.2.1.3]	0
	ko01220	Degradation of aromatic compounds
		K00121	c75753_g1	frmA, ADH5, adhC; S-(hydroxymethyl)glutathione dehydrogenase / alcohol dehydrogenase [EC:1.1.1.284 1.1.1.1]	1
		K00487	c92514_g1	CYP73A; trans-cinnamate 4-monooxygenase [EC:1.14.13.11]	0
		K00487	c76959_g1	CYP73A; trans-cinnamate 4-monooxygenase [EC:1.14.13.11]	1
		K00001	c83757_g1	E1.1.1.1, adh; alcohol dehydrogenase [EC:1.1.1.1]	0
	Carbohydrate metabolism
	ko00010	Glycolysis / Gluconeogenesis
		K01792	c92008_g2	E5.1.3.15; glucose-6-phosphate 1-epimerase [EC:5.1.3.15]	0
		K00016	c87986_g2	LDH, ldh; L-lactate dehydrogenase [EC:1.1.1.27]	1
		K00128	c91567_g1	E1.2.1.3; aldehyde dehydrogenase (NAD+) [EC:1.2.1.3]	0
		K00128	c92043_g1	E1.2.1.3; aldehyde dehydrogenase (NAD+) [EC:1.2.1.3]	0
		K01568	c83553_g1	E4.1.1.1, pdc; pyruvate decarboxylase [EC:4.1.1.1]	1
		K00873	c84379_g1	PK, pyk; pyruvate kinase [EC:2.7.1.40]	1
		K00382	c87086_g1	DLD, lpd, pdhD; dihydrolipoamide dehydrogenase [EC:1.8.1.4]	0
		K00121	c75753_g1	frmA, ADH5, adhC; S-(hydroxymethyl)glutathione dehydrogenase / alcohol dehydrogenase [EC:1.1.1.284 1.1.1.1]	1
		K14085	c91694_g1	ALDH7A1; aldehyde dehydrogenase family 7 member A1 [EC:1.2.1.31 1.2.1.8 1.2.1.3]	0
		K01623	c90419_g3	ALDO; fructose-bisphosphate aldolase, class I [EC:4.1.2.13]	0
		K01623	c88927_g3	ALDO; fructose-bisphosphate aldolase, class I [EC:4.1.2.13]	1
		K00627	c88690_g1	DLAT, aceF, pdhC; pyruvate dehydrogenase E2 component (dihydrolipoamide acetyltransferase) [EC:2.3.1.12]	1
		K00001	c83757_g1	E1.1.1.1, adh; alcohol dehydrogenase [EC:1.1.1.1]	0
	ko00020	Citrate cycle (TCA cycle)
		K01648	c92066_g1	ACLY; ATP citrate (pro-S)-lyase [EC:2.3.3.8]	0
		K01648	c84953_g1	ACLY; ATP citrate (pro-S)-lyase [EC:2.3.3.8]	0
		K00382	c87086_g1	DLD, lpd, pdhD; dihydrolipoamide dehydrogenase [EC:1.8.1.4]	0
		K00627	c88690_g1	DLAT, aceF, pdhC; pyruvate dehydrogenase E2 component (dihydrolipoamide acetyltransferase) [EC:2.3.1.12]	1
		K00026	c88514_g2	MDH2; malate dehydrogenase [EC:1.1.1.37]	1
	ko00030	Pentose phosphate pathway
		K01057	c64664_g1	PGLS, pgl, devB; 6-phosphogluconolactonase [EC:3.1.1.31]	1
		K00851	c81905_g1	E2.7.1.12, gntK, idnK; gluconokinase [EC:2.7.1.12]	0
		K01783	c85147_g1	rpe, RPE; ribulose-phosphate 3-epimerase [EC:5.1.3.1]	0
		K01623	c90419_g3	ALDO; fructose-bisphosphate aldolase, class I [EC:4.1.2.13]	0
		K01623	c88927_g3	ALDO; fructose-bisphosphate aldolase, class I [EC:4.1.2.13]	1
	ko00040	Pentose and glucuronate interconversions
		K01728	c92160_g2	pel; pectate lyase [EC:4.2.2.2]	0
		K01728	c92160_g1	pel; pectate lyase [EC:4.2.2.2]	1
		K01728	c80338_g1	pel; pectate lyase [EC:4.2.2.2]	1
		K00128	c91567_g1	E1.2.1.3; aldehyde dehydrogenase (NAD+) [EC:1.2.1.3]	0
		K00128	c92043_g1	E1.2.1.3; aldehyde dehydrogenase (NAD+) [EC:1.2.1.3]	0
		K01051	c71573_g2	E3.1.1.11; pectinesterase [EC:3.1.1.11]	0
		K01051	c91717_g2	E3.1.1.11; pectinesterase [EC:3.1.1.11]	1
		K01051	c85261_g1	E3.1.1.11; pectinesterase [EC:3.1.1.11]	1
		K01051	c79427_g1	E3.1.1.11; pectinesterase [EC:3.1.1.11]	1
		K01051	c90684_g1	E3.1.1.11; pectinesterase [EC:3.1.1.11]	1
		K01051	c80549_g1	E3.1.1.11; pectinesterase [EC:3.1.1.11]	1
		K01051	c92671_g1	E3.1.1.11; pectinesterase [EC:3.1.1.11]	1
		K01051	c79956_g1	E3.1.1.11; pectinesterase [EC:3.1.1.11]	1
		K01051	c58237_g1	E3.1.1.11; pectinesterase [EC:3.1.1.11]	1
		K01783	c85147_g1	rpe, RPE; ribulose-phosphate 3-epimerase [EC:5.1.3.1]	0
		K01213	c87260_g1	E3.2.1.67; galacturan 1,4-alpha-galacturonidase [EC:3.2.1.67]	0
	ko00051	Fructose and mannose metabolism
		K00847	c91343_g6	E2.7.1.4, scrK; fructokinase [EC:2.7.1.4]	1
		K19355	c90131_g1	MAN; mannan endo-1,4-beta-mannosidase [EC:3.2.1.78]	0
		K19355	c87065_g2	MAN; mannan endo-1,4-beta-mannosidase [EC:3.2.1.78]	1
		K05305	c88003_g1	FUK; fucokinase [EC:2.7.1.52]	0
		K01623	c90419_g3	ALDO; fructose-bisphosphate aldolase, class I [EC:4.1.2.13]	0
		K01623	c88927_g3	ALDO; fructose-bisphosphate aldolase, class I [EC:4.1.2.13]	1
	ko00052	Galactose metabolism
		K01190	c90424_g1	lacZ; beta-galactosidase [EC:3.2.1.23]	0
		K06617	c91464_g2	E2.4.1.82; raffinose synthase [EC:2.4.1.82]	0
		K06617	c91464_g1	E2.4.1.82; raffinose synthase [EC:2.4.1.82]	1
		K01784	c80575_g1	galE, GALE; UDP-glucose 4-epimerase [EC:5.1.3.2]	0
		K01193	c92880_g2	E3.2.1.26, sacA; beta-fructofuranosidase [EC:3.2.1.26]	1
		K01193	c91197_g2	E3.2.1.26, sacA; beta-fructofuranosidase [EC:3.2.1.26]	1
		K18819	c84590_g1	GOLS; inositol 3-alpha-galactosyltransferase [EC:2.4.1.123]	0
		K18819	c87426_g1	GOLS; inositol 3-alpha-galactosyltransferase [EC:2.4.1.123]	1
	ko00053	Ascorbate and aldarate metabolism
		K00128	c91567_g1	E1.2.1.3; aldehyde dehydrogenase (NAD+) [EC:1.2.1.3]	0
		K00128	c92043_g1	E1.2.1.3; aldehyde dehydrogenase (NAD+) [EC:1.2.1.3]	0
		K00423	c89373_g1	E1.10.3.3; L-ascorbate oxidase [EC:1.10.3.3]	0
		K00423	c82786_g1	E1.10.3.3; L-ascorbate oxidase [EC:1.10.3.3]	1
		K14085	c91694_g1	ALDH7A1; aldehyde dehydrogenase family 7 member A1 [EC:1.2.1.31 1.2.1.8 1.2.1.3]	0
	ko00500	Starch and sucrose metabolism
		K00847	c91343_g6	E2.7.1.4, scrK; fructokinase [EC:2.7.1.4]	1
		K01213	c87260_g1	E3.2.1.67; galacturan 1,4-alpha-galacturonidase [EC:3.2.1.67]	0
		K00705	c90616_g1	malQ; 4-alpha-glucanotransferase [EC:2.4.1.25]	0
		K00975	c92507_g1	glgC; glucose-1-phosphate adenylyltransferase [EC:2.7.7.27]	1
		K15920	c81665_g1	XYL4; beta-D-xylosidase 4 [EC:3.2.1.37]	0
		K15920	c86998_g1	XYL4; beta-D-xylosidase 4 [EC:3.2.1.37]	1
		K13648	c84682_g2	GAUT; alpha-1,4-galacturonosyltransferase [EC:2.4.1.43]	1
		K00700	c93038_g1	glgB; 1,4-alpha-glucan branching enzyme [EC:2.4.1.18]	0
		K00696	c92310_g1	E2.4.1.14; sucrose-phosphate synthase [EC:2.4.1.14]	0
		K16055	c92818_g1	TPS; trehalose 6-phosphate synthase/phosphatase [EC:2.4.1.15 3.1.3.12]	0
		K16055	c87314_g3	TPS; trehalose 6-phosphate synthase/phosphatase [EC:2.4.1.15 3.1.3.12]	1
		K16055	c92167_g2	TPS; trehalose 6-phosphate synthase/phosphatase [EC:2.4.1.15 3.1.3.12]	1
		K01193	c92880_g2	E3.2.1.26, sacA; beta-fructofuranosidase [EC:3.2.1.26]	1
		K01193	c91197_g2	E3.2.1.26, sacA; beta-fructofuranosidase [EC:3.2.1.26]	1
		K19893	c86127_g2	GN5_6; glucan endo-1,3-beta-glucosidase 5/6 [EC:3.2.1.39]	1
		K01051	c71573_g2	E3.1.1.11; pectinesterase [EC:3.1.1.11]	0
		K01051	c91717_g2	E3.1.1.11; pectinesterase [EC:3.1.1.11]	1
		K01051	c85261_g1	E3.1.1.11; pectinesterase [EC:3.1.1.11]	1
		K01051	c79427_g1	E3.1.1.11; pectinesterase [EC:3.1.1.11]	1
		K01051	c90684_g1	E3.1.1.11; pectinesterase [EC:3.1.1.11]	1
		K01051	c80549_g1	E3.1.1.11; pectinesterase [EC:3.1.1.11]	1
		K01051	c92671_g1	E3.1.1.11; pectinesterase [EC:3.1.1.11]	1
		K01051	c79956_g1	E3.1.1.11; pectinesterase [EC:3.1.1.11]	1
		K01051	c58237_g1	E3.1.1.11; pectinesterase [EC:3.1.1.11]	1
		K01177	c89757_g2	E3.2.1.2; beta-amylase [EC:3.2.1.2]	0
		K01179	c86119_g1	E3.2.1.4; endoglucanase [EC:3.2.1.4]	1
		K00703	c92569_g3	E2.4.1.21, glgA; starch synthase [EC:2.4.1.21]	1
		K01194	c88940_g1	TREH, treA, treF; alpha,alpha-trehalase [EC:3.2.1.28]	0
		K05350	c87144_g1	bglB; beta-glucosidase [EC:3.2.1.21]	0
		K05350	c90451_g1	bglB; beta-glucosidase [EC:3.2.1.21]	1
		K19891	c90001_g1	GN1_2_3; glucan endo-1,3-beta-glucosidase 1/2/3 [EC:3.2.1.39]	1
		K19891	c87895_g1	GN1_2_3; glucan endo-1,3-beta-glucosidase 1/2/3 [EC:3.2.1.39]	1
		K05349	c89925_g1	bglX; beta-glucosidase [EC:3.2.1.21]	0
		K01087	c89928_g1	otsB; trehalose 6-phosphate phosphatase [EC:3.1.3.12]	0
	ko00520	Amino sugar and nucleotide sugar metabolism
		K12373	c90966_g2	HEXA_B; hexosaminidase [EC:3.2.1.52]	0
		K00975	c92507_g1	glgC; glucose-1-phosphate adenylyltransferase [EC:2.7.7.27]	1
		K13648	c84682_g2	GAUT; alpha-1,4-galacturonosyltransferase [EC:2.4.1.43]	1
		K01784	c80575_g1	galE, GALE; UDP-glucose 4-epimerase [EC:5.1.3.2]	0
		K05305	c88003_g1	FUK; fucokinase [EC:2.7.1.52]	0
		K00847	c91343_g6	E2.7.1.4, scrK; fructokinase [EC:2.7.1.4]	1
		K15920	c81665_g1	XYL4; beta-D-xylosidase 4 [EC:3.2.1.37]	0
		K15920	c86998_g1	XYL4; beta-D-xylosidase 4 [EC:3.2.1.37]	1
		K01183	c74783_g1	E3.2.1.14; chitinase [EC:3.2.1.14]	0
	ko00620	Pyruvate metabolism
		K00016	c87986_g2	LDH, ldh; L-lactate dehydrogenase [EC:1.1.1.27]	1
		K00128	c91567_g1	E1.2.1.3; aldehyde dehydrogenase (NAD+) [EC:1.2.1.3]	0
		K00128	c92043_g1	E1.2.1.3; aldehyde dehydrogenase (NAD+) [EC:1.2.1.3]	0
		K00026	c88514_g2	MDH2; malate dehydrogenase [EC:1.1.1.37]	1
		K01638	c91510_g1	aceB, glcB; malate synthase [EC:2.3.3.9]	0
		K00382	c87086_g1	DLD, lpd, pdhD; dihydrolipoamide dehydrogenase [EC:1.8.1.4]	0
		K00873	c84379_g1	PK, pyk; pyruvate kinase [EC:2.7.1.40]	1
		K01006	c91407_g1	ppdK; pyruvate, orthophosphate dikinase [EC:2.7.9.1]	0
		K14085	c91694_g1	ALDH7A1; aldehyde dehydrogenase family 7 member A1 [EC:1.2.1.31 1.2.1.8 1.2.1.3]	0
		K00627	c88690_g1	DLAT, aceF, pdhC; pyruvate dehydrogenase E2 component (dihydrolipoamide acetyltransferase) [EC:2.3.1.12]	1
	ko00630	Glyoxylate and dicarboxylate metabolism
		K01637	c92464_g1	E4.1.3.1, aceA; isocitrate lyase [EC:4.1.3.1]	0
		K03781	c89881_g1	katE, CAT, catB, srpA; catalase [EC:1.11.1.6]	0
		K15919	c82869_g1	HPR2; hydroxypyruvate reductase 2	1
		K00600	c89732_g1	glyA, SHMT; glycine hydroxymethyltransferase [EC:2.1.2.1]	0
		K01601	c92431_g1	rbcL; ribulose-bisphosphate carboxylase large chain [EC:4.1.1.39]	1
		K01602	c88973_g2	rbcS; ribulose-bisphosphate carboxylase small chain [EC:4.1.1.39]	1
		K00026	c88514_g2	MDH2; malate dehydrogenase [EC:1.1.1.37]	1
		K01638	c91510_g1	aceB, glcB; malate synthase [EC:2.3.3.9]	0
		K00382	c87086_g1	DLD, lpd, pdhD; dihydrolipoamide dehydrogenase [EC:1.8.1.4]	0
		K01915	c67654_g1	glnA, GLUL; glutamine synthetase [EC:6.3.1.2]	1
	ko00640	Propanoate metabolism
		K00016	c87986_g2	LDH, ldh; L-lactate dehydrogenase [EC:1.1.1.27]	1
		K00167	c57571_g1	BCKDHB, bkdA2; 2-oxoisovalerate dehydrogenase E1 component beta subunit [EC:1.2.4.4]	0
		K00249	c91517_g2	ACADM, acd; acyl-CoA dehydrogenase [EC:1.3.8.7]	0
		K00382	c87086_g1	DLD, lpd, pdhD; dihydrolipoamide dehydrogenase [EC:1.8.1.4]	0
	ko00650	Butanoate metabolism
		K01653	c80531_g1	E2.2.1.6S, ilvH, ilvN; acetolactate synthase I/III small subunit [EC:2.2.1.6]	1
		K01580	c84933_g1	E4.1.1.15, gadB, gadA, GAD; glutamate decarboxylase [EC:4.1.1.15]	0
		K01580	c89660_g1	E4.1.1.15, gadB, gadA, GAD; glutamate decarboxylase [EC:4.1.1.15]	1
	ko00660	C5-Branched dibasic acid metabolism
		K01653	c80531_g1	E2.2.1.6S, ilvH, ilvN; acetolactate synthase I/III small subunit [EC:2.2.1.6]	1
	ko00562	Inositol phosphate metabolism
		K01858	c88362_g1	INO1, ISYNA1; myo-inositol-1-phosphate synthase [EC:5.5.1.4]	1
		K00921	c92171_g1	PIKFYVE, FAB1; 1-phosphatidylinositol-3-phosphate 5-kinase [EC:2.7.1.150]	0
		K00921	c92644_g3	PIKFYVE, FAB1; 1-phosphatidylinositol-3-phosphate 5-kinase [EC:2.7.1.150]	0
		K00889	c91044_g3	PIP5K; 1-phosphatidylinositol-4-phosphate 5-kinase [EC:2.7.1.68]	1
		K00889	c91044_g2	PIP5K; 1-phosphatidylinositol-4-phosphate 5-kinase [EC:2.7.1.68]	1
	Energy metabolism
	ko00190	Oxidative phosphorylation
		K02126	c79801_g1	ATPeF0A, MTATP6, ATP6; F-type H+-transporting ATPase subunit a	1
		K02112	c91115_g1	ATPF1B, atpD; F-type H+-transporting ATPase subunit beta [EC:3.6.3.14]	1
		K02128	c91398_g2	ATPeF0C, ATP5G, ATP9; F-type H+-transporting ATPase subunit c	1
		K02261	c90183_g1	COX2; cytochrome c oxidase subunit 2	1
		K02132	c89781_g2	ATPeF1A, ATP5A1, ATP1; F-type H+-transporting ATPase subunit alpha	1
		K03881	c90974_g3	ND4; NADH-ubiquinone oxidoreductase chain 4 [EC:1.6.5.3]	1
		K03878	c92001_g6	ND1; NADH-ubiquinone oxidoreductase chain 1 [EC:1.6.5.3]	1
		K03883	c91398_g1	ND5; NADH-ubiquinone oxidoreductase chain 5 [EC:1.6.5.3]	1
		K03661	c80512_g2	ATPeV0B, ATP6F; V-type H+-transporting ATPase 21kDa proteolipid subunit	0
		K02256	c84954_g2	COX1; cytochrome c oxidase subunit 1 [EC:1.9.3.1]	1
		K00412	c93192_g1	CYTB, petB; ubiquinol-cytochrome c reductase cytochrome b subunit	1
		K03879	c92762_g1	ND2; NADH-ubiquinone oxidoreductase chain 2 [EC:1.6.5.3]	1
		K02109	c78371_g1	ATPF0B, atpF; F-type H+-transporting ATPase subunit b	1
		K01535	c91127_g1	PMA1, PMA2; H+-transporting ATPase [EC:3.6.3.6]	0
		K05575	c92093_g3	ndhD; NAD(P)H-quinone oxidoreductase subunit 4 [EC:1.6.5.3]	1
		K02115	c88396_g1	ATPF1G, atpG; F-type H+-transporting ATPase subunit gamma	1
		K02262	c92395_g1	COX3; cytochrome c oxidase subunit 3	1
		K05579	c92129_g1	ndhH; NAD(P)H-quinone oxidoreductase subunit H [EC:1.6.5.3]	1
		K02265	c74157_g1	COX5B; cytochrome c oxidase subunit 5b	1
	ko00195	Photosynthesis
		K08902	c72251_g1	psb27; photosystem II Psb27 protein	1
		K02693	c88299_g4	psaE; photosystem I subunit IV	1
		K02723	c56707_g1	psbY; photosystem II PsbY protein	1
		K02723	c75539_g1	psbY; photosystem II PsbY protein	1
		K02638	c75264_g1	petE; plastocyanin	1
		K02692	c83136_g1	psaD; photosystem I subunit II	1
		K08905	c83932_g2	psaG; photosystem I subunit V	1
		K02115	c88396_g1	ATPF1G, atpG; F-type H+-transporting ATPase subunit gamma	1
		K02694	c92975_g1	psaF; photosystem I subunit III	1
		K02721	c93062_g2	psbW; photosystem II PsbW protein	1
		K02112	c91115_g1	ATPF1B, atpD; F-type H+-transporting ATPase subunit beta [EC:3.6.3.14]	1
		K02641	c91988_g1	petH; ferredoxin--NADP+ reductase [EC:1.18.1.2]	1
		K02703	c92240_g4	psbA; photosystem II P680 reaction center D1 protein	1
		K02695	c87962_g3	psaH; photosystem I subunit VI	1
		K03542	c85985_g1	psbS; photosystem II 22kDa protein	1
		K02717	c87555_g2	psbP; photosystem II oxygen-evolving enhancer protein 2	1
		K02716	c90900_g1	psbO; photosystem II oxygen-evolving enhancer protein 1	1
		K02699	c83480_g1	psaL; photosystem I subunit XI	1
		K02701	c84869_g1	psaN; photosystem I subunit PsaN	1
		K02704	c91788_g1	psbB; photosystem II CP47 chlorophyll apoprotein	1
		K02639	c79540_g1	petF; ferredoxin	1
		K14332	c77679_g1	psaO; photosystem I subunit PsaO	1
		K08903	c51530_g1	psb28; photosystem II 13kDa protein	1
		K02689	c93264_g4	psaA; photosystem I P700 chlorophyll a apoprotein A1	1
		K02109	c78371_g1	ATPF0B, atpF; F-type H+-transporting ATPase subunit b	1
	ko00196	Photosynthesis - antenna proteins
		K08912	c92039_g1	LHCB1; light-harvesting complex II chlorophyll a/b binding protein 1	1
		K08909	c90476_g1	LHCA3; light-harvesting complex I chlorophyll a/b binding protein 3	1
		K08917	c81003_g3	LHCB6; light-harvesting complex II chlorophyll a/b binding protein 6	1
		K08913	c90282_g1	LHCB2; light-harvesting complex II chlorophyll a/b binding protein 2	1
		K08911	c75564_g1	LHCA5; light-harvesting complex I chlorophyll a/b binding protein 5	0
		K08907	c89841_g2	LHCA1; light-harvesting complex I chlorophyll a/b binding protein 1	1
		K08915	c71681_g1	LHCB4; light-harvesting complex II chlorophyll a/b binding protein 4	1
		K08910	c79076_g2	LHCA4; light-harvesting complex I chlorophyll a/b binding protein 4	1
		K08916	c89117_g2	LHCB5; light-harvesting complex II chlorophyll a/b binding protein 5	1
		K08908	c86296_g1	LHCA2; light-harvesting complex I chlorophyll a/b binding protein 2	1
		K08908	c67831_g1	LHCA2; light-harvesting complex I chlorophyll a/b binding protein 2	1
	ko00710	Carbon fixation in photosynthetic organisms
		K01783	c85147_g1	rpe, RPE; ribulose-phosphate 3-epimerase [EC:5.1.3.1]	0
		K01601	c92431_g1	rbcL; ribulose-bisphosphate carboxylase large chain [EC:4.1.1.39]	1
		K01602	c88973_g2	rbcS; ribulose-bisphosphate carboxylase small chain [EC:4.1.1.39]	1
		K05298	c90513_g1	GAPA; glyceraldehyde-3-phosphate dehydrogenase (NADP+) (phosphorylating) [EC:1.2.1.13]	1
		K01006	c91407_g1	ppdK; pyruvate, orthophosphate dikinase [EC:2.7.9.1]	0
		K00855	c87791_g1	PRK, prkB; phosphoribulokinase [EC:2.7.1.19]	1
		K01623	c90419_g3	ALDO; fructose-bisphosphate aldolase, class I [EC:4.1.2.13]	0
		K01623	c88927_g3	ALDO; fructose-bisphosphate aldolase, class I [EC:4.1.2.13]	1
		K00026	c88514_g2	MDH2; malate dehydrogenase [EC:1.1.1.37]	1
	ko00720	Carbon fixation pathways in prokaryotes
		K01648	c92066_g1	ACLY; ATP citrate (pro-S)-lyase [EC:2.3.3.8]	0
		K01648	c84953_g1	ACLY; ATP citrate (pro-S)-lyase [EC:2.3.3.8]	0
		K01006	c91407_g1	ppdK; pyruvate, orthophosphate dikinase [EC:2.7.9.1]	0
	ko00680	Methane metabolism
		K00121	c75753_g1	frmA, ADH5, adhC; S-(hydroxymethyl)glutathione dehydrogenase / alcohol dehydrogenase [EC:1.1.1.284 1.1.1.1]	1
		K01623	c90419_g3	ALDO; fructose-bisphosphate aldolase, class I [EC:4.1.2.13]	0
		K01623	c88927_g3	ALDO; fructose-bisphosphate aldolase, class I [EC:4.1.2.13]	1
		K00600	c89732_g1	glyA, SHMT; glycine hydroxymethyltransferase [EC:2.1.2.1]	0
		K00058	c88379_g1	serA, PHGDH; D-3-phosphoglycerate dehydrogenase [EC:1.1.1.95]	1
		K00058	c88379_g2	serA, PHGDH; D-3-phosphoglycerate dehydrogenase [EC:1.1.1.95]	1
	ko00910	Nitrogen metabolism
		K02575	c88109_g1	NRT, narK, nrtP, nasA; MFS transporter, NNP family, nitrate/nitrite transporter	0
		K00261	c91003_g1	GLUD1_2, gdhA; glutamate dehydrogenase (NAD(P)+) [EC:1.4.1.3]	0
		K00261	c91003_g3	GLUD1_2, gdhA; glutamate dehydrogenase (NAD(P)+) [EC:1.4.1.3]	0
		K01673	c84186_g1	cynT, can; carbonic anhydrase [EC:4.2.1.1]	0
		K01915	c67654_g1	glnA, GLUL; glutamine synthetase [EC:6.3.1.2]	1
		K00366	c88808_g1	nirA; ferredoxin-nitrite reductase [EC:1.7.7.1]	0
		K01674	c92326_g1	cah; carbonic anhydrase [EC:4.2.1.1]	0
		K01674	c57271_g1	cah; carbonic anhydrase [EC:4.2.1.1]	1
	ko00920	Sulfur metabolism
		K13811	c86676_g1	PAPSS; 3'-phosphoadenosine 5'-phosphosulfate synthase [EC:2.7.7.4 2.7.1.25]	0
		K00640	c81791_g2	cysE; serine O-acetyltransferase [EC:2.3.1.30]	0
	Lipid metabolism
	ko00061	Fatty acid biosynthesis
		K01897	c92359_g2	ACSL, fadD; long-chain acyl-CoA synthetase [EC:6.2.1.3]	0
		K01897	c86616_g1	ACSL, fadD; long-chain acyl-CoA synthetase [EC:6.2.1.3]	0
		K03921	c87644_g1	FAB2, SSI2, desA1; acyl-[acyl-carrier-protein] desaturase [EC:1.14.19.2 1.14.19.11 1.14.19.26]	0
		K03921	c79724_g1	FAB2, SSI2, desA1; acyl-[acyl-carrier-protein] desaturase [EC:1.14.19.2 1.14.19.11 1.14.19.26]	1
		K09458	c86346_g1	fabF; 3-oxoacyl-[acyl-carrier-protein] synthase II [EC:2.3.1.179]	1
		K09458	c86059_g1	fabF; 3-oxoacyl-[acyl-carrier-protein] synthase II [EC:2.3.1.179]	1
		K02372	c76679_g1	fabZ; 3-hydroxyacyl-[acyl-carrier-protein] dehydratase [EC:4.2.1.59]	1
		K00059	c80434_g2	fabG; 3-oxoacyl-[acyl-carrier protein] reductase [EC:1.1.1.100]	1
	ko00062	Fatty acid elongation
		K10251	c85422_g1	HSD17B12, KAR, IFA38; 17beta-estradiol 17-dehydrogenase / very-long-chain 3-oxoacyl-CoA reductase [EC:1.1.1.62 1.1.1.330]	1
		K10258	c92012_g3	TER, TSC13, CER10; very-long-chain enoyl-CoA reductase [EC:1.3.1.93]	0
		K15397	c88680_g1	KCS; 3-ketoacyl-CoA synthase [EC:2.3.1.199]	0
		K15397	c90367_g2	KCS; 3-ketoacyl-CoA synthase [EC:2.3.1.199]	0
		K15397	c92653_g4	KCS; 3-ketoacyl-CoA synthase [EC:2.3.1.199]	1
		K15397	c79330_g2	KCS; 3-ketoacyl-CoA synthase [EC:2.3.1.199]	1
	ko00071	Fatty acid degradation
		K01897	c92359_g2	ACSL, fadD; long-chain acyl-CoA synthetase [EC:6.2.1.3]	0
		K01897	c86616_g1	ACSL, fadD; long-chain acyl-CoA synthetase [EC:6.2.1.3]	0
		K00249	c91517_g2	ACADM, acd; acyl-CoA dehydrogenase [EC:1.3.8.7]	0
		K00128	c91567_g1	E1.2.1.3; aldehyde dehydrogenase (NAD+) [EC:1.2.1.3]	0
		K00128	c92043_g1	E1.2.1.3; aldehyde dehydrogenase (NAD+) [EC:1.2.1.3]	0
		K00121	c75753_g1	frmA, ADH5, adhC; S-(hydroxymethyl)glutathione dehydrogenase / alcohol dehydrogenase [EC:1.1.1.284 1.1.1.1]	1
		K07513	c92799_g6	ACAA1; acetyl-CoA acyltransferase 1 [EC:2.3.1.16]	0
		K07513	c91593_g1	ACAA1; acetyl-CoA acyltransferase 1 [EC:2.3.1.16]	1
		K14085	c91694_g1	ALDH7A1; aldehyde dehydrogenase family 7 member A1 [EC:1.2.1.31 1.2.1.8 1.2.1.3]	0
		K00232	c91221_g2	E1.3.3.6, ACOX1, ACOX3; acyl-CoA oxidase [EC:1.3.3.6]	1
		K00001	c83757_g1	E1.1.1.1, adh; alcohol dehydrogenase [EC:1.1.1.1]	0
	ko00072	Synthesis and degradation of ketone bodies
	ko00073	Cutin, suberine and wax biosynthesis
		K15402	c88215_g1	CYP86B1; fatty acid omega-hydroxylase [EC:1.14.-.-]	1
		K15402	c88215_g2	CYP86B1; fatty acid omega-hydroxylase [EC:1.14.-.-]	1
		K15400	c81857_g1	HHT1; omega-hydroxypalmitate O-feruloyl transferase [EC:2.3.1.188]	1
		K15400	c76888_g1	HHT1; omega-hydroxypalmitate O-feruloyl transferase [EC:2.3.1.188]	1
		K15400	c87396_g1	HHT1; omega-hydroxypalmitate O-feruloyl transferase [EC:2.3.1.188]	1
		K15399	c90014_g2	CYP77A6; cytochrome P450, family 77, subfamily A, polypeptide 6 [EC:1.14.-.-]	1
		K15398	c90307_g2	CYP86A4S; fatty acid omega-hydroxylase [EC:1.14.-.-]	1
		K17991	c82044_g1	PXG; peroxygenase [EC:1.11.2.3]	0
		K13356	c78614_g1	FAR; alcohol-forming fatty acyl-CoA reductase [EC:1.2.1.84]	1
		K15401	c92021_g1	CYP86A1; fatty acid omega-hydroxylase [EC:1.14.-.-]	1
	ko00100	Steroid biosynthesis
		K14423	c79249_g1	SMO1; 4,4-dimethyl-9beta,19-cyclopropylsterol-4alpha-methyl oxidase [EC:1.14.13.72]	1
		K05917	c92749_g1	CYP51; sterol 14-demethylase [EC:1.14.13.70]	1
		K09828	c88685_g2	DHCR24, DWF1; Delta24-sterol reductase [EC:1.3.1.72 1.3.1.-]	1
		K08242	c92929_g1	E2.1.1.143; 24-methylenesterol C-methyltransferase [EC:2.1.1.143]	1
		K14674	c92631_g1	TGL4; TAG lipase / steryl ester hydrolase / phospholipase A2 / LPA acyltransferase [EC:3.1.1.3 3.1.1.13 3.1.1.4 2.3.1.51]	0
	ko00120	Primary bile acid biosynthesis
	ko00121	Secondary bile acid biosynthesis
	ko00140	Steroid hormone biosynthesis
		K10251	c85422_g1	HSD17B12, KAR, IFA38; 17beta-estradiol 17-dehydrogenase / very-long-chain 3-oxoacyl-CoA reductase [EC:1.1.1.62 1.1.1.330]	1
		K07408	c93090_g1	CYP1A1; cytochrome P450, family 1, subfamily A, polypeptide 1 [EC:1.14.14.1]	0
	ko00561	Glycerolipid metabolism
		K00128	c91567_g1	E1.2.1.3; aldehyde dehydrogenase (NAD+) [EC:1.2.1.3]	0
		K00128	c92043_g1	E1.2.1.3; aldehyde dehydrogenase (NAD+) [EC:1.2.1.3]	0
		K00864	c90456_g2	glpK, GK; glycerol kinase [EC:2.7.1.30]	0
		K01054	c83191_g1	MGLL; acylglycerol lipase [EC:3.1.1.23]	1
		K13508	c92314_g5	GPAT; glycerol-3-phosphate acyltransferase [EC:2.3.1.15]	1
		K13508	c78104_g1	GPAT; glycerol-3-phosphate acyltransferase [EC:2.3.1.15]	1
		K13508	c82428_g1	GPAT; glycerol-3-phosphate acyltransferase [EC:2.3.1.15]	1
		K13508	c92314_g4	GPAT; glycerol-3-phosphate acyltransferase [EC:2.3.1.15]	1
		K14674	c92631_g1	TGL4; TAG lipase / steryl ester hydrolase / phospholipase A2 / LPA acyltransferase [EC:3.1.1.3 3.1.1.13 3.1.1.4 2.3.1.51]	0
		K14085	c91694_g1	ALDH7A1; aldehyde dehydrogenase family 7 member A1 [EC:1.2.1.31 1.2.1.8 1.2.1.3]	0
	ko00564	Glycerophospholipid metabolism
		K16818	c86267_g1	DAD1; phospholipase A1 [EC:3.1.1.32]	1
		K00967	c88144_g2	PCYT2; ethanolamine-phosphate cytidylyltransferase [EC:2.7.7.14]	0
		K00967	c90026_g1	PCYT2; ethanolamine-phosphate cytidylyltransferase [EC:2.7.7.14]	0
		K05929	c86912_g1	E2.1.1.103, NMT; phosphoethanolamine N-methyltransferase [EC:2.1.1.103]	1
		K08730	c91751_g1	PTDSS2; phosphatidylserine synthase 2 [EC:2.7.8.29]	0
		K01115	c91901_g1	PLD1_2; phospholipase D1/2 [EC:3.1.4.4]	0
		K14156	c90929_g3	CHK; choline/ethanolamine kinase [EC:2.7.1.32 2.7.1.82]	0
		K00006	c89606_g1	GPD1; glycerol-3-phosphate dehydrogenase (NAD+) [EC:1.1.1.8]	0
		K00006	c61812_g1	GPD1; glycerol-3-phosphate dehydrogenase (NAD+) [EC:1.1.1.8]	1
		K13508	c92314_g5	GPAT; glycerol-3-phosphate acyltransferase [EC:2.3.1.15]	1
		K13508	c78104_g1	GPAT; glycerol-3-phosphate acyltransferase [EC:2.3.1.15]	1
		K13508	c82428_g1	GPAT; glycerol-3-phosphate acyltransferase [EC:2.3.1.15]	1
		K13508	c92314_g4	GPAT; glycerol-3-phosphate acyltransferase [EC:2.3.1.15]	1
		K14674	c92631_g1	TGL4; TAG lipase / steryl ester hydrolase / phospholipase A2 / LPA acyltransferase [EC:3.1.1.3 3.1.1.13 3.1.1.4 2.3.1.51]	0
	ko00565	Ether lipid metabolism
		K14674	c92631_g1	TGL4; TAG lipase / steryl ester hydrolase / phospholipase A2 / LPA acyltransferase [EC:3.1.1.3 3.1.1.13 3.1.1.4 2.3.1.51]	0
		K01115	c91901_g1	PLD1_2; phospholipase D1/2 [EC:3.1.4.4]	0
	ko00600	Sphingolipid metabolism
		K17108	c90182_g2	GBA2; non-lysosomal glucosylceramidase [EC:3.2.1.45]	0
		K17108	c59632_g1	GBA2; non-lysosomal glucosylceramidase [EC:3.2.1.45]	0
		K01190	c90424_g1	lacZ; beta-galactosidase [EC:3.2.1.23]	0
	ko00590	Arachidonic acid metabolism
		K14674	c92631_g1	TGL4; TAG lipase / steryl ester hydrolase / phospholipase A2 / LPA acyltransferase [EC:3.1.1.3 3.1.1.13 3.1.1.4 2.3.1.51]	0
		K18592	c86008_g1	GGT1_5; gamma-glutamyltranspeptidase / glutathione hydrolase / leukotriene-C4 hydrolase [EC:2.3.2.2 3.4.19.13 3.4.19.14]	0
	ko00591	Linoleic acid metabolism
		K14674	c92631_g1	TGL4; TAG lipase / steryl ester hydrolase / phospholipase A2 / LPA acyltransferase [EC:3.1.1.3 3.1.1.13 3.1.1.4 2.3.1.51]	0
		K00454	c92063_g1	LOX2S; lipoxygenase [EC:1.13.11.12]	1
		K00454	c90819_g1	LOX2S; lipoxygenase [EC:1.13.11.12]	1
	ko00592	alpha-Linolenic acid metabolism
		K16818	c86267_g1	DAD1; phospholipase A1 [EC:3.1.1.32]	1
		K10525	c91091_g2	AOC; allene oxide cyclase [EC:5.3.99.6]	1
		K00232	c91221_g2	E1.3.3.6, ACOX1, ACOX3; acyl-CoA oxidase [EC:1.3.3.6]	1
		K14674	c92631_g1	TGL4; TAG lipase / steryl ester hydrolase / phospholipase A2 / LPA acyltransferase [EC:3.1.1.3 3.1.1.13 3.1.1.4 2.3.1.51]	0
		K10526	c87366_g1	OPCL1; OPC-8:0 CoA ligase 1 [EC:6.2.1.-]	1
		K10528	c89613_g3	HPL; hydroperoxide lyase [EC:4.1.2.-]	1
		K08241	c5385_g1	E2.1.1.141; jasmonate O-methyltransferase [EC:2.1.1.141]	1
		K07513	c92799_g6	ACAA1; acetyl-CoA acyltransferase 1 [EC:2.3.1.16]	0
		K07513	c91593_g1	ACAA1; acetyl-CoA acyltransferase 1 [EC:2.3.1.16]	1
		K00454	c92063_g1	LOX2S; lipoxygenase [EC:1.13.11.12]	1
		K00454	c90819_g1	LOX2S; lipoxygenase [EC:1.13.11.12]	1
	ko01040	Biosynthesis of unsaturated fatty acids
		K10251	c85422_g1	HSD17B12, KAR, IFA38; 17beta-estradiol 17-dehydrogenase / very-long-chain 3-oxoacyl-CoA reductase [EC:1.1.1.62 1.1.1.330]	1
		K00232	c91221_g2	E1.3.3.6, ACOX1, ACOX3; acyl-CoA oxidase [EC:1.3.3.6]	1
		K03921	c87644_g1	FAB2, SSI2, desA1; acyl-[acyl-carrier-protein] desaturase [EC:1.14.19.2 1.14.19.11 1.14.19.26]	0
		K03921	c79724_g1	FAB2, SSI2, desA1; acyl-[acyl-carrier-protein] desaturase [EC:1.14.19.2 1.14.19.11 1.14.19.26]	1
		K10258	c92012_g3	TER, TSC13, CER10; very-long-chain enoyl-CoA reductase [EC:1.3.1.93]	0
		K00059	c80434_g2	fabG; 3-oxoacyl-[acyl-carrier protein] reductase [EC:1.1.1.100]	1
		K07513	c92799_g6	ACAA1; acetyl-CoA acyltransferase 1 [EC:2.3.1.16]	0
		K07513	c91593_g1	ACAA1; acetyl-CoA acyltransferase 1 [EC:2.3.1.16]	1
	Nucleotide metabolism
	ko00230	Purine metabolism
		K00939	c86057_g1	adk, AK; adenylate kinase [EC:2.7.4.3]	0
		K03022	c89933_g1	RPC8, POLR3H; DNA-directed RNA polymerase III subunit RPC8	0
		K03043	c92494_g1	rpoB; DNA-directed RNA polymerase subunit beta [EC:2.7.7.6]	1
		K02684	c80036_g1	PRI1; DNA primase small subunit [EC:2.7.7.-]	1
		K18151	c84451_g1	UAH; ureidoglycolate amidohydrolase [EC:3.5.1.116]	1
		K10808	c89950_g1	RRM2; ribonucleoside-diphosphate reductase subunit M2 [EC:1.17.4.1]	1
		K03046	c92845_g1	rpoC; DNA-directed RNA polymerase subunit beta' [EC:2.7.7.6]	1
		K00873	c84379_g1	PK, pyk; pyruvate kinase [EC:2.7.1.40]	1
		K10807	c87613_g2	RRM1; ribonucleoside-diphosphate reductase subunit M1 [EC:1.17.4.1]	1
		K14977	c87974_g2	ylbA, UGHY; (S)-ureidoglycine aminohydrolase [EC:3.5.3.26]	1
		K01466	c92726_g1	allB; allantoinase [EC:3.5.2.5]	0
		K13811	c86676_g1	PAPSS; 3'-phosphoadenosine 5'-phosphosulfate synthase [EC:2.7.7.4 2.7.1.25]	0
		K00942	c92988_g2	E2.7.4.8, gmk; guanylate kinase [EC:2.7.4.8]	0
		K01951	c87090_g1	guaA, GMPS; GMP synthase (glutamine-hydrolysing) [EC:6.3.5.2]	1
		K03040	c93270_g3	rpoA; DNA-directed RNA polymerase subunit alpha [EC:2.7.7.6]	1
	ko00240	Pyrimidine metabolism
		K03022	c89933_g1	RPC8, POLR3H; DNA-directed RNA polymerase III subunit RPC8	0
		K03043	c92494_g1	rpoB; DNA-directed RNA polymerase subunit beta [EC:2.7.7.6]	1
		K10807	c87613_g2	RRM1; ribonucleoside-diphosphate reductase subunit M1 [EC:1.17.4.1]	1
		K00876	c92223_g4	udk, UCK; uridine kinase [EC:2.7.1.48]	0
		K02684	c80036_g1	PRI1; DNA primase small subunit [EC:2.7.7.-]	1
		K01520	c74826_g1	dut, DUT; dUTP pyrophosphatase [EC:3.6.1.23]	1
		K00207	c88049_g3	DPYD; dihydropyrimidine dehydrogenase (NADP+) [EC:1.3.1.2]	0
		K10808	c89950_g1	RRM2; ribonucleoside-diphosphate reductase subunit M2 [EC:1.17.4.1]	1
		K03046	c92845_g1	rpoC; DNA-directed RNA polymerase subunit beta' [EC:2.7.7.6]	1
		K03040	c93270_g3	rpoA; DNA-directed RNA polymerase subunit alpha [EC:2.7.7.6]	1
	Amino acid metabolism
	ko00250	Alanine, aspartate and glutamate metabolism
		K00827	c89246_g3	AGXT2; alanine-glyoxylate transaminase / (R)-3-amino-2-methylpropionate-pyruvate transaminase [EC:2.6.1.44 2.6.1.40]	1
		K00261	c91003_g1	GLUD1_2, gdhA; glutamate dehydrogenase (NAD(P)+) [EC:1.4.1.3]	0
		K00261	c91003_g3	GLUD1_2, gdhA; glutamate dehydrogenase (NAD(P)+) [EC:1.4.1.3]	0
		K01915	c67654_g1	glnA, GLUL; glutamine synthetase [EC:6.3.1.2]	1
		K01580	c84933_g1	E4.1.1.15, gadB, gadA, GAD; glutamate decarboxylase [EC:4.1.1.15]	0
		K01580	c89660_g1	E4.1.1.15, gadB, gadA, GAD; glutamate decarboxylase [EC:4.1.1.15]	1
	ko00260	Glycine, serine and threonine metabolism
		K00306	c89432_g3	PIPOX; sarcosine oxidase / L-pipecolate oxidase [EC:1.5.3.1 1.5.3.7]	1
		K15919	c82869_g1	HPR2; hydroxypyruvate reductase 2	1
		K00600	c89732_g1	glyA, SHMT; glycine hydroxymethyltransferase [EC:2.1.2.1]	0
		K00058	c88379_g1	serA, PHGDH; D-3-phosphoglycerate dehydrogenase [EC:1.1.1.95]	1
		K00058	c88379_g2	serA, PHGDH; D-3-phosphoglycerate dehydrogenase [EC:1.1.1.95]	1
		K00133	c90065_g1	asd; aspartate-semialdehyde dehydrogenase [EC:1.2.1.11]	1
		K00827	c89246_g3	AGXT2; alanine-glyoxylate transaminase / (R)-3-amino-2-methylpropionate-pyruvate transaminase [EC:2.6.1.44 2.6.1.40]	1
		K00382	c87086_g1	DLD, lpd, pdhD; dihydrolipoamide dehydrogenase [EC:1.8.1.4]	0
		K14085	c91694_g1	ALDH7A1; aldehyde dehydrogenase family 7 member A1 [EC:1.2.1.31 1.2.1.8 1.2.1.3]	0
		K12524	c83650_g1	thrA; bifunctional aspartokinase / homoserine dehydrogenase 1 [EC:2.7.2.4 1.1.1.3]	1
	ko00270	Cysteine and methionine metabolism
		K00016	c87986_g2	LDH, ldh; L-lactate dehydrogenase [EC:1.1.1.27]	1
		K00826	c92000_g1	E2.6.1.42, ilvE; branched-chain amino acid aminotransferase [EC:2.6.1.42]	0
		K05933	c92606_g1	E1.14.17.4; aminocyclopropanecarboxylate oxidase [EC:1.14.17.4]	0
		K05933	c81710_g1	E1.14.17.4; aminocyclopropanecarboxylate oxidase [EC:1.14.17.4]	1
		K05933	c73240_g1	E1.14.17.4; aminocyclopropanecarboxylate oxidase [EC:1.14.17.4]	1
		K00789	c87622_g1	metK; S-adenosylmethionine synthetase [EC:2.5.1.6]	0
		K00133	c90065_g1	asd; aspartate-semialdehyde dehydrogenase [EC:1.2.1.11]	1
		K00827	c89246_g3	AGXT2; alanine-glyoxylate transaminase / (R)-3-amino-2-methylpropionate-pyruvate transaminase [EC:2.6.1.44 2.6.1.40]	1
		K00815	c88733_g1	TAT; tyrosine aminotransferase [EC:2.6.1.5]	1
		K00026	c88514_g2	MDH2; malate dehydrogenase [EC:1.1.1.37]	1
		K00640	c81791_g2	cysE; serine O-acetyltransferase [EC:2.3.1.30]	0
		K00558	c83935_g1	DNMT1, dcm; DNA (cytosine-5)-methyltransferase 1 [EC:2.1.1.37]	1
		K00558	c91692_g2	DNMT1, dcm; DNA (cytosine-5)-methyltransferase 1 [EC:2.1.1.37]	1
		K01761	c81868_g1	E4.4.1.11; methionine-gamma-lyase [EC:4.4.1.11]	0
		K12524	c83650_g1	thrA; bifunctional aspartokinase / homoserine dehydrogenase 1 [EC:2.7.2.4 1.1.1.3]	1
		K01762	c74482_g1	ACS; 1-aminocyclopropane-1-carboxylate synthase [EC:4.4.1.14]	0
	ko00280	Valine, leucine and isoleucine degradation
		K01968	c91535_g1	E6.4.1.4A; 3-methylcrotonyl-CoA carboxylase alpha subunit [EC:6.4.1.4]	0
		K00128	c91567_g1	E1.2.1.3; aldehyde dehydrogenase (NAD+) [EC:1.2.1.3]	0
		K00128	c92043_g1	E1.2.1.3; aldehyde dehydrogenase (NAD+) [EC:1.2.1.3]	0
		K00826	c92000_g1	E2.6.1.42, ilvE; branched-chain amino acid aminotransferase [EC:2.6.1.42]	0
		K07513	c92799_g6	ACAA1; acetyl-CoA acyltransferase 1 [EC:2.3.1.16]	0
		K07513	c91593_g1	ACAA1; acetyl-CoA acyltransferase 1 [EC:2.3.1.16]	1
		K00167	c57571_g1	BCKDHB, bkdA2; 2-oxoisovalerate dehydrogenase E1 component beta subunit [EC:1.2.4.4]	0
		K00827	c89246_g3	AGXT2; alanine-glyoxylate transaminase / (R)-3-amino-2-methylpropionate-pyruvate transaminase [EC:2.6.1.44 2.6.1.40]	1
		K00249	c91517_g2	ACADM, acd; acyl-CoA dehydrogenase [EC:1.3.8.7]	0
		K00382	c87086_g1	DLD, lpd, pdhD; dihydrolipoamide dehydrogenase [EC:1.8.1.4]	0
		K14085	c91694_g1	ALDH7A1; aldehyde dehydrogenase family 7 member A1 [EC:1.2.1.31 1.2.1.8 1.2.1.3]	0
	ko00290	Valine, leucine and isoleucine biosynthesis
		K01653	c80531_g1	E2.2.1.6S, ilvH, ilvN; acetolactate synthase I/III small subunit [EC:2.2.1.6]	1
		K00826	c92000_g1	E2.6.1.42, ilvE; branched-chain amino acid aminotransferase [EC:2.6.1.42]	0
	ko00300	Lysine biosynthesis
		K14085	c91694_g1	ALDH7A1; aldehyde dehydrogenase family 7 member A1 [EC:1.2.1.31 1.2.1.8 1.2.1.3]	0
		K00133	c90065_g1	asd; aspartate-semialdehyde dehydrogenase [EC:1.2.1.11]	1
		K12524	c83650_g1	thrA; bifunctional aspartokinase / homoserine dehydrogenase 1 [EC:2.7.2.4 1.1.1.3]	1
	ko00310	Lysine degradation
		K00128	c91567_g1	E1.2.1.3; aldehyde dehydrogenase (NAD+) [EC:1.2.1.3]	0
		K00128	c92043_g1	E1.2.1.3; aldehyde dehydrogenase (NAD+) [EC:1.2.1.3]	0
		K00306	c89432_g3	PIPOX; sarcosine oxidase / L-pipecolate oxidase [EC:1.5.3.1 1.5.3.7]	1
		K14085	c91694_g1	ALDH7A1; aldehyde dehydrogenase family 7 member A1 [EC:1.2.1.31 1.2.1.8 1.2.1.3]	0
	ko00220	Arginine biosynthesis
		K00261	c91003_g1	GLUD1_2, gdhA; glutamate dehydrogenase (NAD(P)+) [EC:1.4.1.3]	0
		K00261	c91003_g3	GLUD1_2, gdhA; glutamate dehydrogenase (NAD(P)+) [EC:1.4.1.3]	0
		K01915	c67654_g1	glnA, GLUL; glutamine synthetase [EC:6.3.1.2]	1
	ko00330	Arginine and proline metabolism
		K00128	c91567_g1	E1.2.1.3; aldehyde dehydrogenase (NAD+) [EC:1.2.1.3]	0
		K00128	c92043_g1	E1.2.1.3; aldehyde dehydrogenase (NAD+) [EC:1.2.1.3]	0
		K00472	c87295_g1	E1.14.11.2; prolyl 4-hydroxylase [EC:1.14.11.2]	0
		K12259	c85067_g1	SMOX, PAO5; spermine oxidase [EC:1.5.3.16 1.5.3.-]	1
		K14085	c91694_g1	ALDH7A1; aldehyde dehydrogenase family 7 member A1 [EC:1.2.1.31 1.2.1.8 1.2.1.3]	0
		K13366	c89124_g1	MPAO, PAO1; polyamine oxidase [EC:1.5.3.14 1.5.3.16 1.5.3.-]	1
	ko00340	Histidine metabolism
		K00128	c91567_g1	E1.2.1.3; aldehyde dehydrogenase (NAD+) [EC:1.2.1.3]	0
		K00128	c92043_g1	E1.2.1.3; aldehyde dehydrogenase (NAD+) [EC:1.2.1.3]	0
		K01590	c90347_g1	hdc, HDC; histidine decarboxylase [EC:4.1.1.22]	0
		K14085	c91694_g1	ALDH7A1; aldehyde dehydrogenase family 7 member A1 [EC:1.2.1.31 1.2.1.8 1.2.1.3]	0
	ko00350	Tyrosine metabolism
		K00451	c90946_g1	HGD, hmgA; homogentisate 1,2-dioxygenase [EC:1.13.11.5]	0
		K00457	c82077_g1	HPD, hppD; 4-hydroxyphenylpyruvate dioxygenase [EC:1.13.11.27]	0
		K07253	c79082_g1	MIF; phenylpyruvate tautomerase [EC:5.3.2.1]	1
		K00815	c88733_g1	TAT; tyrosine aminotransferase [EC:2.6.1.5]	1
		K00422	c92263_g1	E1.10.3.1; polyphenol oxidase [EC:1.10.3.1]	0
		K01592	c87764_g1	E4.1.1.25; tyrosine decarboxylase [EC:4.1.1.25]	1
		K00121	c75753_g1	frmA, ADH5, adhC; S-(hydroxymethyl)glutathione dehydrogenase / alcohol dehydrogenase [EC:1.1.1.284 1.1.1.1]	1
		K00001	c83757_g1	E1.1.1.1, adh; alcohol dehydrogenase [EC:1.1.1.1]	0
	ko00360	Phenylalanine metabolism
		K00457	c82077_g1	HPD, hppD; 4-hydroxyphenylpyruvate dioxygenase [EC:1.13.11.27]	0
		K00588	c89941_g1	E2.1.1.104; caffeoyl-CoA O-methyltransferase [EC:2.1.1.104]	1
		K00487	c92514_g1	CYP73A; trans-cinnamate 4-monooxygenase [EC:1.14.13.11]	0
		K00487	c76959_g1	CYP73A; trans-cinnamate 4-monooxygenase [EC:1.14.13.11]	1
		K07253	c79082_g1	MIF; phenylpyruvate tautomerase [EC:5.3.2.1]	1
		K00815	c88733_g1	TAT; tyrosine aminotransferase [EC:2.6.1.5]	1
		K10775	c90535_g1	E4.3.1.24; phenylalanine ammonia-lyase [EC:4.3.1.24]	1
	ko00380	Tryptophan metabolism
		K03781	c89881_g1	katE, CAT, catB, srpA; catalase [EC:1.11.1.6]	0
		K00128	c91567_g1	E1.2.1.3; aldehyde dehydrogenase (NAD+) [EC:1.2.1.3]	0
		K00128	c92043_g1	E1.2.1.3; aldehyde dehydrogenase (NAD+) [EC:1.2.1.3]	0
		K07408	c93090_g1	CYP1A1; cytochrome P450, family 1, subfamily A, polypeptide 1 [EC:1.14.14.1]	0
		K16903	c88358_g1	TAA1; L-tryptophan---pyruvate aminotransferase [EC:2.6.1.99]	1
		K11816	c86027_g1	YUCCA; indole-3-pyruvate monooxygenase [EC:1.14.13.168]	0
		K11816	c91728_g2	YUCCA; indole-3-pyruvate monooxygenase [EC:1.14.13.168]	0
		K14085	c91694_g1	ALDH7A1; aldehyde dehydrogenase family 7 member A1 [EC:1.2.1.31 1.2.1.8 1.2.1.3]	0
	ko00400	Phenylalanine, tyrosine and tryptophan biosynthesis
		K15227	c82352_g1	TYRAAT; arogenate dehydrogenase (NADP+), plant [EC:1.3.1.78]	1
		K00815	c88733_g1	TAT; tyrosine aminotransferase [EC:2.6.1.5]	1
		K13832	c89023_g1	aroDE, DHQ-SDH; 3-dehydroquinate dehydratase / shikimate dehydrogenase [EC:4.2.1.10 1.1.1.25]	0
	Metabolism of other amino acids
	ko00410	beta-Alanine metabolism
		K00207	c88049_g3	DPYD; dihydropyrimidine dehydrogenase (NADP+) [EC:1.3.1.2]	0
		K00249	c91517_g2	ACADM, acd; acyl-CoA dehydrogenase [EC:1.3.8.7]	0
		K00128	c91567_g1	E1.2.1.3; aldehyde dehydrogenase (NAD+) [EC:1.2.1.3]	0
		K00128	c92043_g1	E1.2.1.3; aldehyde dehydrogenase (NAD+) [EC:1.2.1.3]	0
		K14085	c91694_g1	ALDH7A1; aldehyde dehydrogenase family 7 member A1 [EC:1.2.1.31 1.2.1.8 1.2.1.3]	0
		K12259	c85067_g1	SMOX, PAO5; spermine oxidase [EC:1.5.3.16 1.5.3.-]	1
		K01580	c84933_g1	E4.1.1.15, gadB, gadA, GAD; glutamate decarboxylase [EC:4.1.1.15]	0
		K01580	c89660_g1	E4.1.1.15, gadB, gadA, GAD; glutamate decarboxylase [EC:4.1.1.15]	1
		K13366	c89124_g1	MPAO, PAO1; polyamine oxidase [EC:1.5.3.14 1.5.3.16 1.5.3.-]	1
	ko00430	Taurine and hypotaurine metabolism
		K01580	c84933_g1	E4.1.1.15, gadB, gadA, GAD; glutamate decarboxylase [EC:4.1.1.15]	0
		K01580	c89660_g1	E4.1.1.15, gadB, gadA, GAD; glutamate decarboxylase [EC:4.1.1.15]	1
		K18592	c86008_g1	GGT1_5; gamma-glutamyltranspeptidase / glutathione hydrolase / leukotriene-C4 hydrolase [EC:2.3.2.2 3.4.19.13 3.4.19.14]	0
		K10712	c92313_g1	ADO; cysteamine dioxygenase [EC:1.13.11.19]	0
		K10712	c64630_g1	ADO; cysteamine dioxygenase [EC:1.13.11.19]	1
	ko00440	Phosphonate and phosphinate metabolism
		K00967	c88144_g2	PCYT2; ethanolamine-phosphate cytidylyltransferase [EC:2.7.7.14]	0
		K00967	c90026_g1	PCYT2; ethanolamine-phosphate cytidylyltransferase [EC:2.7.7.14]	0
	ko00450	Selenocompound metabolism
		K01761	c81868_g1	E4.4.1.11; methionine-gamma-lyase [EC:4.4.1.11]	0
		K13811	c86676_g1	PAPSS; 3'-phosphoadenosine 5'-phosphosulfate synthase [EC:2.7.7.4 2.7.1.25]	0
		K08247	c56071_g1	E2.1.1.12; methionine S-methyltransferase [EC:2.1.1.12]	1
	ko00460	Cyanoamino acid metabolism
		K12153	c87985_g1	CYP79A2; phenylalanine N-monooxygenase [EC:1.14.13.124]	0
		K12153	c87985_g3	CYP79A2; phenylalanine N-monooxygenase [EC:1.14.13.124]	0
		K00600	c89732_g1	glyA, SHMT; glycine hydroxymethyltransferase [EC:2.1.2.1]	0
		K05350	c87144_g1	bglB; beta-glucosidase [EC:3.2.1.21]	0
		K05350	c90451_g1	bglB; beta-glucosidase [EC:3.2.1.21]	1
		K05349	c89925_g1	bglX; beta-glucosidase [EC:3.2.1.21]	0
		K18592	c86008_g1	GGT1_5; gamma-glutamyltranspeptidase / glutathione hydrolase / leukotriene-C4 hydrolase [EC:2.3.2.2 3.4.19.13 3.4.19.14]	0
	ko00471	D-Glutamine and D-glutamate metabolism
		K00261	c91003_g1	GLUD1_2, gdhA; glutamate dehydrogenase (NAD(P)+) [EC:1.4.1.3]	0
		K00261	c91003_g3	GLUD1_2, gdhA; glutamate dehydrogenase (NAD(P)+) [EC:1.4.1.3]	0
	ko00472	D-Arginine and D-ornithine metabolism
	ko00473	D-Alanine metabolism
	ko00480	Glutathione metabolism
		K10808	c89950_g1	RRM2; ribonucleoside-diphosphate reductase subunit M2 [EC:1.17.4.1]	1
		K00799	c87887_g1	GST, gst; glutathione S-transferase [EC:2.5.1.18]	0
		K00799	c90322_g1	GST, gst; glutathione S-transferase [EC:2.5.1.18]	0
		K00799	c86596_g4	GST, gst; glutathione S-transferase [EC:2.5.1.18]	0
		K00799	c72654_g1	GST, gst; glutathione S-transferase [EC:2.5.1.18]	1
		K00799	c76527_g2	GST, gst; glutathione S-transferase [EC:2.5.1.18]	1
		K00799	c82962_g1	GST, gst; glutathione S-transferase [EC:2.5.1.18]	1
		K10807	c87613_g2	RRM1; ribonucleoside-diphosphate reductase subunit M1 [EC:1.17.4.1]	1
		K18592	c86008_g1	GGT1_5; gamma-glutamyltranspeptidase / glutathione hydrolase / leukotriene-C4 hydrolase [EC:2.3.2.2 3.4.19.13 3.4.19.14]	0
	Glycan biosynthesis and metabolism
	ko00510	N-Glycan biosynthesis
	ko00513	Various types of N-glycan biosynthesis
	ko00512	Mucin type O-Glycan biosynthesis
	ko00514	Other types of O-glycan biosynthesis
	ko00532	Glycosaminoglycan biosynthesis - chondroitin sulfate / dermatan sulfate
		K00771	c88797_g1	XYLT; protein xylosyltransferase [EC:2.4.2.26]	1
	ko00534	Glycosaminoglycan biosynthesis - heparan sulfate / heparin
		K00771	c88797_g1	XYLT; protein xylosyltransferase [EC:2.4.2.26]	1
	ko00533	Glycosaminoglycan biosynthesis - keratan sulfate
	ko00531	Glycosaminoglycan degradation
		K12373	c90966_g2	HEXA_B; hexosaminidase [EC:3.2.1.52]	0
		K07964	c92628_g1	HPSE; heparanase 1 [EC:3.2.1.166]	0
	ko00563	Glycosylphosphatidylinositol(GPI)-anchor biosynthesis
		K05310	c90215_g1	GPI7; ethanolaminephosphotransferase [EC:2.7.-.-]	0
	ko00601	Glycosphingolipid biosynthesis - lacto and neolacto series
	ko00603	Glycosphingolipid biosynthesis - globo series
		K12373	c90966_g2	HEXA_B; hexosaminidase [EC:3.2.1.52]	0
	ko00604	Glycosphingolipid biosynthesis - ganglio series
		K12373	c90966_g2	HEXA_B; hexosaminidase [EC:3.2.1.52]	0
	ko00540	Lipopolysaccharide biosynthesis
	ko00550	Peptidoglycan biosynthesis
		K02563	c87328_g1	murG; UDP-N-acetylglucosamine--N-acetylmuramyl-(pentapeptide) pyrophosphoryl-undecaprenol N-acetylglucosamine transferase [EC:2.4.1.227]	1
	ko00511	Other glycan degradation
		K12373	c90966_g2	HEXA_B; hexosaminidase [EC:3.2.1.52]	0
		K17108	c90182_g2	GBA2; non-lysosomal glucosylceramidase [EC:3.2.1.45]	0
		K17108	c59632_g1	GBA2; non-lysosomal glucosylceramidase [EC:3.2.1.45]	0
		K01206	c85408_g1	FUCA; alpha-L-fucosidase [EC:3.2.1.51]	1
		K01206	c90410_g1	FUCA; alpha-L-fucosidase [EC:3.2.1.51]	1
		K01190	c90424_g1	lacZ; beta-galactosidase [EC:3.2.1.23]	0
	Metabolism of cofactors and vitamins
	ko00730	Thiamine metabolism
		K03147	c89905_g2	thiC; phosphomethylpyrimidine synthase [EC:4.1.99.17]	0
	ko00740	Riboflavin metabolism
	ko00750	Vitamin B6 metabolism
	ko00760	Nicotinate and nicotinamide metabolism
	ko00770	Pantothenate and CoA biosynthesis
		K00207	c88049_g3	DPYD; dihydropyrimidine dehydrogenase (NADP+) [EC:1.3.1.2]	0
		K01653	c80531_g1	E2.2.1.6S, ilvH, ilvN; acetolactate synthase I/III small subunit [EC:2.2.1.6]	1
		K00826	c92000_g1	E2.6.1.42, ilvE; branched-chain amino acid aminotransferase [EC:2.6.1.42]	0
	ko00780	Biotin metabolism
		K01942	c90086_g1	HLCS; biotin--protein ligase [EC:6.3.4.9 6.3.4.10 6.3.4.11 6.3.4.15]	0
		K09458	c86346_g1	fabF; 3-oxoacyl-[acyl-carrier-protein] synthase II [EC:2.3.1.179]	1
		K09458	c86059_g1	fabF; 3-oxoacyl-[acyl-carrier-protein] synthase II [EC:2.3.1.179]	1
		K02372	c76679_g1	fabZ; 3-hydroxyacyl-[acyl-carrier-protein] dehydratase [EC:4.2.1.59]	1
		K00059	c80434_g2	fabG; 3-oxoacyl-[acyl-carrier protein] reductase [EC:1.1.1.100]	1
	ko00785	Lipoic acid metabolism
	ko00790	Folate biosynthesis
		K03639	c89406_g1	MOCS1, moaA; cyclic pyranopterin phosphate synthase [EC:4.1.99.18]	0
	ko00670	One carbon pool by folate
		K00600	c89732_g1	glyA, SHMT; glycine hydroxymethyltransferase [EC:2.1.2.1]	0
	ko00830	Retinol metabolism
		K07408	c93090_g1	CYP1A1; cytochrome P450, family 1, subfamily A, polypeptide 1 [EC:1.14.14.1]	0
		K00121	c75753_g1	frmA, ADH5, adhC; S-(hydroxymethyl)glutathione dehydrogenase / alcohol dehydrogenase [EC:1.1.1.284 1.1.1.1]	1
		K00001	c83757_g1	E1.1.1.1, adh; alcohol dehydrogenase [EC:1.1.1.1]	0
	ko00860	Porphyrin and chlorophyll metabolism
	1	K13606	c90960_g2	NOL, NYC1; chlorophyll(ide) b reductase [EC:1.1.1.294]	0
	2	K10960	c93134_g2	chlP, bchP; geranylgeranyl reductase [EC:1.3.1.83]	1
	3	K10960	c81130_g1	chlP, bchP; geranylgeranyl reductase [EC:1.3.1.83]	1
	4	K00510	c85433_g2	HMOX, hmuO, ho; heme oxygenase (biliverdin-producing) [EC:1.14.14.18]	0
	5	K13600	c82422_g1	CAO; chlorophyllide a oxygenase [EC:1.14.13.122]	0
	6	K08099	c56845_g1	E3.1.1.14; chlorophyllase [EC:3.1.1.14]	1
	7	K08099	c71732_g1	E3.1.1.14; chlorophyllase [EC:3.1.1.14]	1
	8	K04035	c72528_g2	E1.14.13.81, acsF, chlE; magnesium-protoporphyrin IX monomethyl ester (oxidative) cyclase [EC:1.14.13.81]	1
	9	K03403	c92659_g3	chlH, bchH; magnesium chelatase subunit H [EC:6.6.1.1]	1
	10	K03403	c92659_g1	chlH, bchH; magnesium chelatase subunit H [EC:6.6.1.1]	1
	11	K01599	c74276_g2	hemE, UROD; uroporphyrinogen decarboxylase [EC:4.1.1.37]	0
	12	K13071	c86693_g2	PAO, ACD1; pheophorbide a oxygenase [EC:1.14.15.17]	0
	ko00130	Ubiquinone and other terpenoid-quinone biosynthesis
		K03809	c90436_g1	wrbA; NAD(P)H dehydrogenase (quinone) [EC:1.6.5.2]	0
		K12501	c89773_g1	HST; homogentisate solanesyltransferase [EC:2.5.1.117]	1
		K00457	c82077_g1	HPD, hppD; 4-hydroxyphenylpyruvate dioxygenase [EC:1.13.11.27]	0
		K00487	c92514_g1	CYP73A; trans-cinnamate 4-monooxygenase [EC:1.14.13.11]	0
		K00487	c76959_g1	CYP73A; trans-cinnamate 4-monooxygenase [EC:1.14.13.11]	1
		K00815	c88733_g1	TAT; tyrosine aminotransferase [EC:2.6.1.5]	1
	Metabolism of terpenoids and polyketides
	ko00900	Terpenoid backbone biosynthesis
		K13789	c88952_g1	GGPS; geranylgeranyl diphosphate synthase, type II [EC:2.5.1.1 2.5.1.10 2.5.1.29]	0
		K13789	c83228_g1	GGPS; geranylgeranyl diphosphate synthase, type II [EC:2.5.1.1 2.5.1.10 2.5.1.29]	0
		K13789	c90764_g1	GGPS; geranylgeranyl diphosphate synthase, type II [EC:2.5.1.1 2.5.1.10 2.5.1.29]	1
		K10960	c93134_g2	chlP, bchP; geranylgeranyl reductase [EC:1.3.1.83]	1
		K10960	c81130_g1	chlP, bchP; geranylgeranyl reductase [EC:1.3.1.83]	1
		K00869	c74002_g1	E2.7.1.36, MVK, mvaK1; mevalonate kinase [EC:2.7.1.36]	1
	ko00902	Monoterpenoid biosynthesis
	ko00909	Sesquiterpenoid and triterpenoid biosynthesis
		K15803	c90393_g1	GERD; (-)-germacrene D synthase [EC:4.2.3.22 4.2.3.75]	1
		K15803	c93062_g1	GERD; (-)-germacrene D synthase [EC:4.2.3.22 4.2.3.75]	1
	ko00904	Diterpenoid biosynthesis
		K04123	c80137_g1	KAO; ent-kaurenoic acid hydroxylase [EC:1.14.13.79]	1
	ko00906	Carotenoid biosynthesis
		K17912	c88046_g1	CCD7; 9-cis-beta-carotene 9',10'-cleaving dioxygenase [EC:1.13.11.68]	1
		K17913	c80815_g1	CCD8; carlactone synthase / all-trans-10'-apo-beta-carotenal 13,14-cleaving dioxygenase [EC:1.13.11.69 1.13.11.70]	1
		K09843	c77076_g1	E1.14.13.93; (+)-abscisic acid 8'-hydroxylase [EC:1.14.13.93]	0
		K09843	c80274_g1	E1.14.13.93; (+)-abscisic acid 8'-hydroxylase [EC:1.14.13.93]	1
		K06443	c92708_g2	lcyB, crtL1, crtY; lycopene beta-cyclase [EC:5.5.1.19]	0
		K00514	c89678_g1	ZDS, crtQ; zeta-carotene desaturase [EC:1.3.5.6]	0
		K15744	c92414_g3	Z-ISO; zeta-carotene isomerase [EC:5.2.1.12]	0
		K15747	c92401_g1	LUT5, CYP97A3; beta-ring hydroxylase [EC:1.14.-.-]	0
		K14593	c91621_g1	CCS1; capsanthin/capsorubin synthase [EC:5.3.99.8]	1
		K09840	c90052_g1	NCED; 9-cis-epoxycarotenoid dioxygenase [EC:1.13.11.51]	1
		K02293	c86356_g1	PDS, crtP; 15-cis-phytoene desaturase [EC:1.3.5.5]	0
		K15746	c83881_g8	crtZ; beta-carotene 3-hydroxylase [EC:1.14.13.129]	0
		K09838	c91465_g1	ZEP, ABA1; zeaxanthin epoxidase [EC:1.14.13.90]	1
		K09835	c87317_g1	crtISO, crtH; prolycopene isomerase [EC:5.2.1.13]	0
	ko00905	Brassinosteroid biosynthesis
	ko00981	Insect hormone biosynthesis
	ko00908	Zeatin biosynthesis
		K10717	c83360_g1	CYP735A; cytokinin trans-hydroxylase	1
		K10760	c50108_g1	IPT; adenylate isopentenyltransferase (cytokinin synthase)	1
		K10760	c86391_g1	IPT; adenylate isopentenyltransferase (cytokinin synthase)	1
	ko00903	Limonene and pinene degradation
		K00517	c92715_g1	E1.14.-.-; [EC:1.14.-.-]	0
		K00128	c91567_g1	E1.2.1.3; aldehyde dehydrogenase (NAD+) [EC:1.2.1.3]	0
		K00128	c92043_g1	E1.2.1.3; aldehyde dehydrogenase (NAD+) [EC:1.2.1.3]	0
	ko00281	Geraniol degradation
	ko01052	Type I polyketide structures
	ko00522	Biosynthesis of 12-, 14- and 16-membered macrolides
	ko01051	Biosynthesis of ansamycins
	ko01056	Biosynthesis of type II polyketide backbone
	ko01057	Biosynthesis of type II polyketide products
	ko00253	Tetracycline biosynthesis
	ko00523	Polyketide sugar unit biosynthesis
	ko01054	Nonribosomal peptide structures
	ko01053	Biosynthesis of siderophore group nonribosomal peptides
	ko01055	Biosynthesis of vancomycin group antibiotics
	Biosynthesis of other secondary metabolites
	ko00940	Phenylpropanoid biosynthesis
		K09755	c89745_g2	CYP84A, F5H; ferulate-5-hydroxylase [EC:1.14.-.-]	1
		K00083	c85515_g1	E1.1.1.195; cinnamyl-alcohol dehydrogenase [EC:1.1.1.195]	1
		K18368	c80823_g1	CSE; caffeoylshikimate esterase [EC:3.1.1.-]	1
		K13066	c88710_g1	E2.1.1.68, COMT; caffeic acid 3-O-methyltransferase [EC:2.1.1.68]	0
		K13066	c78832_g1	E2.1.1.68, COMT; caffeic acid 3-O-methyltransferase [EC:2.1.1.68]	1
		K00430	c90340_g4	E1.11.1.7; peroxidase [EC:1.11.1.7]	0
		K00430	c64844_g1	E1.11.1.7; peroxidase [EC:1.11.1.7]	1
		K00430	c82274_g1	E1.11.1.7; peroxidase [EC:1.11.1.7]	1
		K00430	c92624_g1	E1.11.1.7; peroxidase [EC:1.11.1.7]	1
		K00430	c82749_g1	E1.11.1.7; peroxidase [EC:1.11.1.7]	1
		K00430	c79730_g1	E1.11.1.7; peroxidase [EC:1.11.1.7]	1
		K00430	c80342_g1	E1.11.1.7; peroxidase [EC:1.11.1.7]	1
		K00430	c82840_g1	E1.11.1.7; peroxidase [EC:1.11.1.7]	1
		K00430	c89018_g1	E1.11.1.7; peroxidase [EC:1.11.1.7]	1
		K00430	c76220_g2	E1.11.1.7; peroxidase [EC:1.11.1.7]	1
		K00430	c80931_g1	E1.11.1.7; peroxidase [EC:1.11.1.7]	1
		K00430	c83427_g1	E1.11.1.7; peroxidase [EC:1.11.1.7]	1
		K00430	c91341_g2	E1.11.1.7; peroxidase [EC:1.11.1.7]	1
		K00430	c88209_g2	E1.11.1.7; peroxidase [EC:1.11.1.7]	1
		K00430	c89214_g2	E1.11.1.7; peroxidase [EC:1.11.1.7]	1
		K00430	c85957_g2	E1.11.1.7; peroxidase [EC:1.11.1.7]	1
		K00430	c85141_g1	E1.11.1.7; peroxidase [EC:1.11.1.7]	1
		K13065	c91375_g3	E2.3.1.133, HCT; shikimate O-hydroxycinnamoyltransferase [EC:2.3.1.133]	1
		K05350	c87144_g1	bglB; beta-glucosidase [EC:3.2.1.21]	0
		K05350	c90451_g1	bglB; beta-glucosidase [EC:3.2.1.21]	1
		K12355	c91784_g1	REF1; coniferyl-aldehyde dehydrogenase [EC:1.2.1.68]	1
		K00588	c89941_g1	E2.1.1.104; caffeoyl-CoA O-methyltransferase [EC:2.1.1.104]	1
		K05349	c89925_g1	bglX; beta-glucosidase [EC:3.2.1.21]	0
		K00487	c92514_g1	CYP73A; trans-cinnamate 4-monooxygenase [EC:1.14.13.11]	0
		K00487	c76959_g1	CYP73A; trans-cinnamate 4-monooxygenase [EC:1.14.13.11]	1
		K09754	c92897_g2	CYP98A3, C3'H; coumaroylquinate(coumaroylshikimate) 3'-monooxygenase [EC:1.14.13.36]	1
		K10775	c90535_g1	E4.3.1.24; phenylalanine ammonia-lyase [EC:4.3.1.24]	1
	ko00945	Stilbenoid, diarylheptanoid and gingerol biosynthesis
		K00517	c92715_g1	E1.14.-.-; [EC:1.14.-.-]	0
		K00588	c89941_g1	E2.1.1.104; caffeoyl-CoA O-methyltransferase [EC:2.1.1.104]	1
		K00487	c92514_g1	CYP73A; trans-cinnamate 4-monooxygenase [EC:1.14.13.11]	0
		K00487	c76959_g1	CYP73A; trans-cinnamate 4-monooxygenase [EC:1.14.13.11]	1
		K09754	c92897_g2	CYP98A3, C3'H; coumaroylquinate(coumaroylshikimate) 3'-monooxygenase [EC:1.14.13.36]	1
		K13065	c91375_g3	E2.3.1.133, HCT; shikimate O-hydroxycinnamoyltransferase [EC:2.3.1.133]	1
		K16040	c80706_g1	ROMT; trans-resveratrol di-O-methyltransferase [EC:2.1.1.240]	1
	ko00941	Flavonoid biosynthesis
		K05278	c77490_g1	FLS; flavonol synthase [EC:1.14.11.23]	1
		K13081	c91265_g1	LAR; leucoanthocyanidin reductase [EC:1.17.1.3]	1
		K13081	c91265_g2	LAR; leucoanthocyanidin reductase [EC:1.17.1.3]	1
		K08695	c90894_g4	ANR; anthocyanidin reductase [EC:1.3.1.77]	1
		K13065	c91375_g3	E2.3.1.133, HCT; shikimate O-hydroxycinnamoyltransferase [EC:2.3.1.133]	1
		K05280	c91241_g1	E1.14.13.21; flavonoid 3'-monooxygenase [EC:1.14.13.21]	0
		K00588	c89941_g1	E2.1.1.104; caffeoyl-CoA O-methyltransferase [EC:2.1.1.104]	1
		K00487	c92514_g1	CYP73A; trans-cinnamate 4-monooxygenase [EC:1.14.13.11]	0
		K00487	c76959_g1	CYP73A; trans-cinnamate 4-monooxygenase [EC:1.14.13.11]	1
		K09754	c92897_g2	CYP98A3, C3'H; coumaroylquinate(coumaroylshikimate) 3'-monooxygenase [EC:1.14.13.36]	1
	ko00944	Flavone and flavonol biosynthesis
		K10757	c89337_g2	E2.4.1.91; flavonol 3-O-glucosyltransferase [EC:2.4.1.91]	0
		K05280	c91241_g1	E1.14.13.21; flavonoid 3'-monooxygenase [EC:1.14.13.21]	0
	ko00942	Anthocyanin biosynthesis
		K12338	c92379_g4	UGT75C1; anthocyanidin 3-O-glucoside 5-O-glucosyltransferase [EC:2.4.1.298]	1
		K12930	c90955_g1	BZ1; anthocyanidin 3-O-glucosyltransferase [EC:2.4.1.115]	1
	ko00943	Isoflavonoid biosynthesis
		K13262	c91859_g2	7-IOMT; isoflavone-7-O-methyltransferase [EC:2.1.1.150]	1
	ko00901	Indole alkaloid biosynthesis
	ko00403	Indole diterpene alkaloid biosynthesis
	ko00950	Isoquinoline alkaloid biosynthesis
		K00422	c92263_g1	E1.10.3.1; polyphenol oxidase [EC:1.10.3.1]	0
		K01592	c87764_g1	E4.1.1.25; tyrosine decarboxylase [EC:4.1.1.25]	1
		K00815	c88733_g1	TAT; tyrosine aminotransferase [EC:2.6.1.5]	1
	ko00960	Tropane, piperidine and pyridine alkaloid biosynthesis
		K08081	c79897_g2	TR1; tropinone reductase I [EC:1.1.1.206]	0
		K08081	c86299_g1	TR1; tropinone reductase I [EC:1.1.1.206]	1
		K00815	c88733_g1	TAT; tyrosine aminotransferase [EC:2.6.1.5]	1
	ko01058	Acridone alkaloid biosynthesis
	ko00232	Caffeine metabolism
	ko00965	Betalain biosynthesis
	ko00966	Glucosinolate biosynthesis
		K12153	c87985_g1	CYP79A2; phenylalanine N-monooxygenase [EC:1.14.13.124]	0
		K12153	c87985_g3	CYP79A2; phenylalanine N-monooxygenase [EC:1.14.13.124]	0
	ko00402	Benzoxazinoid biosynthesis
	ko00311	Penicillin and cephalosporin biosynthesis
	ko00332	Carbapenem biosynthesis
	ko00261	Monobactam biosynthesis
		K00133	c90065_g1	asd; aspartate-semialdehyde dehydrogenase [EC:1.2.1.11]	1
		K12524	c83650_g1	thrA; bifunctional aspartokinase / homoserine dehydrogenase 1 [EC:2.7.2.4 1.1.1.3]	1
		K13811	c86676_g1	PAPSS; 3'-phosphoadenosine 5'-phosphosulfate synthase [EC:2.7.7.4 2.7.1.25]	0
	ko00331	Clavulanic acid biosynthesis
	ko00521	Streptomycin biosynthesis
		K01858	c88362_g1	INO1, ISYNA1; myo-inositol-1-phosphate synthase [EC:5.5.1.4]	1
	ko00524	Butirosin and neomycin biosynthesis
	ko00231	Puromycin biosynthesis
	ko00401	Novobiocin biosynthesis
		K00815	c88733_g1	TAT; tyrosine aminotransferase [EC:2.6.1.5]	1
	ko00404	Staurosporine biosynthesis
	ko00254	Aflatoxin biosynthesis
	Xenobiotics biodegradation and metabolism
	ko00362	Benzoate degradation
	ko00627	Aminobenzoate degradation
		K00517	c92715_g1	E1.14.-.-; [EC:1.14.-.-]	0
	ko00364	Fluorobenzoate degradation
	ko00625	Chloroalkane and chloroalkene degradation
		K00128	c91567_g1	E1.2.1.3; aldehyde dehydrogenase (NAD+) [EC:1.2.1.3]	0
		K00128	c92043_g1	E1.2.1.3; aldehyde dehydrogenase (NAD+) [EC:1.2.1.3]	0
		K00121	c75753_g1	frmA, ADH5, adhC; S-(hydroxymethyl)glutathione dehydrogenase / alcohol dehydrogenase [EC:1.1.1.284 1.1.1.1]	1
		K00001	c83757_g1	E1.1.1.1, adh; alcohol dehydrogenase [EC:1.1.1.1]	0
	ko00361	Chlorocyclohexane and chlorobenzene degradation
	ko00623	Toluene degradation
	ko00622	Xylene degradation
	ko00633	Nitrotoluene degradation
	ko00642	Ethylbenzene degradation
	ko00643	Styrene degradation
		K00451	c90946_g1	HGD, hmgA; homogentisate 1,2-dioxygenase [EC:1.13.11.5]	0
	ko00791	Atrazine degradation
	ko00930	Caprolactam degradation
	ko00351	DDT degradation
	ko00363	Bisphenol degradation
		K00517	c92715_g1	E1.14.-.-; [EC:1.14.-.-]	0
	ko00621	Dioxin degradation
	ko00626	Naphthalene degradation
		K00121	c75753_g1	frmA, ADH5, adhC; S-(hydroxymethyl)glutathione dehydrogenase / alcohol dehydrogenase [EC:1.1.1.284 1.1.1.1]	1
		K00001	c83757_g1	E1.1.1.1, adh; alcohol dehydrogenase [EC:1.1.1.1]	0
	ko00624	Polycyclic aromatic hydrocarbon degradation
		K00517	c92715_g1	E1.14.-.-; [EC:1.14.-.-]	0
	ko00365	Furfural degradation
	ko00984	Steroid degradation
	ko00980	Metabolism of xenobiotics by cytochrome P450
		K00799	c87887_g1	GST, gst; glutathione S-transferase [EC:2.5.1.18]	0
		K00799	c90322_g1	GST, gst; glutathione S-transferase [EC:2.5.1.18]	0
		K00799	c86596_g4	GST, gst; glutathione S-transferase [EC:2.5.1.18]	0
		K00799	c72654_g1	GST, gst; glutathione S-transferase [EC:2.5.1.18]	1
		K00799	c76527_g2	GST, gst; glutathione S-transferase [EC:2.5.1.18]	1
		K00799	c82962_g1	GST, gst; glutathione S-transferase [EC:2.5.1.18]	1
		K07408	c93090_g1	CYP1A1; cytochrome P450, family 1, subfamily A, polypeptide 1 [EC:1.14.14.1]	0
		K00121	c75753_g1	frmA, ADH5, adhC; S-(hydroxymethyl)glutathione dehydrogenase / alcohol dehydrogenase [EC:1.1.1.284 1.1.1.1]	1
		K00001	c83757_g1	E1.1.1.1, adh; alcohol dehydrogenase [EC:1.1.1.1]	0
	ko00982	Drug metabolism - cytochrome P450
		K00799	c87887_g1	GST, gst; glutathione S-transferase [EC:2.5.1.18]	0
		K00799	c90322_g1	GST, gst; glutathione S-transferase [EC:2.5.1.18]	0
		K00799	c86596_g4	GST, gst; glutathione S-transferase [EC:2.5.1.18]	0
		K00799	c72654_g1	GST, gst; glutathione S-transferase [EC:2.5.1.18]	1
		K00799	c76527_g2	GST, gst; glutathione S-transferase [EC:2.5.1.18]	1
		K00799	c82962_g1	GST, gst; glutathione S-transferase [EC:2.5.1.18]	1
		K00121	c75753_g1	frmA, ADH5, adhC; S-(hydroxymethyl)glutathione dehydrogenase / alcohol dehydrogenase [EC:1.1.1.284 1.1.1.1]	1
		K00001	c83757_g1	E1.1.1.1, adh; alcohol dehydrogenase [EC:1.1.1.1]	0
	ko00983	Drug metabolism - other enzymes
		K00207	c88049_g3	DPYD; dihydropyrimidine dehydrogenase (NADP+) [EC:1.3.1.2]	0
		K00876	c92223_g4	udk, UCK; uridine kinase [EC:2.7.1.48]	0
		K01951	c87090_g1	guaA, GMPS; GMP synthase (glutamine-hydrolysing) [EC:6.3.5.2]	1
	Enzyme families
	Genetic Information Processing
	Transcription
	ko03020	RNA polymerase
		K03022	c89933_g1	RPC8, POLR3H; DNA-directed RNA polymerase III subunit RPC8	0
		K03043	c92494_g1	rpoB; DNA-directed RNA polymerase subunit beta [EC:2.7.7.6]	1
		K03046	c92845_g1	rpoC; DNA-directed RNA polymerase subunit beta' [EC:2.7.7.6]	1
		K03040	c93270_g3	rpoA; DNA-directed RNA polymerase subunit alpha [EC:2.7.7.6]	1
	ko03022	Basal transcription factors
	ko03040	Spliceosome
		K12830	c89677_g1	SF3B3, SAP130, RSE1; splicing factor 3B subunit 3	1
		K12896	c86394_g1	SFRS7; splicing factor, arginine/serine-rich 7	1
	Translation
	ko03010	Ribosome
		K02948	c85438_g1	RP-S11, MRPS11, rpsK; small subunit ribosomal protein S11	1
		K02878	c93286_g2	RP-L16, MRPL16, rplP; large subunit ribosomal protein L16	1
		K02946	c91713_g1	RP-S10, MRPS10, rpsJ; small subunit ribosomal protein S10	1
		K02992	c79676_g2	RP-S7, MRPS7, rpsG; small subunit ribosomal protein S7	1
		K02992	c93082_g1	RP-S7, MRPS7, rpsG; small subunit ribosomal protein S7	1
		K02871	c78915_g1	RP-L13, MRPL13, rplM; large subunit ribosomal protein L13	0
	ko00970	Aminoacyl-tRNA biosynthesis
	ko03013	RNA transport
		K03231	c90753_g3	EEF1A; elongation factor 1-alpha	1
		K14319	c88729_g1	RANGAP1; Ran GTPase-activating protein 1	1
		K13114	c81822_g1	PNN; pinin	0
	ko03015	mRNA surveillance pathway
		K11584	c91345_g1	PPP2R5; serine/threonine-protein phosphatase 2A regulatory subunit B'	1
		K11583	c89895_g1	PPP2R3; serine/threonine-protein phosphatase 2A regulatory subunit B''	0
		K06269	c83148_g2	PPP1C; serine/threonine-protein phosphatase PP1 catalytic subunit [EC:3.1.3.16]	0
		K14397	c84076_g1	NUDT21, CPSF5, CFIM25; cleavage and polyadenylation specificity factor subunit 5	0
		K13114	c81822_g1	PNN; pinin	0
	ko03008	Ribosome biogenesis in eukaryotes
		K11131	c80028_g1	DKC1, NOLA4, CBF5; H/ACA ribonucleoprotein complex subunit 4 [EC:5.4.99.-]	1
		K14549	c83202_g1	UTP15; U3 small nucleolar RNA-associated protein 15	1
		K11128	c84884_g1	GAR1, NOLA1; H/ACA ribonucleoprotein complex subunit 1	1
	Folding, sorting and degradation
	ko03060	Protein export
	ko04141	Protein processing in endoplasmic reticulum
		K14009	c86273_g1	BCAP31, BAP31; B-cell receptor-associated protein 31	1
		K04554	c88552_g1	UBE2J2, NCUBE2, UBC6; ubiquitin-conjugating enzyme E2 J2 [EC:2.3.2.23]	0
	ko04130	SNARE interactions in vesicular transport
		K08486	c80450_g1	STX1B_2_3; syntaxin 1B/2/3	1
		K08503	c89090_g2	SYP5; syntaxin of plants SYP5	0
	ko04120	Ubiquitin mediated proteolysis
		K04554	c88552_g1	UBE2J2, NCUBE2, UBC6; ubiquitin-conjugating enzyme E2 J2 [EC:2.3.2.23]	0
		K03364	c80917_g1	CDH1; cell division cycle 20-like protein 1, cofactor of APC complex	1
		K03875	c89899_g1	SKP2, FBXL1; F-box and leucine-rich repeat protein 1 (S-phase kinase-associated protein 2)	0
	ko04122	Sulfur relay system
		K03639	c89406_g1	MOCS1, moaA; cyclic pyranopterin phosphate synthase [EC:4.1.99.18]	0
	ko03050	Proteasome
	ko03018	RNA degradation
		K12581	c87476_g1	CNOT7_8, CAF1, POP2; CCR4-NOT transcription complex subunit 7/8	0
	Replication and repair
	ko03030	DNA replication
		K02210	c67028_g2	MCM7, CDC47; DNA replication licensing factor MCM7 [EC:3.6.4.12]	1
		K02212	c75005_g1	MCM4, CDC54; DNA replication licensing factor MCM4 [EC:3.6.4.12]	1
		K02209	c86163_g1	MCM5, CDC46; DNA replication licensing factor MCM5 [EC:3.6.4.12]	1
		K04802	c86811_g1	PCNA; proliferating cell nuclear antigen	1
		K02542	c78983_g1	MCM6; DNA replication licensing factor MCM6 [EC:3.6.4.12]	1
		K10756	c81469_g1	RFC3_5; replication factor C subunit 3/5	1
		K02541	c71876_g1	MCM3; DNA replication licensing factor MCM3 [EC:3.6.4.12]	1
		K10755	c79486_g1	RFC2_4; replication factor C subunit 2/4	1
		K02540	c52071_g1	MCM2; DNA replication licensing factor MCM2 [EC:3.6.4.12]	1
		K10743	c54797_g1	RNASEH2A; ribonuclease H2 subunit A [EC:3.1.26.4]	1
		K02684	c80036_g1	PRI1; DNA primase small subunit [EC:2.7.7.-]	1
		K03111	c74377_g1	ssb; single-strand DNA-binding protein	1
	ko03410	Base excision repair
		K04802	c86811_g1	PCNA; proliferating cell nuclear antigen	1
		K03648	c83169_g1	UNG, UDG; uracil-DNA glycosylase [EC:3.2.2.27]	1
		K01246	c90396_g1	tag; DNA-3-methyladenine glycosylase I [EC:3.2.2.20]	0
		K01246	c78934_g1	tag; DNA-3-methyladenine glycosylase I [EC:3.2.2.20]	1
		K10798	c91824_g1	PARP; poly [ADP-ribose] polymerase [EC:2.4.2.30]	1
		K10802	c84583_g1	HMGB1; high mobility group protein B1	0
	ko03420	Nucleotide excision repair
		K10846	c93056_g2	ERCC5, XPG, RAD2; DNA excision repair protein ERCC-5	0
		K04802	c86811_g1	PCNA; proliferating cell nuclear antigen	1
		K10756	c81469_g1	RFC3_5; replication factor C subunit 3/5	1
		K10755	c79486_g1	RFC2_4; replication factor C subunit 2/4	1
		K10840	c71185_g1	CETN2; centrin-2	0
	ko03430	Mismatch repair
		K10746	c68019_g1	EXO1; exonuclease 1 [EC:3.1.-.-]	1
		K04802	c86811_g1	PCNA; proliferating cell nuclear antigen	1
		K10756	c81469_g1	RFC3_5; replication factor C subunit 3/5	1
		K10755	c79486_g1	RFC2_4; replication factor C subunit 2/4	1
		K03111	c74377_g1	ssb; single-strand DNA-binding protein	1
	ko03440	Homologous recombination
		K10880	c77528_g1	XRCC3; DNA-repair protein XRCC3	1
		K03111	c74377_g1	ssb; single-strand DNA-binding protein	1
	ko03450	Non-homologous end-joining
	ko03460	Fanconi anemia pathway
		K11511	c19545_g1	APITD1, CENPS, MHF1; centromere protein S	1
	RNA family
	Environmental Information Processing
	Membrane transport
	ko02010	ABC transporters
		K05681	c89692_g2	ABCG2; ATP-binding cassette, subfamily G (WHITE), member 2	1
		K05658	c91385_g1	ABCB1; ATP-binding cassette, subfamily B (MDR/TAP), member 1 [EC:3.6.3.44]	1
	ko02060	Phosphotransferase system (PTS)
	ko03070	Bacterial secretion system
	Signal transduction
	ko02020	Two-component system
		K01915	c67654_g1	glnA, GLUL; glutamine synthetase [EC:6.3.1.2]	1
		K00412	c93192_g1	CYTB, petB; ubiquinol-cytochrome c reductase cytochrome b subunit	1
	ko04014	Ras signaling pathway
		K02183	c80117_g1	CALM; calmodulin	0
		K02183	c63441_g1	CALM; calmodulin	1
		K01115	c91901_g1	PLD1_2; phospholipase D1/2 [EC:3.1.4.4]	0
		K04392	c58763_g1	RAC1; Ras-related C3 botulinum toxin substrate 1	1
		K04392	c68284_g2	RAC1; Ras-related C3 botulinum toxin substrate 1	1
		K04371	c90354_g2	MAPK1_3; mitogen-activated protein kinase 1/3 [EC:2.7.11.24]	0
	ko04015	Rap1 signaling pathway
		K02183	c80117_g1	CALM; calmodulin	0
		K02183	c63441_g1	CALM; calmodulin	1
		K04392	c58763_g1	RAC1; Ras-related C3 botulinum toxin substrate 1	1
		K04392	c68284_g2	RAC1; Ras-related C3 botulinum toxin substrate 1	1
		K04371	c90354_g2	MAPK1_3; mitogen-activated protein kinase 1/3 [EC:2.7.11.24]	0
	ko04010	MAPK signaling pathway
		K04392	c58763_g1	RAC1; Ras-related C3 botulinum toxin substrate 1	1
		K04392	c68284_g2	RAC1; Ras-related C3 botulinum toxin substrate 1	1
		K04371	c90354_g2	MAPK1_3; mitogen-activated protein kinase 1/3 [EC:2.7.11.24]	0
	ko04013	MAPK signaling pathway - fly
		K04371	c90354_g2	MAPK1_3; mitogen-activated protein kinase 1/3 [EC:2.7.11.24]	0
	ko04011	MAPK signaling pathway - yeast
		K03781	c89881_g1	katE, CAT, catB, srpA; catalase [EC:1.11.1.6]	0
		K00006	c89606_g1	GPD1; glycerol-3-phosphate dehydrogenase (NAD+) [EC:1.1.1.8]	0
		K00006	c61812_g1	GPD1; glycerol-3-phosphate dehydrogenase (NAD+) [EC:1.1.1.8]	1
		K04371	c90354_g2	MAPK1_3; mitogen-activated protein kinase 1/3 [EC:2.7.11.24]	0
		K00889	c91044_g3	PIP5K; 1-phosphatidylinositol-4-phosphate 5-kinase [EC:2.7.1.68]	1
		K00889	c91044_g2	PIP5K; 1-phosphatidylinositol-4-phosphate 5-kinase [EC:2.7.1.68]	1
	ko04012	ErbB signaling pathway
		K04371	c90354_g2	MAPK1_3; mitogen-activated protein kinase 1/3 [EC:2.7.11.24]	0
		K04688	c88777_g1	RPS6KB; p70 ribosomal S6 kinase [EC:2.7.11.1]	0
	ko04310	Wnt signaling pathway
		K04392	c58763_g1	RAC1; Ras-related C3 botulinum toxin substrate 1	1
		K04392	c68284_g2	RAC1; Ras-related C3 botulinum toxin substrate 1	1
	ko04330	Notch signaling pathway
	ko04340	Hedgehog signaling pathway
		K06228	c80166_g1	FU; fused [EC:2.7.11.1]	1
	ko04350	TGF-beta signaling pathway
		K04371	c90354_g2	MAPK1_3; mitogen-activated protein kinase 1/3 [EC:2.7.11.24]	0
		K04688	c88777_g1	RPS6KB; p70 ribosomal S6 kinase [EC:2.7.11.1]	0
	ko04390	Hippo signaling pathway
		K06269	c83148_g2	PPP1C; serine/threonine-protein phosphatase PP1 catalytic subunit [EC:3.1.3.16]	0
	ko04391	Hippo signaling pathway - fly
	ko04370	VEGF signaling pathway
		K04392	c58763_g1	RAC1; Ras-related C3 botulinum toxin substrate 1	1
		K04392	c68284_g2	RAC1; Ras-related C3 botulinum toxin substrate 1	1
		K04371	c90354_g2	MAPK1_3; mitogen-activated protein kinase 1/3 [EC:2.7.11.24]	0
	ko04630	Jak-STAT signaling pathway
	ko04064	NF-kappa B signaling pathway
		K04730	c87206_g1	IRAK1; interleukin-1 receptor-associated kinase 1 [EC:2.7.11.1]	1
		K04730	c66717_g1	IRAK1; interleukin-1 receptor-associated kinase 1 [EC:2.7.11.1]	1
	ko04668	TNF signaling pathway
		K04371	c90354_g2	MAPK1_3; mitogen-activated protein kinase 1/3 [EC:2.7.11.24]	0
	ko04066	HIF-1 signaling pathway
		K04371	c90354_g2	MAPK1_3; mitogen-activated protein kinase 1/3 [EC:2.7.11.24]	0
		K04688	c88777_g1	RPS6KB; p70 ribosomal S6 kinase [EC:2.7.11.1]	0
	ko04068	FoxO signaling pathway
		K03781	c89881_g1	katE, CAT, catB, srpA; catalase [EC:1.11.1.6]	0
		K04371	c90354_g2	MAPK1_3; mitogen-activated protein kinase 1/3 [EC:2.7.11.24]	0
		K07199	c82395_g1	PRKAB; 5'-AMP-activated protein kinase, regulatory beta subunit	0
		K07199	c81907_g1	PRKAB; 5'-AMP-activated protein kinase, regulatory beta subunit	1
		K03875	c89899_g1	SKP2, FBXL1; F-box and leucine-rich repeat protein 1 (S-phase kinase-associated protein 2)	0
		K05868	c82642_g1	CCNB; cyclin B	1
	ko04020	Calcium signaling pathway
		K02183	c80117_g1	CALM; calmodulin	0
		K02183	c63441_g1	CALM; calmodulin	1
	ko04070	Phosphatidylinositol signaling system
		K02183	c80117_g1	CALM; calmodulin	0
		K02183	c63441_g1	CALM; calmodulin	1
		K00921	c92171_g1	PIKFYVE, FAB1; 1-phosphatidylinositol-3-phosphate 5-kinase [EC:2.7.1.150]	0
		K00921	c92644_g3	PIKFYVE, FAB1; 1-phosphatidylinositol-3-phosphate 5-kinase [EC:2.7.1.150]	0
		K00889	c91044_g3	PIP5K; 1-phosphatidylinositol-4-phosphate 5-kinase [EC:2.7.1.68]	1
		K00889	c91044_g2	PIP5K; 1-phosphatidylinositol-4-phosphate 5-kinase [EC:2.7.1.68]	1
	ko04072	Phospholipase D signaling pathway
		K01115	c91901_g1	PLD1_2; phospholipase D1/2 [EC:3.1.4.4]	0
		K04371	c90354_g2	MAPK1_3; mitogen-activated protein kinase 1/3 [EC:2.7.11.24]	0
		K00889	c91044_g3	PIP5K; 1-phosphatidylinositol-4-phosphate 5-kinase [EC:2.7.1.68]	1
		K00889	c91044_g2	PIP5K; 1-phosphatidylinositol-4-phosphate 5-kinase [EC:2.7.1.68]	1
	ko04071	Sphingolipid signaling pathway
		K11584	c91345_g1	PPP2R5; serine/threonine-protein phosphatase 2A regulatory subunit B'	1
		K11583	c89895_g1	PPP2R3; serine/threonine-protein phosphatase 2A regulatory subunit B''	0
		K01115	c91901_g1	PLD1_2; phospholipase D1/2 [EC:3.1.4.4]	0
		K04392	c58763_g1	RAC1; Ras-related C3 botulinum toxin substrate 1	1
		K04392	c68284_g2	RAC1; Ras-related C3 botulinum toxin substrate 1	1
		K04371	c90354_g2	MAPK1_3; mitogen-activated protein kinase 1/3 [EC:2.7.11.24]	0
	ko04024	cAMP signaling pathway
		K02183	c80117_g1	CALM; calmodulin	0
		K02183	c63441_g1	CALM; calmodulin	1
		K01115	c91901_g1	PLD1_2; phospholipase D1/2 [EC:3.1.4.4]	0
		K04392	c58763_g1	RAC1; Ras-related C3 botulinum toxin substrate 1	1
		K04392	c68284_g2	RAC1; Ras-related C3 botulinum toxin substrate 1	1
		K04371	c90354_g2	MAPK1_3; mitogen-activated protein kinase 1/3 [EC:2.7.11.24]	0
		K06269	c83148_g2	PPP1C; serine/threonine-protein phosphatase PP1 catalytic subunit [EC:3.1.3.16]	0
		K00232	c91221_g2	E1.3.3.6, ACOX1, ACOX3; acyl-CoA oxidase [EC:1.3.3.6]	1
	ko04022	cGMP-PKG signaling pathway
		K02183	c80117_g1	CALM; calmodulin	0
		K02183	c63441_g1	CALM; calmodulin	1
		K04371	c90354_g2	MAPK1_3; mitogen-activated protein kinase 1/3 [EC:2.7.11.24]	0
		K09260	c87359_g1	MEF2A; MADS-box transcription enhancer factor 2A	1
		K06269	c83148_g2	PPP1C; serine/threonine-protein phosphatase PP1 catalytic subunit [EC:3.1.3.16]	0
	ko04151	PI3K-Akt signaling pathway
		K04392	c58763_g1	RAC1; Ras-related C3 botulinum toxin substrate 1	1
		K04392	c68284_g2	RAC1; Ras-related C3 botulinum toxin substrate 1	1
		K04371	c90354_g2	MAPK1_3; mitogen-activated protein kinase 1/3 [EC:2.7.11.24]	0
		K04688	c88777_g1	RPS6KB; p70 ribosomal S6 kinase [EC:2.7.11.1]	0
		K11584	c91345_g1	PPP2R5; serine/threonine-protein phosphatase 2A regulatory subunit B'	1
		K11583	c89895_g1	PPP2R3; serine/threonine-protein phosphatase 2A regulatory subunit B''	0
	ko04152	AMPK signaling pathway
		K11584	c91345_g1	PPP2R5; serine/threonine-protein phosphatase 2A regulatory subunit B'	1
		K11583	c89895_g1	PPP2R3; serine/threonine-protein phosphatase 2A regulatory subunit B''	0
		K07877	c87046_g2	RAB2A; Ras-related protein Rab-2A	0
		K07199	c82395_g1	PRKAB; 5'-AMP-activated protein kinase, regulatory beta subunit	0
		K07199	c81907_g1	PRKAB; 5'-AMP-activated protein kinase, regulatory beta subunit	1
		K07297	c87349_g1	ADIPOR; adiponectin receptor	0
		K07297	c84085_g1	ADIPOR; adiponectin receptor	0
		K04688	c88777_g1	RPS6KB; p70 ribosomal S6 kinase [EC:2.7.11.1]	0
	ko04150	mTOR signaling pathway
		K04688	c88777_g1	RPS6KB; p70 ribosomal S6 kinase [EC:2.7.11.1]	0
		K04371	c90354_g2	MAPK1_3; mitogen-activated protein kinase 1/3 [EC:2.7.11.24]	0
	ko04075	Plant hormone signal transduction
		K14498	c89539_g2	SNRK2; serine/threonine-protein kinase SRK2 [EC:2.7.11.1]	0
		K14496	c83492_g1	PYL; abscisic acid receptor PYR/PYL family	0
		K14496	c86348_g1	PYL; abscisic acid receptor PYR/PYL family	0
		K14496	c76341_g1	PYL; abscisic acid receptor PYR/PYL family	1
		K14484	c90080_g3	IAA; auxin-responsive protein IAA	0
		K14484	c79958_g1	IAA; auxin-responsive protein IAA	1
		K14484	c86164_g1	IAA; auxin-responsive protein IAA	1
		K14484	c76963_g1	IAA; auxin-responsive protein IAA	1
		K14484	c89233_g2	IAA; auxin-responsive protein IAA	1
		K14484	c83537_g1	IAA; auxin-responsive protein IAA	1
		K13415	c90369_g2	BRI1; protein brassinosteroid insensitive 1 [EC:2.7.10.1 2.7.11.1]	1
		K14499	c25961_g1	BKI1; BRI1 kinase inhibitor 1	1
		K14508	c92143_g1	NPR1; regulatory protein NPR1	0
		K14508	c90886_g1	NPR1; regulatory protein NPR1	0
		K14506	c82968_g1	JAR1; jasmonic acid-amino synthetase	0
		K14506	c69266_g1	JAR1; jasmonic acid-amino synthetase	0
		K14492	c84647_g1	ARR-A; two-component response regulator ARR-A family	1
		K14505	c82604_g2	CYCD3; cyclin D3, plant	1
		K14505	c82604_g1	CYCD3; cyclin D3, plant	1
		K14487	c87250_g2	GH3; auxin responsive GH3 gene family	1
		K14497	c87006_g1	PP2C; protein phosphatase 2C [EC:3.1.3.16]	0
		K14497	c92405_g2	PP2C; protein phosphatase 2C [EC:3.1.3.16]	0
		K14488	c57855_g1	SAUR; SAUR family protein	0
		K14488	c91179_g2	SAUR; SAUR family protein	0
		K14488	c75315_g1	SAUR; SAUR family protein	1
		K14488	c68946_g1	SAUR; SAUR family protein	1
		K14488	c53249_g1	SAUR; SAUR family protein	1
		K14488	c73596_g1	SAUR; SAUR family protein	1
		K14488	c83035_g1	SAUR; SAUR family protein	1
		K14488	c86898_g2	SAUR; SAUR family protein	1
		K14488	c69486_g1	SAUR; SAUR family protein	1
		K14486	c92488_g2	K14486, ARF; auxin response factor	1
		K13422	c90563_g1	MYC2; transcription factor MYC2	1
		K14504	c82217_g1	TCH4; xyloglucan:xyloglucosyl transferase TCH4 [EC:2.4.1.207]	1
	Signaling molecules and interaction
	ko04080	Neuroactive ligand-receptor interaction
		K05770	c76891_g1	TSPO, BZRP; benzodiazapine receptor	0
	ko04060	Cytokine-cytokine receptor interaction
	ko04512	ECM-receptor interaction
	ko04514	Cell adhesion molecules (CAMs)
	Cellular Processes
	Transport and catabolism
	ko04144	Endocytosis
		K01115	c91901_g1	PLD1_2; phospholipase D1/2 [EC:3.1.4.4]	0
		K11866	c92078_g2	STAMBP, AMSH; STAM-binding protein [EC:3.4.19.12]	0
		K00889	c91044_g3	PIP5K; 1-phosphatidylinositol-4-phosphate 5-kinase [EC:2.7.1.68]	1
		K00889	c91044_g2	PIP5K; 1-phosphatidylinositol-4-phosphate 5-kinase [EC:2.7.1.68]	1
		K19366	c91732_g1	SPG20; spartin	0
		K12191	c82099_g1	CHMP2A; charged multivesicular body protein 2A	1
		K07904	c78711_g1	RAB11A; Ras-related protein Rab-11A	1
		K12486	c77445_g1	SMAP; stromal membrane-associated protein	0
		K12486	c90590_g1	SMAP; stromal membrane-associated protein	0
	ko04145	Phagosome
		K03661	c80512_g2	ATPeV0B, ATP6F; V-type H+-transporting ATPase 21kDa proteolipid subunit	0
		K04392	c58763_g1	RAC1; Ras-related C3 botulinum toxin substrate 1	1
		K04392	c68284_g2	RAC1; Ras-related C3 botulinum toxin substrate 1	1
		K00921	c92171_g1	PIKFYVE, FAB1; 1-phosphatidylinositol-3-phosphate 5-kinase [EC:2.7.1.150]	0
		K00921	c92644_g3	PIKFYVE, FAB1; 1-phosphatidylinositol-3-phosphate 5-kinase [EC:2.7.1.150]	0
		K07374	c92369_g2	TUBA; tubulin alpha	1
		K07375	c91085_g3	TUBB; tubulin beta	1
	ko04142	Lysosome
		K01369	c90271_g4	LGMN; legumain [EC:3.4.22.34]	0
		K12373	c90966_g2	HEXA_B; hexosaminidase [EC:3.2.1.52]	0
		K12347	c89518_g1	SLC11A, NRAMP; natural resistance-associated macrophage protein	0
		K03661	c80512_g2	ATPeV0B, ATP6F; V-type H+-transporting ATPase 21kDa proteolipid subunit	0
		K14379	c88210_g1	ACP5; tartrate-resistant acid phosphatase type 5 [EC:3.1.3.2]	1
		K01363	c87825_g1	CTSB; cathepsin B [EC:3.4.22.1]	0
	ko04146	Peroxisome
		K03781	c89881_g1	katE, CAT, catB, srpA; catalase [EC:1.11.1.6]	0
		K13337	c77566_g1	PEX19; peroxin-19	0
		K00306	c89432_g3	PIPOX; sarcosine oxidase / L-pipecolate oxidase [EC:1.5.3.1 1.5.3.7]	1
		K07513	c92799_g6	ACAA1; acetyl-CoA acyltransferase 1 [EC:2.3.1.16]	0
		K07513	c91593_g1	ACAA1; acetyl-CoA acyltransferase 1 [EC:2.3.1.16]	1
		K13237	c90541_g1	DECR2; peroxisomal 2,4-dienoyl-CoA reductase [EC:1.3.1.34]	1
		K00232	c91221_g2	E1.3.3.6, ACOX1, ACOX3; acyl-CoA oxidase [EC:1.3.3.6]	1
		K00477	c83219_g2	PHYH; phytanoyl-CoA hydroxylase [EC:1.14.11.18]	0
		K00869	c74002_g1	E2.7.1.36, MVK, mvaK1; mevalonate kinase [EC:2.7.1.36]	1
		K01897	c92359_g2	ACSL, fadD; long-chain acyl-CoA synthetase [EC:6.2.1.3]	0
		K01897	c86616_g1	ACSL, fadD; long-chain acyl-CoA synthetase [EC:6.2.1.3]	0
		K13356	c78614_g1	FAR; alcohol-forming fatty acyl-CoA reductase [EC:1.2.1.84]	1
		K13347	c84064_g1	PXMP2, PMP22; peroxisomal membrane protein 2	1
	ko04140	Regulation of autophagy
	ko04139	Regulation of mitophagy - yeast
		K00889	c91044_g3	PIP5K; 1-phosphatidylinositol-4-phosphate 5-kinase [EC:2.7.1.68]	1
		K00889	c91044_g2	PIP5K; 1-phosphatidylinositol-4-phosphate 5-kinase [EC:2.7.1.68]	1
	Cell motility
	ko02030	Bacterial chemotaxis
	ko02040	Flagellar assembly
	ko04810	Regulation of actin cytoskeleton
		K04392	c58763_g1	RAC1; Ras-related C3 botulinum toxin substrate 1	1
		K04392	c68284_g2	RAC1; Ras-related C3 botulinum toxin substrate 1	1
		K04371	c90354_g2	MAPK1_3; mitogen-activated protein kinase 1/3 [EC:2.7.11.24]	0
		K00921	c92171_g1	PIKFYVE, FAB1; 1-phosphatidylinositol-3-phosphate 5-kinase [EC:2.7.1.150]	0
		K00921	c92644_g3	PIKFYVE, FAB1; 1-phosphatidylinositol-3-phosphate 5-kinase [EC:2.7.1.150]	0
		K00889	c91044_g3	PIP5K; 1-phosphatidylinositol-4-phosphate 5-kinase [EC:2.7.1.68]	1
		K00889	c91044_g2	PIP5K; 1-phosphatidylinositol-4-phosphate 5-kinase [EC:2.7.1.68]	1
		K06269	c83148_g2	PPP1C; serine/threonine-protein phosphatase PP1 catalytic subunit [EC:3.1.3.16]	0
		K05765	c82630_g1	CFL; cofilin	0
	Cell growth and death
	ko04110	Cell cycle
		K02210	c67028_g2	MCM7, CDC47; DNA replication licensing factor MCM7 [EC:3.6.4.12]	1
		K02178	c60101_g1	BUB1; checkpoint serine/threonine-protein kinase [EC:2.7.11.1]	1
		K02542	c78983_g1	MCM6; DNA replication licensing factor MCM6 [EC:3.6.4.12]	1
		K02541	c71876_g1	MCM3; DNA replication licensing factor MCM3 [EC:3.6.4.12]	1
		K02212	c75005_g1	MCM4, CDC54; DNA replication licensing factor MCM4 [EC:3.6.4.12]	1
		K02209	c86163_g1	MCM5, CDC46; DNA replication licensing factor MCM5 [EC:3.6.4.12]	1
		K04802	c86811_g1	PCNA; proliferating cell nuclear antigen	1
		K03364	c80917_g1	CDH1; cell division cycle 20-like protein 1, cofactor of APC complex	1
		K02603	c80254_g1	ORC1; origin recognition complex subunit 1	1
		K02540	c52071_g1	MCM2; DNA replication licensing factor MCM2 [EC:3.6.4.12]	1
		K03875	c89899_g1	SKP2, FBXL1; F-box and leucine-rich repeat protein 1 (S-phase kinase-associated protein 2)	0
		K05868	c82642_g1	CCNB; cyclin B	1
	ko04111	Cell cycle - yeast
		K02210	c67028_g2	MCM7, CDC47; DNA replication licensing factor MCM7 [EC:3.6.4.12]	1
		K02178	c60101_g1	BUB1; checkpoint serine/threonine-protein kinase [EC:2.7.11.1]	1
		K02542	c78983_g1	MCM6; DNA replication licensing factor MCM6 [EC:3.6.4.12]	1
		K02541	c71876_g1	MCM3; DNA replication licensing factor MCM3 [EC:3.6.4.12]	1
		K06675	c89577_g1	SMC4; structural maintenance of chromosome 4	1
		K02212	c75005_g1	MCM4, CDC54; DNA replication licensing factor MCM4 [EC:3.6.4.12]	1
		K02209	c86163_g1	MCM5, CDC46; DNA replication licensing factor MCM5 [EC:3.6.4.12]	1
		K06674	c84122_g1	SMC2; structural maintenance of chromosome 2	1
		K03364	c80917_g1	CDH1; cell division cycle 20-like protein 1, cofactor of APC complex	1
		K02603	c80254_g1	ORC1; origin recognition complex subunit 1	1
		K02540	c52071_g1	MCM2; DNA replication licensing factor MCM2 [EC:3.6.4.12]	1
		K06676	c73011_g1	BRRN1, BRN1, CAPH; condensin complex subunit 2	1
	ko04112	Cell cycle - Caulobacter
		K02563	c87328_g1	murG; UDP-N-acetylglucosamine--N-acetylmuramyl-(pentapeptide) pyrophosphoryl-undecaprenol N-acetylglucosamine transferase [EC:2.4.1.227]	1
		K01358	c86331_g1	clpP, CLPP; ATP-dependent Clp protease, protease subunit [EC:3.4.21.92]	0
		K03531	c72778_g1	ftsZ; cell division protein FtsZ	1
	ko04113	Meiosis - yeast
		K02210	c67028_g2	MCM7, CDC47; DNA replication licensing factor MCM7 [EC:3.6.4.12]	1
		K12761	c91020_g4	SNF1; carbon catabolite-derepressing protein kinase [EC:2.7.11.1]	0
		K11584	c91345_g1	PPP2R5; serine/threonine-protein phosphatase 2A regulatory subunit B'	1
		K02178	c60101_g1	BUB1; checkpoint serine/threonine-protein kinase [EC:2.7.11.1]	1
		K02542	c78983_g1	MCM6; DNA replication licensing factor MCM6 [EC:3.6.4.12]	1
		K02541	c71876_g1	MCM3; DNA replication licensing factor MCM3 [EC:3.6.4.12]	1
		K10878	c81327_g1	SPO11; meiotic recombination protein SPO11	0
		K02212	c75005_g1	MCM4, CDC54; DNA replication licensing factor MCM4 [EC:3.6.4.12]	1
		K02209	c86163_g1	MCM5, CDC46; DNA replication licensing factor MCM5 [EC:3.6.4.12]	1
		K06269	c83148_g2	PPP1C; serine/threonine-protein phosphatase PP1 catalytic subunit [EC:3.1.3.16]	0
		K02603	c80254_g1	ORC1; origin recognition complex subunit 1	1
		K02540	c52071_g1	MCM2; DNA replication licensing factor MCM2 [EC:3.6.4.12]	1
	ko04114	Oocyte meiosis
		K02183	c80117_g1	CALM; calmodulin	0
		K02183	c63441_g1	CALM; calmodulin	1
		K11584	c91345_g1	PPP2R5; serine/threonine-protein phosphatase 2A regulatory subunit B'	1
		K02178	c60101_g1	BUB1; checkpoint serine/threonine-protein kinase [EC:2.7.11.1]	1
		K04371	c90354_g2	MAPK1_3; mitogen-activated protein kinase 1/3 [EC:2.7.11.24]	0
		K06269	c83148_g2	PPP1C; serine/threonine-protein phosphatase PP1 catalytic subunit [EC:3.1.3.16]	0
	ko04210	Apoptosis
		K10798	c91824_g1	PARP; poly [ADP-ribose] polymerase [EC:2.4.2.30]	1
		K04371	c90354_g2	MAPK1_3; mitogen-activated protein kinase 1/3 [EC:2.7.11.24]	0
		K07374	c92369_g2	TUBA; tubulin alpha	1
		K01363	c87825_g1	CTSB; cathepsin B [EC:3.4.22.1]	0
	ko04214	Apoptosis - fly
		K05770	c76891_g1	TSPO, BZRP; benzodiazapine receptor	0
		K10798	c91824_g1	PARP; poly [ADP-ribose] polymerase [EC:2.4.2.30]	1
		K04371	c90354_g2	MAPK1_3; mitogen-activated protein kinase 1/3 [EC:2.7.11.24]	0
	ko04215	Apoptosis - multiple species
	ko04115	p53 signaling pathway
		K10808	c89950_g1	RRM2; ribonucleoside-diphosphate reductase subunit M2 [EC:1.17.4.1]	1
		K05868	c82642_g1	CCNB; cyclin B	1
	Cellular commiunity
	ko04510	Focal adhesion
		K04392	c58763_g1	RAC1; Ras-related C3 botulinum toxin substrate 1	1
		K04392	c68284_g2	RAC1; Ras-related C3 botulinum toxin substrate 1	1
		K04371	c90354_g2	MAPK1_3; mitogen-activated protein kinase 1/3 [EC:2.7.11.24]	0
		K06269	c83148_g2	PPP1C; serine/threonine-protein phosphatase PP1 catalytic subunit [EC:3.1.3.16]	0
	ko04520	Adherens junction
		K04392	c58763_g1	RAC1; Ras-related C3 botulinum toxin substrate 1	1
		K04392	c68284_g2	RAC1; Ras-related C3 botulinum toxin substrate 1	1
		K04371	c90354_g2	MAPK1_3; mitogen-activated protein kinase 1/3 [EC:2.7.11.24]	0
	ko04530	Tight junction
	ko04540	Gap junction
		K07375	c91085_g3	TUBB; tubulin beta	1
		K04371	c90354_g2	MAPK1_3; mitogen-activated protein kinase 1/3 [EC:2.7.11.24]	0
		K07374	c92369_g2	TUBA; tubulin alpha	1
	ko04550	Signaling pathways regulating pluripotency of stem cells
		K04371	c90354_g2	MAPK1_3; mitogen-activated protein kinase 1/3 [EC:2.7.11.24]	0
	Organismal Systems
	Immune system
	ko04640	Hematopoietic cell lineage
	ko04610	Complement and coagulation cascades
	ko04611	Platelet activation
		K04371	c90354_g2	MAPK1_3; mitogen-activated protein kinase 1/3 [EC:2.7.11.24]	0
		K06269	c83148_g2	PPP1C; serine/threonine-protein phosphatase PP1 catalytic subunit [EC:3.1.3.16]	0
	ko04620	Toll-like receptor signaling pathway
		K04392	c58763_g1	RAC1; Ras-related C3 botulinum toxin substrate 1	1
		K04392	c68284_g2	RAC1; Ras-related C3 botulinum toxin substrate 1	1
		K04371	c90354_g2	MAPK1_3; mitogen-activated protein kinase 1/3 [EC:2.7.11.24]	0
		K04730	c87206_g1	IRAK1; interleukin-1 receptor-associated kinase 1 [EC:2.7.11.1]	1
		K04730	c66717_g1	IRAK1; interleukin-1 receptor-associated kinase 1 [EC:2.7.11.1]	1
	ko04621	NOD-like receptor signaling pathway
		K04371	c90354_g2	MAPK1_3; mitogen-activated protein kinase 1/3 [EC:2.7.11.24]	0
	ko04622	RIG-I-like receptor signaling pathway
	ko04623	Cytosolic DNA-sensing pathway
		K03022	c89933_g1	RPC8, POLR3H; DNA-directed RNA polymerase III subunit RPC8	0
	ko04650	Natural killer cell mediated cytotoxicity
		K04392	c58763_g1	RAC1; Ras-related C3 botulinum toxin substrate 1	1
		K04392	c68284_g2	RAC1; Ras-related C3 botulinum toxin substrate 1	1
		K04371	c90354_g2	MAPK1_3; mitogen-activated protein kinase 1/3 [EC:2.7.11.24]	0
	ko04612	Antigen processing and presentation
		K01369	c90271_g4	LGMN; legumain [EC:3.4.22.34]	0
		K08064	c85607_g1	NFYA; nuclear transcription factor Y, alpha	1
		K08064	c79066_g1	NFYA; nuclear transcription factor Y, alpha	1
		K01363	c87825_g1	CTSB; cathepsin B [EC:3.4.22.1]	0
		K08059	c85914_g1	IFI30, GILT; interferon, gamma-inducible protein 30	1
	ko04660	T cell receptor signaling pathway
		K04371	c90354_g2	MAPK1_3; mitogen-activated protein kinase 1/3 [EC:2.7.11.24]	0
	ko04662	B cell receptor signaling pathway
		K04392	c58763_g1	RAC1; Ras-related C3 botulinum toxin substrate 1	1
		K04392	c68284_g2	RAC1; Ras-related C3 botulinum toxin substrate 1	1
		K04371	c90354_g2	MAPK1_3; mitogen-activated protein kinase 1/3 [EC:2.7.11.24]	0
	ko04664	Fc epsilon RI signaling pathway
		K04392	c58763_g1	RAC1; Ras-related C3 botulinum toxin substrate 1	1
		K04392	c68284_g2	RAC1; Ras-related C3 botulinum toxin substrate 1	1
		K04371	c90354_g2	MAPK1_3; mitogen-activated protein kinase 1/3 [EC:2.7.11.24]	0
	ko04666	Fc gamma R-mediated phagocytosis
		K05765	c82630_g1	CFL; cofilin	0
		K01115	c91901_g1	PLD1_2; phospholipase D1/2 [EC:3.1.4.4]	0
		K04392	c58763_g1	RAC1; Ras-related C3 botulinum toxin substrate 1	1
		K04392	c68284_g2	RAC1; Ras-related C3 botulinum toxin substrate 1	1
		K04688	c88777_g1	RPS6KB; p70 ribosomal S6 kinase [EC:2.7.11.1]	0
		K04371	c90354_g2	MAPK1_3; mitogen-activated protein kinase 1/3 [EC:2.7.11.24]	0
		K00889	c91044_g3	PIP5K; 1-phosphatidylinositol-4-phosphate 5-kinase [EC:2.7.1.68]	1
		K00889	c91044_g2	PIP5K; 1-phosphatidylinositol-4-phosphate 5-kinase [EC:2.7.1.68]	1
	ko04670	Leukocyte transendothelial migration
		K04392	c58763_g1	RAC1; Ras-related C3 botulinum toxin substrate 1	1
		K04392	c68284_g2	RAC1; Ras-related C3 botulinum toxin substrate 1	1
	ko04672	Intestinal immune network for IgA production
	ko04062	Chemokine signaling pathway
		K04392	c58763_g1	RAC1; Ras-related C3 botulinum toxin substrate 1	1
		K04392	c68284_g2	RAC1; Ras-related C3 botulinum toxin substrate 1	1
		K04371	c90354_g2	MAPK1_3; mitogen-activated protein kinase 1/3 [EC:2.7.11.24]	0
	Endocrine system
	ko04911	Insulin secretion
		K18211	c88994_g1	SNAP25; synaptosomal-associated protein 25	0
	ko04910	Insulin signaling pathway
		K02183	c80117_g1	CALM; calmodulin	0
		K02183	c63441_g1	CALM; calmodulin	1
		K04371	c90354_g2	MAPK1_3; mitogen-activated protein kinase 1/3 [EC:2.7.11.24]	0
		K07199	c82395_g1	PRKAB; 5'-AMP-activated protein kinase, regulatory beta subunit	0
		K07199	c81907_g1	PRKAB; 5'-AMP-activated protein kinase, regulatory beta subunit	1
		K06269	c83148_g2	PPP1C; serine/threonine-protein phosphatase PP1 catalytic subunit [EC:3.1.3.16]	0
		K07195	c91082_g2	EXOC7, EXO70; exocyst complex component 7	0
		K04688	c88777_g1	RPS6KB; p70 ribosomal S6 kinase [EC:2.7.11.1]	0
	ko04922	Glucagon signaling pathway
		K00016	c87986_g2	LDH, ldh; L-lactate dehydrogenase [EC:1.1.1.27]	1
		K02183	c80117_g1	CALM; calmodulin	0
		K02183	c63441_g1	CALM; calmodulin	1
		K00873	c84379_g1	PK, pyk; pyruvate kinase [EC:2.7.1.40]	1
		K07199	c82395_g1	PRKAB; 5'-AMP-activated protein kinase, regulatory beta subunit	0
		K07199	c81907_g1	PRKAB; 5'-AMP-activated protein kinase, regulatory beta subunit	1
	ko04923	Regulation of lipolysis in adipocytes
		K01054	c83191_g1	MGLL; acylglycerol lipase [EC:3.1.1.23]	1
	ko04920	Adipocytokine signaling pathway
		K01897	c92359_g2	ACSL, fadD; long-chain acyl-CoA synthetase [EC:6.2.1.3]	0
		K01897	c86616_g1	ACSL, fadD; long-chain acyl-CoA synthetase [EC:6.2.1.3]	0
		K07199	c82395_g1	PRKAB; 5'-AMP-activated protein kinase, regulatory beta subunit	0
		K07199	c81907_g1	PRKAB; 5'-AMP-activated protein kinase, regulatory beta subunit	1
		K07297	c87349_g1	ADIPOR; adiponectin receptor	0
		K07297	c84085_g1	ADIPOR; adiponectin receptor	0
	ko03320	PPAR signaling pathway
		K01897	c92359_g2	ACSL, fadD; long-chain acyl-CoA synthetase [EC:6.2.1.3]	0
		K01897	c86616_g1	ACSL, fadD; long-chain acyl-CoA synthetase [EC:6.2.1.3]	0
		K00249	c91517_g2	ACADM, acd; acyl-CoA dehydrogenase [EC:1.3.8.7]	0
		K00864	c90456_g2	glpK, GK; glycerol kinase [EC:2.7.1.30]	0
		K07513	c92799_g6	ACAA1; acetyl-CoA acyltransferase 1 [EC:2.3.1.16]	0
		K07513	c91593_g1	ACAA1; acetyl-CoA acyltransferase 1 [EC:2.3.1.16]	1
		K00232	c91221_g2	E1.3.3.6, ACOX1, ACOX3; acyl-CoA oxidase [EC:1.3.3.6]	1
	ko04912	GnRH signaling pathway
		K02183	c80117_g1	CALM; calmodulin	0
		K02183	c63441_g1	CALM; calmodulin	1
		K01115	c91901_g1	PLD1_2; phospholipase D1/2 [EC:3.1.4.4]	0
		K04371	c90354_g2	MAPK1_3; mitogen-activated protein kinase 1/3 [EC:2.7.11.24]	0
	ko04913	Ovarian steroidogenesis
		K07408	c93090_g1	CYP1A1; cytochrome P450, family 1, subfamily A, polypeptide 1 [EC:1.14.14.1]	0
	ko04915	Estrogen signaling pathway
		K02183	c80117_g1	CALM; calmodulin	0
		K02183	c63441_g1	CALM; calmodulin	1
		K04371	c90354_g2	MAPK1_3; mitogen-activated protein kinase 1/3 [EC:2.7.11.24]	0
	ko04914	Progesterone-mediated oocyte maturation
		K02178	c60101_g1	BUB1; checkpoint serine/threonine-protein kinase [EC:2.7.11.1]	1
		K03364	c80917_g1	CDH1; cell division cycle 20-like protein 1, cofactor of APC complex	1
		K04371	c90354_g2	MAPK1_3; mitogen-activated protein kinase 1/3 [EC:2.7.11.24]	0
		K05868	c82642_g1	CCNB; cyclin B	1
	ko04917	Prolactin signaling pathway
		K04371	c90354_g2	MAPK1_3; mitogen-activated protein kinase 1/3 [EC:2.7.11.24]	0
	ko04921	Oxytocin signaling pathway
		K02183	c80117_g1	CALM; calmodulin	0
		K02183	c63441_g1	CALM; calmodulin	1
		K07199	c82395_g1	PRKAB; 5'-AMP-activated protein kinase, regulatory beta subunit	0
		K07199	c81907_g1	PRKAB; 5'-AMP-activated protein kinase, regulatory beta subunit	1
		K04371	c90354_g2	MAPK1_3; mitogen-activated protein kinase 1/3 [EC:2.7.11.24]	0
		K06269	c83148_g2	PPP1C; serine/threonine-protein phosphatase PP1 catalytic subunit [EC:3.1.3.16]	0
	ko04918	Thyroid hormone synthesis
	ko04919	Thyroid hormone signaling pathway
		K04371	c90354_g2	MAPK1_3; mitogen-activated protein kinase 1/3 [EC:2.7.11.24]	0
	ko04916	Melanogenesis
		K02183	c80117_g1	CALM; calmodulin	0
		K02183	c63441_g1	CALM; calmodulin	1
		K04371	c90354_g2	MAPK1_3; mitogen-activated protein kinase 1/3 [EC:2.7.11.24]	0
	ko04924	Renin secretion
		K01363	c87825_g1	CTSB; cathepsin B [EC:3.4.22.1]	0
		K02183	c80117_g1	CALM; calmodulin	0
		K02183	c63441_g1	CALM; calmodulin	1
	ko04614	Renin-angiotensin system
		K01285	c85042_g1	PRCP; lysosomal Pro-X carboxypeptidase [EC:3.4.16.2]	0
	ko04925	Aldosterone synthesis and secretion
		K02183	c80117_g1	CALM; calmodulin	0
		K02183	c63441_g1	CALM; calmodulin	1
	Circulatory system
	ko04260	Cardiac muscle contraction
		K02256	c84954_g2	COX1; cytochrome c oxidase subunit 1 [EC:1.9.3.1]	1
		K02262	c92395_g1	COX3; cytochrome c oxidase subunit 3	1
		K02261	c90183_g1	COX2; cytochrome c oxidase subunit 2	1
		K00412	c93192_g1	CYTB, petB; ubiquinol-cytochrome c reductase cytochrome b subunit	1
		K02265	c74157_g1	COX5B; cytochrome c oxidase subunit 5b	1
	ko04261	Adrenergic signaling in cardiomyocytes
		K02183	c80117_g1	CALM; calmodulin	0
		K02183	c63441_g1	CALM; calmodulin	1
		K11584	c91345_g1	PPP2R5; serine/threonine-protein phosphatase 2A regulatory subunit B'	1
		K11583	c89895_g1	PPP2R3; serine/threonine-protein phosphatase 2A regulatory subunit B''	0
		K04371	c90354_g2	MAPK1_3; mitogen-activated protein kinase 1/3 [EC:2.7.11.24]	0
		K06269	c83148_g2	PPP1C; serine/threonine-protein phosphatase PP1 catalytic subunit [EC:3.1.3.16]	0
	ko04270	Vascular smooth muscle contraction
		K02183	c80117_g1	CALM; calmodulin	0
		K02183	c63441_g1	CALM; calmodulin	1
		K04371	c90354_g2	MAPK1_3; mitogen-activated protein kinase 1/3 [EC:2.7.11.24]	0
		K06269	c83148_g2	PPP1C; serine/threonine-protein phosphatase PP1 catalytic subunit [EC:3.1.3.16]	0
	Digestive system
	ko04970	Salivary secretion
		K02183	c80117_g1	CALM; calmodulin	0
		K02183	c63441_g1	CALM; calmodulin	1
	ko04971	Gastric acid secretion
		K02183	c80117_g1	CALM; calmodulin	0
		K02183	c63441_g1	CALM; calmodulin	1
	ko04972	Pancreatic secretion
		K04392	c58763_g1	RAC1; Ras-related C3 botulinum toxin substrate 1	1
		K04392	c68284_g2	RAC1; Ras-related C3 botulinum toxin substrate 1	1
		K07904	c78711_g1	RAB11A; Ras-related protein Rab-11A	1
	ko04976	Bile secretion
		K05658	c91385_g1	ABCB1; ATP-binding cassette, subfamily B (MDR/TAP), member 1 [EC:3.6.3.44]	1
		K05681	c89692_g2	ABCG2; ATP-binding cassette, subfamily G (WHITE), member 2	1
	ko04973	Carbohydrate digestion and absorption
		K19729	c91437_g3	GNAT3; guanine nucleotide-binding protein G(t) subunit alpha 3	0
	ko04974	Protein digestion and absorption
		K01285	c85042_g1	PRCP; lysosomal Pro-X carboxypeptidase [EC:3.4.16.2]	0
	ko04975	Fat digestion and absorption
	ko04977	Vitamin digestion and absorption
	ko04978	Mineral absorption
		K12347	c89518_g1	SLC11A, NRAMP; natural resistance-associated macrophage protein	0
		K00510	c85433_g2	HMOX, hmuO, ho; heme oxygenase (biliverdin-producing) [EC:1.14.14.18]	0
	Excretory system
	ko04962	Vasopressin-regulated water reabsorption
		K12462	c79032_g1	ARHGDI, RHOGDI; Rho GDP-dissociation inhibitor	0
		K10418	c74817_g1	DYNLL; dynein light chain LC8-type	1
		K07904	c78711_g1	RAB11A; Ras-related protein Rab-11A	1
	ko04960	Aldosterone-regulated sodium reabsorption
		K04371	c90354_g2	MAPK1_3; mitogen-activated protein kinase 1/3 [EC:2.7.11.24]	0
	ko04961	Endocrine and other factor-regulated calcium reabsorption
		K07904	c78711_g1	RAB11A; Ras-related protein Rab-11A	1
	ko04964	Proximal tubule bicarbonate reclamation
		K00261	c91003_g1	GLUD1_2, gdhA; glutamate dehydrogenase (NAD(P)+) [EC:1.4.1.3]	0
		K00261	c91003_g3	GLUD1_2, gdhA; glutamate dehydrogenase (NAD(P)+) [EC:1.4.1.3]	0
	ko04966	Collecting duct acid secretion
	Nervous system
	ko04724	Glutamatergic synapse
		K01115	c91901_g1	PLD1_2; phospholipase D1/2 [EC:3.1.4.4]	0
		K04371	c90354_g2	MAPK1_3; mitogen-activated protein kinase 1/3 [EC:2.7.11.24]	0
		K01915	c67654_g1	glnA, GLUL; glutamine synthetase [EC:6.3.1.2]	1
	ko04727	GABAergic synapse
		K15015	c88125_g2	SLC32A, VGAT; solute carrier family 32 (vesicular inhibitory amino acid transporter)	0
		K01915	c67654_g1	glnA, GLUL; glutamine synthetase [EC:6.3.1.2]	1
		K01580	c84933_g1	E4.1.1.15, gadB, gadA, GAD; glutamate decarboxylase [EC:4.1.1.15]	0
		K01580	c89660_g1	E4.1.1.15, gadB, gadA, GAD; glutamate decarboxylase [EC:4.1.1.15]	1
	ko04725	Cholinergic synapse
		K04371	c90354_g2	MAPK1_3; mitogen-activated protein kinase 1/3 [EC:2.7.11.24]	0
	ko04728	Dopaminergic synapse
		K02183	c80117_g1	CALM; calmodulin	0
		K02183	c63441_g1	CALM; calmodulin	1
		K11584	c91345_g1	PPP2R5; serine/threonine-protein phosphatase 2A regulatory subunit B'	1
		K11583	c89895_g1	PPP2R3; serine/threonine-protein phosphatase 2A regulatory subunit B''	0
		K06269	c83148_g2	PPP1C; serine/threonine-protein phosphatase PP1 catalytic subunit [EC:3.1.3.16]	0
	ko04726	Serotonergic synapse
		K04371	c90354_g2	MAPK1_3; mitogen-activated protein kinase 1/3 [EC:2.7.11.24]	0
	ko04720	Long-term potentiation
		K02183	c80117_g1	CALM; calmodulin	0
		K02183	c63441_g1	CALM; calmodulin	1
		K06269	c83148_g2	PPP1C; serine/threonine-protein phosphatase PP1 catalytic subunit [EC:3.1.3.16]	0
		K04371	c90354_g2	MAPK1_3; mitogen-activated protein kinase 1/3 [EC:2.7.11.24]	0
	ko04730	Long-term depression
		K04371	c90354_g2	MAPK1_3; mitogen-activated protein kinase 1/3 [EC:2.7.11.24]	0
	ko04723	Retrograde endocannabinoid signaling
		K01054	c83191_g1	MGLL; acylglycerol lipase [EC:3.1.1.23]	1
		K04371	c90354_g2	MAPK1_3; mitogen-activated protein kinase 1/3 [EC:2.7.11.24]	0
		K15015	c88125_g2	SLC32A, VGAT; solute carrier family 32 (vesicular inhibitory amino acid transporter)	0
	ko04721	Synaptic vesicle cycle
		K15015	c88125_g2	SLC32A, VGAT; solute carrier family 32 (vesicular inhibitory amino acid transporter)	0
		K08486	c80450_g1	STX1B_2_3; syntaxin 1B/2/3	1
		K03661	c80512_g2	ATPeV0B, ATP6F; V-type H+-transporting ATPase 21kDa proteolipid subunit	0
		K18211	c88994_g1	SNAP25; synaptosomal-associated protein 25	0
	ko04722	Neurotrophin signaling pathway
		K02183	c80117_g1	CALM; calmodulin	0
		K02183	c63441_g1	CALM; calmodulin	1
		K04392	c58763_g1	RAC1; Ras-related C3 botulinum toxin substrate 1	1
		K04392	c68284_g2	RAC1; Ras-related C3 botulinum toxin substrate 1	1
		K04371	c90354_g2	MAPK1_3; mitogen-activated protein kinase 1/3 [EC:2.7.11.24]	0
		K12462	c79032_g1	ARHGDI, RHOGDI; Rho GDP-dissociation inhibitor	0
		K04730	c87206_g1	IRAK1; interleukin-1 receptor-associated kinase 1 [EC:2.7.11.1]	1
		K04730	c66717_g1	IRAK1; interleukin-1 receptor-associated kinase 1 [EC:2.7.11.1]	1
	Sensory system
	ko04744	Phototransduction
		K02183	c80117_g1	CALM; calmodulin	0
		K02183	c63441_g1	CALM; calmodulin	1
	ko04745	Phototransduction - fly
		K02183	c80117_g1	CALM; calmodulin	0
		K02183	c63441_g1	CALM; calmodulin	1
	ko04740	Olfactory transduction
		K02183	c80117_g1	CALM; calmodulin	0
		K02183	c63441_g1	CALM; calmodulin	1
	ko04742	Taste transduction
		K19729	c91437_g3	GNAT3; guanine nucleotide-binding protein G(t) subunit alpha 3	0
	ko04750	Inflammatory mediator regulation of TRP channels
		K02183	c80117_g1	CALM; calmodulin	0
		K02183	c63441_g1	CALM; calmodulin	1
		K06269	c83148_g2	PPP1C; serine/threonine-protein phosphatase PP1 catalytic subunit [EC:3.1.3.16]	0
	Development
	ko04320	Dorso-ventral axis formation
		K04371	c90354_g2	MAPK1_3; mitogen-activated protein kinase 1/3 [EC:2.7.11.24]	0
	ko04360	Axon guidance
		K04392	c58763_g1	RAC1; Ras-related C3 botulinum toxin substrate 1	1
		K04392	c68284_g2	RAC1; Ras-related C3 botulinum toxin substrate 1	1
		K04371	c90354_g2	MAPK1_3; mitogen-activated protein kinase 1/3 [EC:2.7.11.24]	0
		K05765	c82630_g1	CFL; cofilin	0
	ko04380	Osteoclast differentiation
		K14379	c88210_g1	ACP5; tartrate-resistant acid phosphatase type 5 [EC:3.1.3.2]	1
		K04392	c58763_g1	RAC1; Ras-related C3 botulinum toxin substrate 1	1
		K04392	c68284_g2	RAC1; Ras-related C3 botulinum toxin substrate 1	1
		K04371	c90354_g2	MAPK1_3; mitogen-activated protein kinase 1/3 [EC:2.7.11.24]	0
	Aging
	ko04211	Longevity regulating pathway
		K03781	c89881_g1	katE, CAT, catB, srpA; catalase [EC:1.11.1.6]	0
		K07199	c82395_g1	PRKAB; 5'-AMP-activated protein kinase, regulatory beta subunit	0
		K07199	c81907_g1	PRKAB; 5'-AMP-activated protein kinase, regulatory beta subunit	1
		K07297	c87349_g1	ADIPOR; adiponectin receptor	0
		K07297	c84085_g1	ADIPOR; adiponectin receptor	0
		K04688	c88777_g1	RPS6KB; p70 ribosomal S6 kinase [EC:2.7.11.1]	0
	ko04212	Longevity regulating pathway - worm
		K03781	c89881_g1	katE, CAT, catB, srpA; catalase [EC:1.11.1.6]	0
		K13356	c78614_g1	FAR; alcohol-forming fatty acyl-CoA reductase [EC:1.2.1.84]	1
		K04688	c88777_g1	RPS6KB; p70 ribosomal S6 kinase [EC:2.7.11.1]	0
		K10798	c91824_g1	PARP; poly [ADP-ribose] polymerase [EC:2.4.2.30]	1
		K01358	c86331_g1	clpP, CLPP; ATP-dependent Clp protease, protease subunit [EC:3.4.21.92]	0
	ko04213	Longevity regulating pathway - multiple species
		K03781	c89881_g1	katE, CAT, catB, srpA; catalase [EC:1.11.1.6]	0
		K04688	c88777_g1	RPS6KB; p70 ribosomal S6 kinase [EC:2.7.11.1]	0
		K07199	c82395_g1	PRKAB; 5'-AMP-activated protein kinase, regulatory beta subunit	0
		K07199	c81907_g1	PRKAB; 5'-AMP-activated protein kinase, regulatory beta subunit	1
	Environmental adaptation
	ko04710	Circadian rhythm
		K07199	c82395_g1	PRKAB; 5'-AMP-activated protein kinase, regulatory beta subunit	0
		K07199	c81907_g1	PRKAB; 5'-AMP-activated protein kinase, regulatory beta subunit	1
	ko04713	Circadian entrainment
		K02183	c80117_g1	CALM; calmodulin	0
		K02183	c63441_g1	CALM; calmodulin	1
		K04371	c90354_g2	MAPK1_3; mitogen-activated protein kinase 1/3 [EC:2.7.11.24]	0
	ko04711	Circadian rhythm - fly
	ko04712	Circadian rhythm - plant
		K16241	c85792_g1	HY5; transcription factor HY5	1
		K12133	c88846_g1	LHY; MYB-related transcription factor LHY	0
		K16223	c61692_g1	FT; protein FLOWERING LOCUS T	1
	ko04626	Plant-pathogen interaction
		K02183	c80117_g1	CALM; calmodulin	0
		K02183	c63441_g1	CALM; calmodulin	1
		K00864	c90456_g2	glpK, GK; glycerol kinase [EC:2.7.1.30]	0
		K13448	c86263_g1	CML; calcium-binding protein CML	0
		K13448	c77768_g1	CML; calcium-binding protein CML	0
		K13448	c85883_g1	CML; calcium-binding protein CML	0
		K13448	c81833_g1	CML; calcium-binding protein CML	0
		K13448	c76697_g1	CML; calcium-binding protein CML	1
		K13424	c90670_g2	WRKY33; WRKY transcription factor 33	0
		K13424	c86600_g1	WRKY33; WRKY transcription factor 33	0
		K13457	c93200_g3	RPM1, RPS3; disease resistance protein RPM1	0
		K05391	c88782_g2	CNGF; cyclic nucleotide gated channel, other eukaryote	1
		K13412	c90397_g1	CPK; calcium-dependent protein kinase [EC:2.7.11.1]	0
		K13412	c92376_g1	CPK; calcium-dependent protein kinase [EC:2.7.11.1]	0
		K13412	c92069_g2	CPK; calcium-dependent protein kinase [EC:2.7.11.1]	0

## Sheet: 146 vs 52 DAF
	Metabolism
	Overview
	ko01200	Carbon metabolism
		K15919	c82869_g1	HPR2; hydroxypyruvate reductase 2	1
		K01601	c92431_g1	rbcL; ribulose-bisphosphate carboxylase large chain [EC:4.1.1.39]	1
		K00131	c87010_g1	gapN; glyceraldehyde-3-phosphate dehydrogenase (NADP+) [EC:1.2.1.9]	1
		K00249	c91517_g2	ACADM, acd; acyl-CoA dehydrogenase [EC:1.3.8.7]	0
		K00121	c75753_g1	frmA, ADH5, adhC; S-(hydroxymethyl)glutathione dehydrogenase / alcohol dehydrogenase [EC:1.1.1.284 1.1.1.1]	1
		K01623	c90419_g3	ALDO; fructose-bisphosphate aldolase, class I [EC:4.1.2.13]	0
		K01623	c88927_g3	ALDO; fructose-bisphosphate aldolase, class I [EC:4.1.2.13]	1
		K00850	c92572_g1	pfkA, PFK; 6-phosphofructokinase 1 [EC:2.7.1.11]	0
		K00058	c88379_g1	serA, PHGDH; D-3-phosphoglycerate dehydrogenase [EC:1.1.1.95]	1
		K00058	c88379_g2	serA, PHGDH; D-3-phosphoglycerate dehydrogenase [EC:1.1.1.95]	1
		K00382	c87086_g1	DLD, lpd, pdhD; dihydrolipoamide dehydrogenase [EC:1.8.1.4]	0
		K00640	c81791_g2	cysE; serine O-acetyltransferase [EC:2.3.1.30]	0
		K01006	c91407_g1	ppdK; pyruvate, orthophosphate dikinase [EC:2.7.9.1]	0
		K01100	c84907_g1	E3.1.3.37; sedoheptulose-bisphosphatase [EC:3.1.3.37]	1
		K01738	c90944_g1	cysK; cysteine synthase A [EC:2.5.1.47]	0
		K01637	c92464_g1	E4.1.3.1, aceA; isocitrate lyase [EC:4.1.3.1]	0
		K15893	c88898_g1	HPR1; hydroxypyruvate reductase 1	1
		K01754	c89785_g1	E4.3.1.19, ilvA, tdcB; threonine dehydratase [EC:4.3.1.19]	1
		K03781	c89881_g1	katE, CAT, catB, srpA; catalase [EC:1.11.1.6]	0
		K01057	c64664_g1	PGLS, pgl, devB; 6-phosphogluconolactonase [EC:3.1.1.31]	1
		K00851	c81905_g1	E2.7.1.12, gntK, idnK; gluconokinase [EC:2.7.1.12]	0
		K15918	c46390_g1	GLYK; D-glycerate 3-kinase [EC:2.7.1.31]	0
		K00036	c87149_g3	G6PD, zwf; glucose-6-phosphate 1-dehydrogenase [EC:1.1.1.49 1.1.1.363]	0
		K01638	c91510_g1	aceB, glcB; malate synthase [EC:2.3.3.9]	0
		K00261	c91003_g1	GLUD1_2, gdhA; glutamate dehydrogenase (NAD(P)+) [EC:1.4.1.3]	0
		K00261	c91003_g3	GLUD1_2, gdhA; glutamate dehydrogenase (NAD(P)+) [EC:1.4.1.3]	0
		K00855	c87791_g1	PRK, prkB; phosphoribulokinase [EC:2.7.1.19]	1
		K00134	c90140_g1	GAPDH, gapA; glyceraldehyde 3-phosphate dehydrogenase [EC:1.2.1.12]	0
		K00140	c85493_g1	mmsA, iolA, ALDH6A1; malonate-semialdehyde dehydrogenase (acetylating) / methylmalonate-semialdehyde dehydrogenase [EC:1.2.1.18 1.2.1.27]	0
		K03841	c64291_g2	FBP, fbp; fructose-1,6-bisphosphatase I [EC:3.1.3.11]	1
		K01602	c88973_g2	rbcS; ribulose-bisphosphate carboxylase small chain [EC:4.1.1.39]	1
		K00026	c75674_g1	MDH2; malate dehydrogenase [EC:1.1.1.37]	0
		K01647	c91426_g2	CS, gltA; citrate synthase [EC:2.3.3.1]	0
		K05298	c90513_g1	GAPA; glyceraldehyde-3-phosphate dehydrogenase (NADP+) (phosphorylating) [EC:1.2.1.13]	1
		K00615	c89393_g1	E2.2.1.1, tktA, tktB; transketolase [EC:2.2.1.1]	0
	ko01210	2-Oxocarboxylic acid metabolism
		K00826	c92000_g1	E2.6.1.42, ilvE; branched-chain amino acid aminotransferase [EC:2.6.1.42]	0
		K00826	c90834_g2	E2.6.1.42, ilvE; branched-chain amino acid aminotransferase [EC:2.6.1.42]	0
		K00133	c90065_g1	asd; aspartate-semialdehyde dehydrogenase [EC:1.2.1.11]	1
		K12153	c87985_g3	CYP79A2; phenylalanine N-monooxygenase [EC:1.14.13.124]	0
		K01647	c91426_g2	CS, gltA; citrate synthase [EC:2.3.3.1]	0
		K01653	c80531_g1	E2.2.1.6S, ilvH, ilvN; acetolactate synthase I/III small subunit [EC:2.2.1.6]	1
		K00052	c43699_g1	leuB; 3-isopropylmalate dehydrogenase [EC:1.1.1.85]	0
	ko01212	Fatty acid metabolism
		K07513	c92799_g6	ACAA1; acetyl-CoA acyltransferase 1 [EC:2.3.1.16]	0
		K07513	c91593_g1	ACAA1; acetyl-CoA acyltransferase 1 [EC:2.3.1.16]	1
		K09458	c86346_g1	fabF; 3-oxoacyl-[acyl-carrier-protein] synthase II [EC:2.3.1.179]	1
		K00232	c80682_g1	E1.3.3.6, ACOX1, ACOX3; acyl-CoA oxidase [EC:1.3.3.6]	0
		K00232	c91221_g2	E1.3.3.6, ACOX1, ACOX3; acyl-CoA oxidase [EC:1.3.3.6]	1
		K10258	c92012_g3	TER, TSC13, CER10; very-long-chain enoyl-CoA reductase [EC:1.3.1.93]	0
		K00059	c80434_g2	fabG; 3-oxoacyl-[acyl-carrier protein] reductase [EC:1.1.1.100]	1
		K01897	c92359_g2	ACSL, fadD; long-chain acyl-CoA synthetase [EC:6.2.1.3]	0
		K00249	c91517_g2	ACADM, acd; acyl-CoA dehydrogenase [EC:1.3.8.7]	0
		K10251	c85422_g1	HSD17B12, KAR, IFA38; 17beta-estradiol 17-dehydrogenase / very-long-chain 3-oxoacyl-CoA reductase [EC:1.1.1.62 1.1.1.330]	1
		K03921	c87644_g1	FAB2, SSI2, desA1; acyl-[acyl-carrier-protein] desaturase [EC:1.14.19.2 1.14.19.11 1.14.19.26]	0
		K03921	c79724_g1	FAB2, SSI2, desA1; acyl-[acyl-carrier-protein] desaturase [EC:1.14.19.2 1.14.19.11 1.14.19.26]	1
		K10703	c92481_g3	PHS1, PAS2; very-long-chain (3R)-3-hydroxyacyl-CoA dehydratase [EC:4.2.1.134]	0
	ko01230	Biosynthesis of amino acids
		K01738	c90944_g1	cysK; cysteine synthase A [EC:2.5.1.47]	0
		K01754	c89785_g1	E4.3.1.19, ilvA, tdcB; threonine dehydratase [EC:4.3.1.19]	1
		K00826	c92000_g1	E2.6.1.42, ilvE; branched-chain amino acid aminotransferase [EC:2.6.1.42]	0
		K00826	c90834_g2	E2.6.1.42, ilvE; branched-chain amino acid aminotransferase [EC:2.6.1.42]	0
		K01658	c86921_g3	trpG; anthranilate synthase component II [EC:4.1.3.27]	0
		K00789	c87622_g1	metK; S-adenosylmethionine synthetase [EC:2.5.1.6]	0
		K00815	c88733_g1	TAT; tyrosine aminotransferase [EC:2.6.1.5]	1
		K01653	c80531_g1	E2.2.1.6S, ilvH, ilvN; acetolactate synthase I/III small subunit [EC:2.2.1.6]	1
		K01915	c67654_g1	glnA, GLUL; glutamine synthetase [EC:6.3.1.2]	1
		K01915	c89923_g1	glnA, GLUL; glutamine synthetase [EC:6.3.1.2]	1
		K00134	c90140_g1	GAPDH, gapA; glyceraldehyde 3-phosphate dehydrogenase [EC:1.2.1.12]	0
		K01623	c90419_g3	ALDO; fructose-bisphosphate aldolase, class I [EC:4.1.2.13]	0
		K01623	c88927_g3	ALDO; fructose-bisphosphate aldolase, class I [EC:4.1.2.13]	1
		K12524	c83650_g1	thrA; bifunctional aspartokinase / homoserine dehydrogenase 1 [EC:2.7.2.4 1.1.1.3]	1
		K00850	c92572_g1	pfkA, PFK; 6-phosphofructokinase 1 [EC:2.7.1.11]	0
		K00058	c88379_g1	serA, PHGDH; D-3-phosphoglycerate dehydrogenase [EC:1.1.1.95]	1
		K00058	c88379_g2	serA, PHGDH; D-3-phosphoglycerate dehydrogenase [EC:1.1.1.95]	1
		K15227	c82352_g1	TYRAAT; arogenate dehydrogenase (NADP+), plant [EC:1.3.1.78]	1
		K00133	c90065_g1	asd; aspartate-semialdehyde dehydrogenase [EC:1.2.1.11]	1
		K01647	c91426_g2	CS, gltA; citrate synthase [EC:2.3.3.1]	0
		K00640	c81791_g2	cysE; serine O-acetyltransferase [EC:2.3.1.30]	0
		K14085	c91694_g1	ALDH7A1; aldehyde dehydrogenase family 7 member A1 [EC:1.2.1.31 1.2.1.8 1.2.1.3]	0
		K00615	c89393_g1	E2.2.1.1, tktA, tktB; transketolase [EC:2.2.1.1]	0
		K00052	c43699_g1	leuB; 3-isopropylmalate dehydrogenase [EC:1.1.1.85]	0
		K01620	c88770_g1	ltaE; threonine aldolase [EC:4.1.2.48]	0
	ko01220	Degradation of aromatic compounds
		K00121	c75753_g1	frmA, ADH5, adhC; S-(hydroxymethyl)glutathione dehydrogenase / alcohol dehydrogenase [EC:1.1.1.284 1.1.1.1]	1
		K00487	c76959_g1	CYP73A; trans-cinnamate 4-monooxygenase [EC:1.14.13.11]	1
		K00001	c83757_g1	E1.1.1.1, adh; alcohol dehydrogenase [EC:1.1.1.1]	0
	Carbohydrate metabolism
	ko00010	Glycolysis / Gluconeogenesis
		K00016	c87986_g2	LDH, ldh; L-lactate dehydrogenase [EC:1.1.1.27]	1
		K00128	c91567_g1	E1.2.1.3; aldehyde dehydrogenase (NAD+) [EC:1.2.1.3]	0
		K00128	c92043_g1	E1.2.1.3; aldehyde dehydrogenase (NAD+) [EC:1.2.1.3]	0
		K01568	c83553_g1	E4.1.1.1, pdc; pyruvate decarboxylase [EC:4.1.1.1]	1
		K03841	c64291_g2	FBP, fbp; fructose-1,6-bisphosphatase I [EC:3.1.3.11]	1
		K00131	c87010_g1	gapN; glyceraldehyde-3-phosphate dehydrogenase (NADP+) [EC:1.2.1.9]	1
		K00382	c87086_g1	DLD, lpd, pdhD; dihydrolipoamide dehydrogenase [EC:1.8.1.4]	0
		K00121	c75753_g1	frmA, ADH5, adhC; S-(hydroxymethyl)glutathione dehydrogenase / alcohol dehydrogenase [EC:1.1.1.284 1.1.1.1]	1
		K18857	c92575_g2	ADH1; alcohol dehydrogenase class-P [EC:1.1.1.1]	1
		K14085	c91694_g1	ALDH7A1; aldehyde dehydrogenase family 7 member A1 [EC:1.2.1.31 1.2.1.8 1.2.1.3]	0
		K00134	c90140_g1	GAPDH, gapA; glyceraldehyde 3-phosphate dehydrogenase [EC:1.2.1.12]	0
		K01623	c90419_g3	ALDO; fructose-bisphosphate aldolase, class I [EC:4.1.2.13]	0
		K01623	c88927_g3	ALDO; fructose-bisphosphate aldolase, class I [EC:4.1.2.13]	1
		K00850	c92572_g1	pfkA, PFK; 6-phosphofructokinase 1 [EC:2.7.1.11]	0
		K00001	c83757_g1	E1.1.1.1, adh; alcohol dehydrogenase [EC:1.1.1.1]	0
	ko00020	Citrate cycle (TCA cycle)
		K01647	c91426_g2	CS, gltA; citrate synthase [EC:2.3.3.1]	0
		K00382	c87086_g1	DLD, lpd, pdhD; dihydrolipoamide dehydrogenase [EC:1.8.1.4]	0
		K00026	c75674_g1	MDH2; malate dehydrogenase [EC:1.1.1.37]	0
	ko00030	Pentose phosphate pathway
		K03841	c64291_g2	FBP, fbp; fructose-1,6-bisphosphatase I [EC:3.1.3.11]	1
		K01057	c64664_g1	PGLS, pgl, devB; 6-phosphogluconolactonase [EC:3.1.1.31]	1
		K00851	c81905_g1	E2.7.1.12, gntK, idnK; gluconokinase [EC:2.7.1.12]	0
		K00131	c87010_g1	gapN; glyceraldehyde-3-phosphate dehydrogenase (NADP+) [EC:1.2.1.9]	1
		K00036	c87149_g3	G6PD, zwf; glucose-6-phosphate 1-dehydrogenase [EC:1.1.1.49 1.1.1.363]	0
		K00615	c89393_g1	E2.2.1.1, tktA, tktB; transketolase [EC:2.2.1.1]	0
		K01623	c90419_g3	ALDO; fructose-bisphosphate aldolase, class I [EC:4.1.2.13]	0
		K01623	c88927_g3	ALDO; fructose-bisphosphate aldolase, class I [EC:4.1.2.13]	1
		K00850	c92572_g1	pfkA, PFK; 6-phosphofructokinase 1 [EC:2.7.1.11]	0
	ko00040	Pentose and glucuronate interconversions
		K01728	c92160_g2	pel; pectate lyase [EC:4.2.2.2]	0
		K01728	c92160_g1	pel; pectate lyase [EC:4.2.2.2]	1
		K01728	c80338_g1	pel; pectate lyase [EC:4.2.2.2]	1
		K00128	c91567_g1	E1.2.1.3; aldehyde dehydrogenase (NAD+) [EC:1.2.1.3]	0
		K00128	c92043_g1	E1.2.1.3; aldehyde dehydrogenase (NAD+) [EC:1.2.1.3]	0
		K01051	c71573_g2	E3.1.1.11; pectinesterase [EC:3.1.1.11]	0
		K01051	c91717_g2	E3.1.1.11; pectinesterase [EC:3.1.1.11]	1
		K01051	c85261_g1	E3.1.1.11; pectinesterase [EC:3.1.1.11]	1
		K01051	c90684_g1	E3.1.1.11; pectinesterase [EC:3.1.1.11]	1
		K01051	c92671_g1	E3.1.1.11; pectinesterase [EC:3.1.1.11]	1
		K01051	c79956_g1	E3.1.1.11; pectinesterase [EC:3.1.1.11]	1
		K01051	c58237_g1	E3.1.1.11; pectinesterase [EC:3.1.1.11]	1
		K01213	c87260_g1	E3.2.1.67; galacturan 1,4-alpha-galacturonidase [EC:3.2.1.67]	0
		K00012	c88790_g2	UGDH, ugd; UDPglucose 6-dehydrogenase [EC:1.1.1.22]	0
		K16190	c85234_g1	GLCAK; glucuronokinase [EC:2.7.1.43]	0
	ko00051	Fructose and mannose metabolism
		K00847	c77564_g1	E2.7.1.4, scrK; fructokinase [EC:2.7.1.4]	0
		K03841	c64291_g2	FBP, fbp; fructose-1,6-bisphosphatase I [EC:3.1.3.11]	1
		K19355	c90131_g1	MAN; mannan endo-1,4-beta-mannosidase [EC:3.2.1.78]	0
		K19355	c87065_g2	MAN; mannan endo-1,4-beta-mannosidase [EC:3.2.1.78]	1
		K05305	c88003_g1	FUK; fucokinase [EC:2.7.1.52]	0
		K01623	c90419_g3	ALDO; fructose-bisphosphate aldolase, class I [EC:4.1.2.13]	0
		K01623	c88927_g3	ALDO; fructose-bisphosphate aldolase, class I [EC:4.1.2.13]	1
		K00966	c82639_g1	GMPP; mannose-1-phosphate guanylyltransferase [EC:2.7.7.13]	0
		K00850	c92572_g1	pfkA, PFK; 6-phosphofructokinase 1 [EC:2.7.1.11]	0
	ko00052	Galactose metabolism
		K01190	c90424_g1	lacZ; beta-galactosidase [EC:3.2.1.23]	0
		K06617	c91464_g2	E2.4.1.82; raffinose synthase [EC:2.4.1.82]	0
		K01784	c80575_g1	galE, GALE; UDP-glucose 4-epimerase [EC:5.1.3.2]	0
		K01193	c92880_g2	E3.2.1.26, sacA; beta-fructofuranosidase [EC:3.2.1.26]	1
		K18819	c84590_g1	GOLS; inositol 3-alpha-galactosyltransferase [EC:2.4.1.123]	0
		K18819	c87426_g1	GOLS; inositol 3-alpha-galactosyltransferase [EC:2.4.1.123]	1
		K00850	c92572_g1	pfkA, PFK; 6-phosphofructokinase 1 [EC:2.7.1.11]	0
	ko00053	Ascorbate and aldarate metabolism
		K00128	c91567_g1	E1.2.1.3; aldehyde dehydrogenase (NAD+) [EC:1.2.1.3]	0
		K00128	c92043_g1	E1.2.1.3; aldehyde dehydrogenase (NAD+) [EC:1.2.1.3]	0
		K00423	c89373_g1	E1.10.3.3; L-ascorbate oxidase [EC:1.10.3.3]	0
		K00423	c82786_g1	E1.10.3.3; L-ascorbate oxidase [EC:1.10.3.3]	1
		K14085	c91694_g1	ALDH7A1; aldehyde dehydrogenase family 7 member A1 [EC:1.2.1.31 1.2.1.8 1.2.1.3]	0
		K00012	c88790_g2	UGDH, ugd; UDPglucose 6-dehydrogenase [EC:1.1.1.22]	0
		K16190	c85234_g1	GLCAK; glucuronokinase [EC:2.7.1.43]	0
		K10046	c83293_g1	GME; GDP-D-mannose 3', 5'-epimerase [EC:5.1.3.18 5.1.3.-]	0
	ko00500	Starch and sucrose metabolism
		K01188	c75848_g1	E3.2.1.21; beta-glucosidase [EC:3.2.1.21]	0
		K00847	c77564_g1	E2.7.1.4, scrK; fructokinase [EC:2.7.1.4]	0
		K01213	c87260_g1	E3.2.1.67; galacturan 1,4-alpha-galacturonidase [EC:3.2.1.67]	0
		K00705	c90616_g1	malQ; 4-alpha-glucanotransferase [EC:2.4.1.25]	0
		K00975	c92507_g1	glgC; glucose-1-phosphate adenylyltransferase [EC:2.7.7.27]	1
		K15920	c81665_g1	XYL4; beta-D-xylosidase 4 [EC:3.2.1.37]	0
		K15920	c86998_g1	XYL4; beta-D-xylosidase 4 [EC:3.2.1.37]	1
		K01176	c86544_g1	E3.2.1.1, amyA, malS; alpha-amylase [EC:3.2.1.1]	0
		K13648	c87730_g1	GAUT; alpha-1,4-galacturonosyltransferase [EC:2.4.1.43]	0
		K13648	c84682_g2	GAUT; alpha-1,4-galacturonosyltransferase [EC:2.4.1.43]	1
		K00012	c88790_g2	UGDH, ugd; UDPglucose 6-dehydrogenase [EC:1.1.1.22]	0
		K00700	c93038_g1	glgB; 1,4-alpha-glucan branching enzyme [EC:2.4.1.18]	0
		K00696	c92310_g1	E2.4.1.14; sucrose-phosphate synthase [EC:2.4.1.14]	0
		K16055	c92818_g1	TPS; trehalose 6-phosphate synthase/phosphatase [EC:2.4.1.15 3.1.3.12]	0
		K16055	c90077_g1	TPS; trehalose 6-phosphate synthase/phosphatase [EC:2.4.1.15 3.1.3.12]	0
		K16055	c87314_g3	TPS; trehalose 6-phosphate synthase/phosphatase [EC:2.4.1.15 3.1.3.12]	1
		K16055	c92167_g2	TPS; trehalose 6-phosphate synthase/phosphatase [EC:2.4.1.15 3.1.3.12]	1
		K01193	c92880_g2	E3.2.1.26, sacA; beta-fructofuranosidase [EC:3.2.1.26]	1
		K01051	c71573_g2	E3.1.1.11; pectinesterase [EC:3.1.1.11]	0
		K01051	c91717_g2	E3.1.1.11; pectinesterase [EC:3.1.1.11]	1
		K01051	c85261_g1	E3.1.1.11; pectinesterase [EC:3.1.1.11]	1
		K01051	c90684_g1	E3.1.1.11; pectinesterase [EC:3.1.1.11]	1
		K01051	c92671_g1	E3.1.1.11; pectinesterase [EC:3.1.1.11]	1
		K01051	c79956_g1	E3.1.1.11; pectinesterase [EC:3.1.1.11]	1
		K01051	c58237_g1	E3.1.1.11; pectinesterase [EC:3.1.1.11]	1
		K01177	c89757_g1	E3.2.1.2; beta-amylase [EC:3.2.1.2]	0
		K01177	c89757_g2	E3.2.1.2; beta-amylase [EC:3.2.1.2]	0
		K01179	c86119_g1	E3.2.1.4; endoglucanase [EC:3.2.1.4]	1
		K00703	c85487_g1	E2.4.1.21, glgA; starch synthase [EC:2.4.1.21]	1
		K01194	c88940_g1	TREH, treA, treF; alpha,alpha-trehalase [EC:3.2.1.28]	0
		K05350	c87144_g1	bglB; beta-glucosidase [EC:3.2.1.21]	0
		K05350	c85082_g1	bglB; beta-glucosidase [EC:3.2.1.21]	0
		K05350	c90451_g1	bglB; beta-glucosidase [EC:3.2.1.21]	1
		K19891	c90001_g1	GN1_2_3; glucan endo-1,3-beta-glucosidase 1/2/3 [EC:3.2.1.39]	1
		K05349	c89925_g1	bglX; beta-glucosidase [EC:3.2.1.21]	0
	ko00520	Amino sugar and nucleotide sugar metabolism
		K12373	c90966_g2	HEXA_B; hexosaminidase [EC:3.2.1.52]	0
		K00975	c92507_g1	glgC; glucose-1-phosphate adenylyltransferase [EC:2.7.7.27]	1
		K13648	c87730_g1	GAUT; alpha-1,4-galacturonosyltransferase [EC:2.4.1.43]	0
		K13648	c84682_g2	GAUT; alpha-1,4-galacturonosyltransferase [EC:2.4.1.43]	1
		K01784	c80575_g1	galE, GALE; UDP-glucose 4-epimerase [EC:5.1.3.2]	0
		K12449	c83012_g1	AXS; UDP-apiose/xylose synthase	0
		K05305	c88003_g1	FUK; fucokinase [EC:2.7.1.52]	0
		K00966	c82639_g1	GMPP; mannose-1-phosphate guanylyltransferase [EC:2.7.7.13]	0
		K10046	c83293_g1	GME; GDP-D-mannose 3', 5'-epimerase [EC:5.1.3.18 5.1.3.-]	0
		K00847	c77564_g1	E2.7.1.4, scrK; fructokinase [EC:2.7.1.4]	0
		K15920	c81665_g1	XYL4; beta-D-xylosidase 4 [EC:3.2.1.37]	0
		K15920	c86998_g1	XYL4; beta-D-xylosidase 4 [EC:3.2.1.37]	1
		K01183	c74783_g1	E3.2.1.14; chitinase [EC:3.2.1.14]	0
		K00012	c88790_g2	UGDH, ugd; UDPglucose 6-dehydrogenase [EC:1.1.1.22]	0
		K16190	c85234_g1	GLCAK; glucuronokinase [EC:2.7.1.43]	0
	ko00620	Pyruvate metabolism
		K00016	c87986_g2	LDH, ldh; L-lactate dehydrogenase [EC:1.1.1.27]	1
		K00128	c91567_g1	E1.2.1.3; aldehyde dehydrogenase (NAD+) [EC:1.2.1.3]	0
		K00128	c92043_g1	E1.2.1.3; aldehyde dehydrogenase (NAD+) [EC:1.2.1.3]	0
		K00026	c75674_g1	MDH2; malate dehydrogenase [EC:1.1.1.37]	0
		K01638	c91510_g1	aceB, glcB; malate synthase [EC:2.3.3.9]	0
		K00382	c87086_g1	DLD, lpd, pdhD; dihydrolipoamide dehydrogenase [EC:1.8.1.4]	0
		K01006	c91407_g1	ppdK; pyruvate, orthophosphate dikinase [EC:2.7.9.1]	0
		K14085	c91694_g1	ALDH7A1; aldehyde dehydrogenase family 7 member A1 [EC:1.2.1.31 1.2.1.8 1.2.1.3]	0
	ko00630	Glyoxylate and dicarboxylate metabolism
		K15893	c88898_g1	HPR1; hydroxypyruvate reductase 1	1
		K01637	c92464_g1	E4.1.3.1, aceA; isocitrate lyase [EC:4.1.3.1]	0
		K03781	c89881_g1	katE, CAT, catB, srpA; catalase [EC:1.11.1.6]	0
		K15919	c82869_g1	HPR2; hydroxypyruvate reductase 2	1
		K01601	c92431_g1	rbcL; ribulose-bisphosphate carboxylase large chain [EC:4.1.1.39]	1
		K01602	c88973_g2	rbcS; ribulose-bisphosphate carboxylase small chain [EC:4.1.1.39]	1
		K15918	c46390_g1	GLYK; D-glycerate 3-kinase [EC:2.7.1.31]	0
		K00026	c75674_g1	MDH2; malate dehydrogenase [EC:1.1.1.37]	0
		K01647	c91426_g2	CS, gltA; citrate synthase [EC:2.3.3.1]	0
		K01638	c91510_g1	aceB, glcB; malate synthase [EC:2.3.3.9]	0
		K00382	c87086_g1	DLD, lpd, pdhD; dihydrolipoamide dehydrogenase [EC:1.8.1.4]	0
		K01915	c67654_g1	glnA, GLUL; glutamine synthetase [EC:6.3.1.2]	1
		K01915	c89923_g1	glnA, GLUL; glutamine synthetase [EC:6.3.1.2]	1
	ko00640	Propanoate metabolism
		K00016	c87986_g2	LDH, ldh; L-lactate dehydrogenase [EC:1.1.1.27]	1
		K00140	c85493_g1	mmsA, iolA, ALDH6A1; malonate-semialdehyde dehydrogenase (acetylating) / methylmalonate-semialdehyde dehydrogenase [EC:1.2.1.18 1.2.1.27]	0
		K00249	c91517_g2	ACADM, acd; acyl-CoA dehydrogenase [EC:1.3.8.7]	0
		K00382	c87086_g1	DLD, lpd, pdhD; dihydrolipoamide dehydrogenase [EC:1.8.1.4]	0
	ko00650	Butanoate metabolism
		K01653	c80531_g1	E2.2.1.6S, ilvH, ilvN; acetolactate synthase I/III small subunit [EC:2.2.1.6]	1
		K01580	c84933_g1	E4.1.1.15, gadB, gadA, GAD; glutamate decarboxylase [EC:4.1.1.15]	0
		K01580	c89660_g1	E4.1.1.15, gadB, gadA, GAD; glutamate decarboxylase [EC:4.1.1.15]	1
	ko00660	C5-Branched dibasic acid metabolism
		K00052	c43699_g1	leuB; 3-isopropylmalate dehydrogenase [EC:1.1.1.85]	0
		K01653	c80531_g1	E2.2.1.6S, ilvH, ilvN; acetolactate synthase I/III small subunit [EC:2.2.1.6]	1
	ko00562	Inositol phosphate metabolism
		K00140	c85493_g1	mmsA, iolA, ALDH6A1; malonate-semialdehyde dehydrogenase (acetylating) / methylmalonate-semialdehyde dehydrogenase [EC:1.2.1.18 1.2.1.27]	0
		K00913	c90344_g6	ITPK1; inositol-1,3,4-trisphosphate 5/6-kinase / inositol-tetrakisphosphate 1-kinase [EC:2.7.1.159 2.7.1.134]	0
		K00913	c90344_g5	ITPK1; inositol-1,3,4-trisphosphate 5/6-kinase / inositol-tetrakisphosphate 1-kinase [EC:2.7.1.159 2.7.1.134]	0
		K00921	c92171_g1	PIKFYVE, FAB1; 1-phosphatidylinositol-3-phosphate 5-kinase [EC:2.7.1.150]	0
		K00921	c92644_g3	PIKFYVE, FAB1; 1-phosphatidylinositol-3-phosphate 5-kinase [EC:2.7.1.150]	0
		K01114	c88100_g1	plcC; phospholipase C [EC:3.1.4.3]	0
		K00889	c91044_g3	PIP5K; 1-phosphatidylinositol-4-phosphate 5-kinase [EC:2.7.1.68]	1
		K00889	c91044_g2	PIP5K; 1-phosphatidylinositol-4-phosphate 5-kinase [EC:2.7.1.68]	1
	Energy metabolism
	ko00190	Oxidative phosphorylation
		K02126	c79801_g1	ATPeF0A, MTATP6, ATP6; F-type H+-transporting ATPase subunit a	1
		K02112	c91115_g1	ATPF1B, atpD; F-type H+-transporting ATPase subunit beta [EC:3.6.3.14]	1
		K02128	c91398_g2	ATPeF0C, ATP5G, ATP9; F-type H+-transporting ATPase subunit c	1
		K02261	c90183_g1	COX2; cytochrome c oxidase subunit 2	1
		K02132	c89781_g2	ATPeF1A, ATP5A1, ATP1; F-type H+-transporting ATPase subunit alpha	1
		K03881	c90974_g3	ND4; NADH-ubiquinone oxidoreductase chain 4 [EC:1.6.5.3]	1
		K03878	c92001_g6	ND1; NADH-ubiquinone oxidoreductase chain 1 [EC:1.6.5.3]	1
		K03883	c91398_g1	ND5; NADH-ubiquinone oxidoreductase chain 5 [EC:1.6.5.3]	1
		K03661	c80512_g2	ATPeV0B, ATP6F; V-type H+-transporting ATPase 21kDa proteolipid subunit	0
		K02256	c84954_g2	COX1; cytochrome c oxidase subunit 1 [EC:1.9.3.1]	1
		K00412	c93192_g1	CYTB, petB; ubiquinol-cytochrome c reductase cytochrome b subunit	1
		K03879	c92762_g1	ND2; NADH-ubiquinone oxidoreductase chain 2 [EC:1.6.5.3]	1
		K03935	c54568_g1	NDUFS2; NADH dehydrogenase (ubiquinone) Fe-S protein 2 [EC:1.6.5.3 1.6.99.3]	0
		K02109	c78371_g1	ATPF0B, atpF; F-type H+-transporting ATPase subunit b	1
		K01535	c91127_g1	PMA1, PMA2; H+-transporting ATPase [EC:3.6.3.6]	0
		K01535	c92616_g3	PMA1, PMA2; H+-transporting ATPase [EC:3.6.3.6]	0
		K05575	c92093_g3	ndhD; NAD(P)H-quinone oxidoreductase subunit 4 [EC:1.6.5.3]	1
		K02115	c88396_g1	ATPF1G, atpG; F-type H+-transporting ATPase subunit gamma	1
		K02262	c92395_g1	COX3; cytochrome c oxidase subunit 3	1
		K01507	c86791_g1	ppa; inorganic pyrophosphatase [EC:3.6.1.1]	0
		K05579	c92129_g1	ndhH; NAD(P)H-quinone oxidoreductase subunit H [EC:1.6.5.3]	1
	ko00195	Photosynthesis
		K08902	c72251_g1	psb27; photosystem II Psb27 protein	1
		K02693	c88299_g4	psaE; photosystem I subunit IV	1
		K02640	c79729_g2	petG; cytochrome b6-f complex subunit 5	1
		K02723	c56707_g1	psbY; photosystem II PsbY protein	1
		K02723	c75539_g1	psbY; photosystem II PsbY protein	1
		K02638	c75264_g1	petE; plastocyanin	1
		K02692	c83136_g1	psaD; photosystem I subunit II	1
		K08905	c83932_g2	psaG; photosystem I subunit V	1
		K02115	c88396_g1	ATPF1G, atpG; F-type H+-transporting ATPase subunit gamma	1
		K02694	c92975_g1	psaF; photosystem I subunit III	1
		K03541	c77199_g1	psbR; photosystem II 10kDa protein	1
		K02721	c93062_g2	psbW; photosystem II PsbW protein	1
		K02112	c91115_g1	ATPF1B, atpD; F-type H+-transporting ATPase subunit beta [EC:3.6.3.14]	1
		K02641	c91988_g1	petH; ferredoxin--NADP+ reductase [EC:1.18.1.2]	1
		K02707	c82470_g1	psbE; photosystem II cytochrome b559 subunit alpha	1
		K02703	c92240_g4	psbA; photosystem II P680 reaction center D1 protein	1
		K02695	c87962_g3	psaH; photosystem I subunit VI	1
		K03542	c85985_g1	psbS; photosystem II 22kDa protein	1
		K02717	c87555_g2	psbP; photosystem II oxygen-evolving enhancer protein 2	1
		K02716	c90900_g1	psbO; photosystem II oxygen-evolving enhancer protein 1	1
		K02712	c81502_g1	psbK; photosystem II PsbK protein	1
		K02699	c83480_g1	psaL; photosystem I subunit XI	1
		K02701	c84869_g1	psaN; photosystem I subunit PsaN	1
		K02704	c91788_g1	psbB; photosystem II CP47 chlorophyll apoprotein	1
		K02639	c90195_g1	petF; ferredoxin	0
		K02639	c11850_g1	petF; ferredoxin	1
		K02639	c71390_g1	petF; ferredoxin	1
		K02639	c79540_g1	petF; ferredoxin	1
		K14332	c77679_g1	psaO; photosystem I subunit PsaO	1
		K02634	c86675_g1	petA; apocytochrome f	1
		K02689	c93264_g4	psaA; photosystem I P700 chlorophyll a apoprotein A1	1
		K02109	c78371_g1	ATPF0B, atpF; F-type H+-transporting ATPase subunit b	1
		K02705	c92907_g2	psbC; photosystem II CP43 chlorophyll apoprotein	1
	ko00196	Photosynthesis - antenna proteins
		K08912	c92039_g1	LHCB1; light-harvesting complex II chlorophyll a/b binding protein 1	1
		K08909	c90476_g1	LHCA3; light-harvesting complex I chlorophyll a/b binding protein 3	1
		K08917	c81003_g3	LHCB6; light-harvesting complex II chlorophyll a/b binding protein 6	1
		K08913	c90282_g1	LHCB2; light-harvesting complex II chlorophyll a/b binding protein 2	1
		K08911	c75564_g1	LHCA5; light-harvesting complex I chlorophyll a/b binding protein 5	0
		K08907	c89841_g2	LHCA1; light-harvesting complex I chlorophyll a/b binding protein 1	1
		K08915	c71681_g1	LHCB4; light-harvesting complex II chlorophyll a/b binding protein 4	1
		K08910	c79076_g2	LHCA4; light-harvesting complex I chlorophyll a/b binding protein 4	1
		K08916	c89117_g2	LHCB5; light-harvesting complex II chlorophyll a/b binding protein 5	1
		K08908	c86296_g1	LHCA2; light-harvesting complex I chlorophyll a/b binding protein 2	1
		K08908	c67831_g1	LHCA2; light-harvesting complex I chlorophyll a/b binding protein 2	1
	ko00710	Carbon fixation in photosynthetic organisms
		K03841	c64291_g2	FBP, fbp; fructose-1,6-bisphosphatase I [EC:3.1.3.11]	1
		K01601	c92431_g1	rbcL; ribulose-bisphosphate carboxylase large chain [EC:4.1.1.39]	1
		K01602	c88973_g2	rbcS; ribulose-bisphosphate carboxylase small chain [EC:4.1.1.39]	1
		K05298	c90513_g1	GAPA; glyceraldehyde-3-phosphate dehydrogenase (NADP+) (phosphorylating) [EC:1.2.1.13]	1
		K01006	c91407_g1	ppdK; pyruvate, orthophosphate dikinase [EC:2.7.9.1]	0
		K01100	c84907_g1	E3.1.3.37; sedoheptulose-bisphosphatase [EC:3.1.3.37]	1
		K00855	c87791_g1	PRK, prkB; phosphoribulokinase [EC:2.7.1.19]	1
		K00134	c90140_g1	GAPDH, gapA; glyceraldehyde 3-phosphate dehydrogenase [EC:1.2.1.12]	0
		K00615	c89393_g1	E2.2.1.1, tktA, tktB; transketolase [EC:2.2.1.1]	0
		K01623	c90419_g3	ALDO; fructose-bisphosphate aldolase, class I [EC:4.1.2.13]	0
		K01623	c88927_g3	ALDO; fructose-bisphosphate aldolase, class I [EC:4.1.2.13]	1
		K00026	c75674_g1	MDH2; malate dehydrogenase [EC:1.1.1.37]	0
	ko00720	Carbon fixation pathways in prokaryotes
		K01006	c91407_g1	ppdK; pyruvate, orthophosphate dikinase [EC:2.7.9.1]	0
	ko00680	Methane metabolism
		K00121	c75753_g1	frmA, ADH5, adhC; S-(hydroxymethyl)glutathione dehydrogenase / alcohol dehydrogenase [EC:1.1.1.284 1.1.1.1]	1
		K01623	c90419_g3	ALDO; fructose-bisphosphate aldolase, class I [EC:4.1.2.13]	0
		K01623	c88927_g3	ALDO; fructose-bisphosphate aldolase, class I [EC:4.1.2.13]	1
		K00850	c92572_g1	pfkA, PFK; 6-phosphofructokinase 1 [EC:2.7.1.11]	0
		K03841	c64291_g2	FBP, fbp; fructose-1,6-bisphosphatase I [EC:3.1.3.11]	1
		K00058	c88379_g1	serA, PHGDH; D-3-phosphoglycerate dehydrogenase [EC:1.1.1.95]	1
		K00058	c88379_g2	serA, PHGDH; D-3-phosphoglycerate dehydrogenase [EC:1.1.1.95]	1
	ko00910	Nitrogen metabolism
		K02575	c88109_g1	NRT, narK, nrtP, nasA; MFS transporter, NNP family, nitrate/nitrite transporter	0
		K00261	c91003_g1	GLUD1_2, gdhA; glutamate dehydrogenase (NAD(P)+) [EC:1.4.1.3]	0
		K00261	c91003_g3	GLUD1_2, gdhA; glutamate dehydrogenase (NAD(P)+) [EC:1.4.1.3]	0
		K01673	c84186_g1	cynT, can; carbonic anhydrase [EC:4.2.1.1]	0
		K01915	c67654_g1	glnA, GLUL; glutamine synthetase [EC:6.3.1.2]	1
		K01915	c89923_g1	glnA, GLUL; glutamine synthetase [EC:6.3.1.2]	1
		K00366	c88808_g1	nirA; ferredoxin-nitrite reductase [EC:1.7.7.1]	0
		K01674	c92326_g1	cah; carbonic anhydrase [EC:4.2.1.1]	0
		K01674	c73396_g2	cah; carbonic anhydrase [EC:4.2.1.1]	1
		K01674	c57271_g1	cah; carbonic anhydrase [EC:4.2.1.1]	1
	ko00920	Sulfur metabolism
		K01738	c90944_g1	cysK; cysteine synthase A [EC:2.5.1.47]	0
		K13811	c86676_g1	PAPSS; 3'-phosphoadenosine 5'-phosphosulfate synthase [EC:2.7.7.4 2.7.1.25]	0
		K01011	c79737_g1	TST, MPST, sseA; thiosulfate/3-mercaptopyruvate sulfurtransferase [EC:2.8.1.1 2.8.1.2]	0
		K00640	c81791_g2	cysE; serine O-acetyltransferase [EC:2.3.1.30]	0
		K08738	c90302_g4	CYC; cytochrome c	0
	Lipid metabolism
	ko00061	Fatty acid biosynthesis
		K01897	c92359_g2	ACSL, fadD; long-chain acyl-CoA synthetase [EC:6.2.1.3]	0
		K03921	c87644_g1	FAB2, SSI2, desA1; acyl-[acyl-carrier-protein] desaturase [EC:1.14.19.2 1.14.19.11 1.14.19.26]	0
		K03921	c79724_g1	FAB2, SSI2, desA1; acyl-[acyl-carrier-protein] desaturase [EC:1.14.19.2 1.14.19.11 1.14.19.26]	1
		K09458	c86346_g1	fabF; 3-oxoacyl-[acyl-carrier-protein] synthase II [EC:2.3.1.179]	1
		K00059	c80434_g2	fabG; 3-oxoacyl-[acyl-carrier protein] reductase [EC:1.1.1.100]	1
	ko00062	Fatty acid elongation
		K10251	c85422_g1	HSD17B12, KAR, IFA38; 17beta-estradiol 17-dehydrogenase / very-long-chain 3-oxoacyl-CoA reductase [EC:1.1.1.62 1.1.1.330]	1
		K10258	c92012_g3	TER, TSC13, CER10; very-long-chain enoyl-CoA reductase [EC:1.3.1.93]	0
		K10703	c92481_g3	PHS1, PAS2; very-long-chain (3R)-3-hydroxyacyl-CoA dehydratase [EC:4.2.1.134]	0
		K15397	c88680_g1	KCS; 3-ketoacyl-CoA synthase [EC:2.3.1.199]	0
		K15397	c90367_g2	KCS; 3-ketoacyl-CoA synthase [EC:2.3.1.199]	0
		K15397	c92653_g4	KCS; 3-ketoacyl-CoA synthase [EC:2.3.1.199]	1
		K15397	c79330_g2	KCS; 3-ketoacyl-CoA synthase [EC:2.3.1.199]	1
		K15397	c87113_g1	KCS; 3-ketoacyl-CoA synthase [EC:2.3.1.199]	1
	ko00071	Fatty acid degradation
		K01897	c92359_g2	ACSL, fadD; long-chain acyl-CoA synthetase [EC:6.2.1.3]	0
		K00249	c91517_g2	ACADM, acd; acyl-CoA dehydrogenase [EC:1.3.8.7]	0
		K00128	c91567_g1	E1.2.1.3; aldehyde dehydrogenase (NAD+) [EC:1.2.1.3]	0
		K00128	c92043_g1	E1.2.1.3; aldehyde dehydrogenase (NAD+) [EC:1.2.1.3]	0
		K00121	c75753_g1	frmA, ADH5, adhC; S-(hydroxymethyl)glutathione dehydrogenase / alcohol dehydrogenase [EC:1.1.1.284 1.1.1.1]	1
		K18857	c92575_g2	ADH1; alcohol dehydrogenase class-P [EC:1.1.1.1]	1
		K07513	c92799_g6	ACAA1; acetyl-CoA acyltransferase 1 [EC:2.3.1.16]	0
		K07513	c91593_g1	ACAA1; acetyl-CoA acyltransferase 1 [EC:2.3.1.16]	1
		K14085	c91694_g1	ALDH7A1; aldehyde dehydrogenase family 7 member A1 [EC:1.2.1.31 1.2.1.8 1.2.1.3]	0
		K00232	c80682_g1	E1.3.3.6, ACOX1, ACOX3; acyl-CoA oxidase [EC:1.3.3.6]	0
		K00232	c91221_g2	E1.3.3.6, ACOX1, ACOX3; acyl-CoA oxidase [EC:1.3.3.6]	1
		K00001	c83757_g1	E1.1.1.1, adh; alcohol dehydrogenase [EC:1.1.1.1]	0
	ko00072	Synthesis and degradation of ketone bodies
	ko00073	Cutin, suberine and wax biosynthesis
		K15402	c88215_g1	CYP86B1; fatty acid omega-hydroxylase [EC:1.14.-.-]	1
		K15402	c88215_g2	CYP86B1; fatty acid omega-hydroxylase [EC:1.14.-.-]	1
		K15400	c81857_g1	HHT1; omega-hydroxypalmitate O-feruloyl transferase [EC:2.3.1.188]	1
		K15400	c76888_g1	HHT1; omega-hydroxypalmitate O-feruloyl transferase [EC:2.3.1.188]	1
		K15400	c87396_g1	HHT1; omega-hydroxypalmitate O-feruloyl transferase [EC:2.3.1.188]	1
		K15399	c90014_g2	CYP77A6; cytochrome P450, family 77, subfamily A, polypeptide 6 [EC:1.14.-.-]	1
		K17991	c82044_g1	PXG; peroxygenase [EC:1.11.2.3]	0
		K17991	c49976_g1	PXG; peroxygenase [EC:1.11.2.3]	1
		K13356	c78614_g1	FAR; alcohol-forming fatty acyl-CoA reductase [EC:1.2.1.84]	1
		K15401	c92021_g1	CYP86A1; fatty acid omega-hydroxylase [EC:1.14.-.-]	1
	ko00100	Steroid biosynthesis
		K05917	c92749_g1	CYP51; sterol 14-demethylase [EC:1.14.13.70]	1
		K09828	c88685_g2	DHCR24, DWF1; Delta24-sterol reductase [EC:1.3.1.72 1.3.1.-]	1
		K14674	c92631_g1	TGL4; TAG lipase / steryl ester hydrolase / phospholipase A2 / LPA acyltransferase [EC:3.1.1.3 3.1.1.13 3.1.1.4 2.3.1.51]	0
	ko00120	Primary bile acid biosynthesis
	ko00121	Secondary bile acid biosynthesis
	ko00140	Steroid hormone biosynthesis
		K10251	c85422_g1	HSD17B12, KAR, IFA38; 17beta-estradiol 17-dehydrogenase / very-long-chain 3-oxoacyl-CoA reductase [EC:1.1.1.62 1.1.1.330]	1
		K07408	c93090_g1	CYP1A1; cytochrome P450, family 1, subfamily A, polypeptide 1 [EC:1.14.14.1]	0
		K07408	c91411_g1	CYP1A1; cytochrome P450, family 1, subfamily A, polypeptide 1 [EC:1.14.14.1]	0
		K00512	c90242_g1	CYP17A; steroid 17alpha-monooxygenase / 17alpha-hydroxyprogesterone aldolase [EC:1.14.14.19 4.1.2.30]	1
	ko00561	Glycerolipid metabolism
		K00128	c91567_g1	E1.2.1.3; aldehyde dehydrogenase (NAD+) [EC:1.2.1.3]	0
		K00128	c92043_g1	E1.2.1.3; aldehyde dehydrogenase (NAD+) [EC:1.2.1.3]	0
		K00864	c90456_g2	glpK, GK; glycerol kinase [EC:2.7.1.30]	0
		K01054	c81297_g1	MGLL; acylglycerol lipase [EC:3.1.1.23]	1
		K01054	c83191_g1	MGLL; acylglycerol lipase [EC:3.1.1.23]	1
		K00901	c91206_g1	dgkA, DGK; diacylglycerol kinase (ATP) [EC:2.7.1.107]	0
		K15918	c46390_g1	GLYK; D-glycerate 3-kinase [EC:2.7.1.31]	0
		K13508	c92314_g5	GPAT; glycerol-3-phosphate acyltransferase [EC:2.3.1.15]	1
		K13508	c82428_g1	GPAT; glycerol-3-phosphate acyltransferase [EC:2.3.1.15]	1
		K13508	c92314_g4	GPAT; glycerol-3-phosphate acyltransferase [EC:2.3.1.15]	1
		K14674	c92631_g1	TGL4; TAG lipase / steryl ester hydrolase / phospholipase A2 / LPA acyltransferase [EC:3.1.1.3 3.1.1.13 3.1.1.4 2.3.1.51]	0
		K14085	c91694_g1	ALDH7A1; aldehyde dehydrogenase family 7 member A1 [EC:1.2.1.31 1.2.1.8 1.2.1.3]	0
	ko00564	Glycerophospholipid metabolism
		K00967	c88144_g2	PCYT2; ethanolamine-phosphate cytidylyltransferase [EC:2.7.7.14]	0
		K00967	c90026_g1	PCYT2; ethanolamine-phosphate cytidylyltransferase [EC:2.7.7.14]	0
		K05929	c86912_g1	E2.1.1.103, NMT; phosphoethanolamine N-methyltransferase [EC:2.1.1.103]	1
		K08730	c91751_g1	PTDSS2; phosphatidylserine synthase 2 [EC:2.7.8.29]	0
		K06129	c81106_g1	LYPLA3; lysophospholipase III [EC:3.1.1.5]	1
		K01115	c91901_g1	PLD1_2; phospholipase D1/2 [EC:3.1.4.4]	0
		K14156	c90929_g3	CHK; choline/ethanolamine kinase [EC:2.7.1.32 2.7.1.82]	0
		K00006	c89606_g1	GPD1; glycerol-3-phosphate dehydrogenase (NAD+) [EC:1.1.1.8]	0
		K00901	c91206_g1	dgkA, DGK; diacylglycerol kinase (ATP) [EC:2.7.1.107]	0
		K01114	c88100_g1	plcC; phospholipase C [EC:3.1.4.3]	0
		K13508	c92314_g5	GPAT; glycerol-3-phosphate acyltransferase [EC:2.3.1.15]	1
		K13508	c82428_g1	GPAT; glycerol-3-phosphate acyltransferase [EC:2.3.1.15]	1
		K13508	c92314_g4	GPAT; glycerol-3-phosphate acyltransferase [EC:2.3.1.15]	1
		K14674	c92631_g1	TGL4; TAG lipase / steryl ester hydrolase / phospholipase A2 / LPA acyltransferase [EC:3.1.1.3 3.1.1.13 3.1.1.4 2.3.1.51]	0
	ko00565	Ether lipid metabolism
		K14674	c92631_g1	TGL4; TAG lipase / steryl ester hydrolase / phospholipase A2 / LPA acyltransferase [EC:3.1.1.3 3.1.1.13 3.1.1.4 2.3.1.51]	0
		K01114	c88100_g1	plcC; phospholipase C [EC:3.1.4.3]	0
		K01115	c91901_g1	PLD1_2; phospholipase D1/2 [EC:3.1.4.4]	0
	ko00600	Sphingolipid metabolism
		K17108	c90182_g2	GBA2; non-lysosomal glucosylceramidase [EC:3.2.1.45]	0
		K01190	c90424_g1	lacZ; beta-galactosidase [EC:3.2.1.23]	0
		K01634	c91755_g1	SGPL1, DPL1; sphinganine-1-phosphate aldolase [EC:4.1.2.27]	0
	ko00590	Arachidonic acid metabolism
		K14674	c92631_g1	TGL4; TAG lipase / steryl ester hydrolase / phospholipase A2 / LPA acyltransferase [EC:3.1.1.3 3.1.1.13 3.1.1.4 2.3.1.51]	0
		K00432	c77430_g1	E1.11.1.9; glutathione peroxidase [EC:1.11.1.9]	1
		K18592	c86008_g1	GGT1_5; gamma-glutamyltranspeptidase / glutathione hydrolase / leukotriene-C4 hydrolase [EC:2.3.2.2 3.4.19.13 3.4.19.14]	0
	ko00591	Linoleic acid metabolism
		K14674	c92631_g1	TGL4; TAG lipase / steryl ester hydrolase / phospholipase A2 / LPA acyltransferase [EC:3.1.1.3 3.1.1.13 3.1.1.4 2.3.1.51]	0
		K00454	c93087_g3	LOX2S; lipoxygenase [EC:1.13.11.12]	1
		K00454	c92063_g1	LOX2S; lipoxygenase [EC:1.13.11.12]	1
		K00454	c90819_g1	LOX2S; lipoxygenase [EC:1.13.11.12]	1
	ko00592	alpha-Linolenic acid metabolism
		K01723	c89613_g2	AOS; hydroperoxide dehydratase [EC:4.2.1.92]	0
		K10525	c91091_g2	AOC; allene oxide cyclase [EC:5.3.99.6]	1
		K00232	c80682_g1	E1.3.3.6, ACOX1, ACOX3; acyl-CoA oxidase [EC:1.3.3.6]	0
		K00232	c91221_g2	E1.3.3.6, ACOX1, ACOX3; acyl-CoA oxidase [EC:1.3.3.6]	1
		K14674	c92631_g1	TGL4; TAG lipase / steryl ester hydrolase / phospholipase A2 / LPA acyltransferase [EC:3.1.1.3 3.1.1.13 3.1.1.4 2.3.1.51]	0
		K10526	c87366_g1	OPCL1; OPC-8:0 CoA ligase 1 [EC:6.2.1.-]	1
		K10528	c89613_g3	HPL; hydroperoxide lyase [EC:4.1.2.-]	1
		K18857	c92575_g2	ADH1; alcohol dehydrogenase class-P [EC:1.1.1.1]	1
		K08241	c90668_g4	E2.1.1.141; jasmonate O-methyltransferase [EC:2.1.1.141]	0
		K08241	c5385_g1	E2.1.1.141; jasmonate O-methyltransferase [EC:2.1.1.141]	1
		K07513	c92799_g6	ACAA1; acetyl-CoA acyltransferase 1 [EC:2.3.1.16]	0
		K07513	c91593_g1	ACAA1; acetyl-CoA acyltransferase 1 [EC:2.3.1.16]	1
		K00454	c93087_g3	LOX2S; lipoxygenase [EC:1.13.11.12]	1
		K00454	c92063_g1	LOX2S; lipoxygenase [EC:1.13.11.12]	1
		K00454	c90819_g1	LOX2S; lipoxygenase [EC:1.13.11.12]	1
	ko01040	Biosynthesis of unsaturated fatty acids
		K10251	c85422_g1	HSD17B12, KAR, IFA38; 17beta-estradiol 17-dehydrogenase / very-long-chain 3-oxoacyl-CoA reductase [EC:1.1.1.62 1.1.1.330]	1
		K00232	c80682_g1	E1.3.3.6, ACOX1, ACOX3; acyl-CoA oxidase [EC:1.3.3.6]	0
		K00232	c91221_g2	E1.3.3.6, ACOX1, ACOX3; acyl-CoA oxidase [EC:1.3.3.6]	1
		K03921	c87644_g1	FAB2, SSI2, desA1; acyl-[acyl-carrier-protein] desaturase [EC:1.14.19.2 1.14.19.11 1.14.19.26]	0
		K03921	c79724_g1	FAB2, SSI2, desA1; acyl-[acyl-carrier-protein] desaturase [EC:1.14.19.2 1.14.19.11 1.14.19.26]	1
		K10258	c92012_g3	TER, TSC13, CER10; very-long-chain enoyl-CoA reductase [EC:1.3.1.93]	0
		K00059	c80434_g2	fabG; 3-oxoacyl-[acyl-carrier protein] reductase [EC:1.1.1.100]	1
		K10703	c92481_g3	PHS1, PAS2; very-long-chain (3R)-3-hydroxyacyl-CoA dehydratase [EC:4.2.1.134]	0
		K07513	c92799_g6	ACAA1; acetyl-CoA acyltransferase 1 [EC:2.3.1.16]	0
		K07513	c91593_g1	ACAA1; acetyl-CoA acyltransferase 1 [EC:2.3.1.16]	1
	Nucleotide metabolism
	ko00230	Purine metabolism
		K03022	c89933_g1	RPC8, POLR3H; DNA-directed RNA polymerase III subunit RPC8	0
		K02684	c80036_g1	PRI1; DNA primase small subunit [EC:2.7.7.-]	1
		K18151	c84451_g1	UAH; ureidoglycolate amidohydrolase [EC:3.5.1.116]	1
		K10808	c89950_g1	RRM2; ribonucleoside-diphosphate reductase subunit M2 [EC:1.17.4.1]	1
		K03046	c92845_g1	rpoC; DNA-directed RNA polymerase subunit beta' [EC:2.7.7.6]	1
		K02320	c86958_g1	POLA1; DNA polymerase alpha subunit A [EC:2.7.7.7]	1
		K01933	c92008_g1	purM; phosphoribosylformylglycinamidine cyclo-ligase [EC:6.3.3.1]	0
		K10807	c87613_g2	RRM1; ribonucleoside-diphosphate reductase subunit M1 [EC:1.17.4.1]	1
		K14977	c87974_g2	ylbA, UGHY; (S)-ureidoglycine aminohydrolase [EC:3.5.3.26]	1
		K01466	c92726_g1	allB; allantoinase [EC:3.5.2.5]	0
		K02327	c68606_g1	POLD1; DNA polymerase delta subunit 1 [EC:2.7.7.7]	1
		K13811	c86676_g1	PAPSS; 3'-phosphoadenosine 5'-phosphosulfate synthase [EC:2.7.7.4 2.7.1.25]	0
		K00942	c92988_g2	E2.7.4.8, gmk; guanylate kinase [EC:2.7.4.8]	0
		K01951	c87090_g1	guaA, GMPS; GMP synthase (glutamine-hydrolysing) [EC:6.3.5.2]	1
		K03040	c93270_g3	rpoA; DNA-directed RNA polymerase subunit alpha [EC:2.7.7.6]	1
	ko00240	Pyrimidine metabolism
		K03022	c89933_g1	RPC8, POLR3H; DNA-directed RNA polymerase III subunit RPC8	0
		K10807	c87613_g2	RRM1; ribonucleoside-diphosphate reductase subunit M1 [EC:1.17.4.1]	1
		K00876	c92223_g4	udk, UCK; uridine kinase [EC:2.7.1.48]	0
		K02684	c80036_g1	PRI1; DNA primase small subunit [EC:2.7.7.-]	1
		K02327	c68606_g1	POLD1; DNA polymerase delta subunit 1 [EC:2.7.7.7]	1
		K01937	c88496_g1	pyrG, CTPS; CTP synthase [EC:6.3.4.2]	0
		K01520	c74826_g1	dut, DUT; dUTP pyrophosphatase [EC:3.6.1.23]	1
		K00207	c88049_g3	DPYD; dihydropyrimidine dehydrogenase (NADP+) [EC:1.3.1.2]	0
		K10808	c89950_g1	RRM2; ribonucleoside-diphosphate reductase subunit M2 [EC:1.17.4.1]	1
		K03046	c92845_g1	rpoC; DNA-directed RNA polymerase subunit beta' [EC:2.7.7.6]	1
		K03040	c93270_g3	rpoA; DNA-directed RNA polymerase subunit alpha [EC:2.7.7.6]	1
		K02320	c86958_g1	POLA1; DNA polymerase alpha subunit A [EC:2.7.7.7]	1
	Amino acid metabolism
	ko00250	Alanine, aspartate and glutamate metabolism
		K01953	c88095_g1	asnB, ASNS; asparagine synthase (glutamine-hydrolysing) [EC:6.3.5.4]	0
		K00827	c89246_g3	AGXT2; alanine-glyoxylate transaminase / (R)-3-amino-2-methylpropionate-pyruvate transaminase [EC:2.6.1.44 2.6.1.40]	1
		K00261	c91003_g1	GLUD1_2, gdhA; glutamate dehydrogenase (NAD(P)+) [EC:1.4.1.3]	0
		K00261	c91003_g3	GLUD1_2, gdhA; glutamate dehydrogenase (NAD(P)+) [EC:1.4.1.3]	0
		K01915	c67654_g1	glnA, GLUL; glutamine synthetase [EC:6.3.1.2]	1
		K01915	c89923_g1	glnA, GLUL; glutamine synthetase [EC:6.3.1.2]	1
		K01580	c84933_g1	E4.1.1.15, gadB, gadA, GAD; glutamate decarboxylase [EC:4.1.1.15]	0
		K01580	c89660_g1	E4.1.1.15, gadB, gadA, GAD; glutamate decarboxylase [EC:4.1.1.15]	1
	ko00260	Glycine, serine and threonine metabolism
		K15893	c88898_g1	HPR1; hydroxypyruvate reductase 1	1
		K01754	c89785_g1	E4.3.1.19, ilvA, tdcB; threonine dehydratase [EC:4.3.1.19]	1
		K00306	c89432_g3	PIPOX; sarcosine oxidase / L-pipecolate oxidase [EC:1.5.3.1 1.5.3.7]	1
		K15919	c82869_g1	HPR2; hydroxypyruvate reductase 2	1
		K00058	c88379_g1	serA, PHGDH; D-3-phosphoglycerate dehydrogenase [EC:1.1.1.95]	1
		K00058	c88379_g2	serA, PHGDH; D-3-phosphoglycerate dehydrogenase [EC:1.1.1.95]	1
		K00133	c90065_g1	asd; aspartate-semialdehyde dehydrogenase [EC:1.2.1.11]	1
		K00827	c89246_g3	AGXT2; alanine-glyoxylate transaminase / (R)-3-amino-2-methylpropionate-pyruvate transaminase [EC:2.6.1.44 2.6.1.40]	1
		K15918	c46390_g1	GLYK; D-glycerate 3-kinase [EC:2.7.1.31]	0
		K00382	c87086_g1	DLD, lpd, pdhD; dihydrolipoamide dehydrogenase [EC:1.8.1.4]	0
		K14085	c91694_g1	ALDH7A1; aldehyde dehydrogenase family 7 member A1 [EC:1.2.1.31 1.2.1.8 1.2.1.3]	0
		K12524	c83650_g1	thrA; bifunctional aspartokinase / homoserine dehydrogenase 1 [EC:2.7.2.4 1.1.1.3]	1
		K01620	c88770_g1	ltaE; threonine aldolase [EC:4.1.2.48]	0
	ko00270	Cysteine and methionine metabolism
		K01738	c90944_g1	cysK; cysteine synthase A [EC:2.5.1.47]	0
		K00016	c87986_g2	LDH, ldh; L-lactate dehydrogenase [EC:1.1.1.27]	1
		K00826	c92000_g1	E2.6.1.42, ilvE; branched-chain amino acid aminotransferase [EC:2.6.1.42]	0
		K00826	c90834_g2	E2.6.1.42, ilvE; branched-chain amino acid aminotransferase [EC:2.6.1.42]	0
		K05933	c92606_g1	E1.14.17.4; aminocyclopropanecarboxylate oxidase [EC:1.14.17.4]	0
		K05933	c81710_g1	E1.14.17.4; aminocyclopropanecarboxylate oxidase [EC:1.14.17.4]	1
		K05933	c73240_g1	E1.14.17.4; aminocyclopropanecarboxylate oxidase [EC:1.14.17.4]	1
		K00789	c87622_g1	metK; S-adenosylmethionine synthetase [EC:2.5.1.6]	0
		K00133	c90065_g1	asd; aspartate-semialdehyde dehydrogenase [EC:1.2.1.11]	1
		K00827	c89246_g3	AGXT2; alanine-glyoxylate transaminase / (R)-3-amino-2-methylpropionate-pyruvate transaminase [EC:2.6.1.44 2.6.1.40]	1
		K00815	c88733_g1	TAT; tyrosine aminotransferase [EC:2.6.1.5]	1
		K00026	c75674_g1	MDH2; malate dehydrogenase [EC:1.1.1.37]	0
		K01011	c79737_g1	TST, MPST, sseA; thiosulfate/3-mercaptopyruvate sulfurtransferase [EC:2.8.1.1 2.8.1.2]	0
		K00547	c83561_g1	mmuM, BHMT2; homocysteine S-methyltransferase [EC:2.1.1.10]	0
		K00640	c81791_g2	cysE; serine O-acetyltransferase [EC:2.3.1.30]	0
		K00558	c83935_g1	DNMT1, dcm; DNA (cytosine-5)-methyltransferase 1 [EC:2.1.1.37]	1
		K00558	c91692_g2	DNMT1, dcm; DNA (cytosine-5)-methyltransferase 1 [EC:2.1.1.37]	1
		K01761	c81868_g1	E4.4.1.11; methionine-gamma-lyase [EC:4.4.1.11]	0
		K12524	c83650_g1	thrA; bifunctional aspartokinase / homoserine dehydrogenase 1 [EC:2.7.2.4 1.1.1.3]	1
	ko00280	Valine, leucine and isoleucine degradation
		K01968	c91535_g1	E6.4.1.4A; 3-methylcrotonyl-CoA carboxylase alpha subunit [EC:6.4.1.4]	0
		K00128	c91567_g1	E1.2.1.3; aldehyde dehydrogenase (NAD+) [EC:1.2.1.3]	0
		K00128	c92043_g1	E1.2.1.3; aldehyde dehydrogenase (NAD+) [EC:1.2.1.3]	0
		K00140	c85493_g1	mmsA, iolA, ALDH6A1; malonate-semialdehyde dehydrogenase (acetylating) / methylmalonate-semialdehyde dehydrogenase [EC:1.2.1.18 1.2.1.27]	0
		K00826	c92000_g1	E2.6.1.42, ilvE; branched-chain amino acid aminotransferase [EC:2.6.1.42]	0
		K00826	c90834_g2	E2.6.1.42, ilvE; branched-chain amino acid aminotransferase [EC:2.6.1.42]	0
		K07513	c92799_g6	ACAA1; acetyl-CoA acyltransferase 1 [EC:2.3.1.16]	0
		K07513	c91593_g1	ACAA1; acetyl-CoA acyltransferase 1 [EC:2.3.1.16]	1
		K00827	c89246_g3	AGXT2; alanine-glyoxylate transaminase / (R)-3-amino-2-methylpropionate-pyruvate transaminase [EC:2.6.1.44 2.6.1.40]	1
		K00249	c91517_g2	ACADM, acd; acyl-CoA dehydrogenase [EC:1.3.8.7]	0
		K00382	c87086_g1	DLD, lpd, pdhD; dihydrolipoamide dehydrogenase [EC:1.8.1.4]	0
		K14085	c91694_g1	ALDH7A1; aldehyde dehydrogenase family 7 member A1 [EC:1.2.1.31 1.2.1.8 1.2.1.3]	0
	ko00290	Valine, leucine and isoleucine biosynthesis
		K01653	c80531_g1	E2.2.1.6S, ilvH, ilvN; acetolactate synthase I/III small subunit [EC:2.2.1.6]	1
		K01754	c89785_g1	E4.3.1.19, ilvA, tdcB; threonine dehydratase [EC:4.3.1.19]	1
		K00826	c92000_g1	E2.6.1.42, ilvE; branched-chain amino acid aminotransferase [EC:2.6.1.42]	0
		K00826	c90834_g2	E2.6.1.42, ilvE; branched-chain amino acid aminotransferase [EC:2.6.1.42]	0
		K00052	c43699_g1	leuB; 3-isopropylmalate dehydrogenase [EC:1.1.1.85]	0
	ko00300	Lysine biosynthesis
		K14085	c91694_g1	ALDH7A1; aldehyde dehydrogenase family 7 member A1 [EC:1.2.1.31 1.2.1.8 1.2.1.3]	0
		K00133	c90065_g1	asd; aspartate-semialdehyde dehydrogenase [EC:1.2.1.11]	1
		K12524	c83650_g1	thrA; bifunctional aspartokinase / homoserine dehydrogenase 1 [EC:2.7.2.4 1.1.1.3]	1
	ko00310	Lysine degradation
		K00128	c91567_g1	E1.2.1.3; aldehyde dehydrogenase (NAD+) [EC:1.2.1.3]	0
		K00128	c92043_g1	E1.2.1.3; aldehyde dehydrogenase (NAD+) [EC:1.2.1.3]	0
		K00306	c89432_g3	PIPOX; sarcosine oxidase / L-pipecolate oxidase [EC:1.5.3.1 1.5.3.7]	1
		K14085	c91694_g1	ALDH7A1; aldehyde dehydrogenase family 7 member A1 [EC:1.2.1.31 1.2.1.8 1.2.1.3]	0
	ko00220	Arginine biosynthesis
		K00261	c91003_g1	GLUD1_2, gdhA; glutamate dehydrogenase (NAD(P)+) [EC:1.4.1.3]	0
		K00261	c91003_g3	GLUD1_2, gdhA; glutamate dehydrogenase (NAD(P)+) [EC:1.4.1.3]	0
		K01915	c67654_g1	glnA, GLUL; glutamine synthetase [EC:6.3.1.2]	1
		K01915	c89923_g1	glnA, GLUL; glutamine synthetase [EC:6.3.1.2]	1
	ko00330	Arginine and proline metabolism
		K00128	c91567_g1	E1.2.1.3; aldehyde dehydrogenase (NAD+) [EC:1.2.1.3]	0
		K00128	c92043_g1	E1.2.1.3; aldehyde dehydrogenase (NAD+) [EC:1.2.1.3]	0
		K00472	c87295_g1	E1.14.11.2; prolyl 4-hydroxylase [EC:1.14.11.2]	0
		K00472	c85930_g1	E1.14.11.2; prolyl 4-hydroxylase [EC:1.14.11.2]	0
		K01583	c91925_g1	E4.1.1.19; arginine decarboxylase [EC:4.1.1.19]	0
		K12259	c85067_g1	SMOX, PAO5; spermine oxidase [EC:1.5.3.16 1.5.3.-]	1
		K14085	c91694_g1	ALDH7A1; aldehyde dehydrogenase family 7 member A1 [EC:1.2.1.31 1.2.1.8 1.2.1.3]	0
		K13366	c89124_g1	MPAO, PAO1; polyamine oxidase [EC:1.5.3.14 1.5.3.16 1.5.3.-]	1
	ko00340	Histidine metabolism
		K00128	c91567_g1	E1.2.1.3; aldehyde dehydrogenase (NAD+) [EC:1.2.1.3]	0
		K00128	c92043_g1	E1.2.1.3; aldehyde dehydrogenase (NAD+) [EC:1.2.1.3]	0
		K01590	c90347_g1	hdc, HDC; histidine decarboxylase [EC:4.1.1.22]	0
		K14085	c91694_g1	ALDH7A1; aldehyde dehydrogenase family 7 member A1 [EC:1.2.1.31 1.2.1.8 1.2.1.3]	0
	ko00350	Tyrosine metabolism
		K00451	c90946_g1	HGD, hmgA; homogentisate 1,2-dioxygenase [EC:1.13.11.5]	0
		K07253	c79082_g1	MIF; phenylpyruvate tautomerase [EC:5.3.2.1]	1
		K00815	c88733_g1	TAT; tyrosine aminotransferase [EC:2.6.1.5]	1
		K00422	c92263_g1	E1.10.3.1; polyphenol oxidase [EC:1.10.3.1]	0
		K01592	c87764_g1	E4.1.1.25; tyrosine decarboxylase [EC:4.1.1.25]	1
		K00121	c75753_g1	frmA, ADH5, adhC; S-(hydroxymethyl)glutathione dehydrogenase / alcohol dehydrogenase [EC:1.1.1.284 1.1.1.1]	1
		K18857	c92575_g2	ADH1; alcohol dehydrogenase class-P [EC:1.1.1.1]	1
		K00001	c83757_g1	E1.1.1.1, adh; alcohol dehydrogenase [EC:1.1.1.1]	0
	ko00360	Phenylalanine metabolism
		K01904	c88277_g1	4CL; 4-coumarate--CoA ligase [EC:6.2.1.12]	1
		K01904	c85555_g1	4CL; 4-coumarate--CoA ligase [EC:6.2.1.12]	1
		K01904	c86136_g1	4CL; 4-coumarate--CoA ligase [EC:6.2.1.12]	1
		K00588	c88398_g1	E2.1.1.104; caffeoyl-CoA O-methyltransferase [EC:2.1.1.104]	0
		K00588	c89941_g1	E2.1.1.104; caffeoyl-CoA O-methyltransferase [EC:2.1.1.104]	1
		K00487	c76959_g1	CYP73A; trans-cinnamate 4-monooxygenase [EC:1.14.13.11]	1
		K07253	c79082_g1	MIF; phenylpyruvate tautomerase [EC:5.3.2.1]	1
		K00815	c88733_g1	TAT; tyrosine aminotransferase [EC:2.6.1.5]	1
		K10775	c90535_g1	E4.3.1.24; phenylalanine ammonia-lyase [EC:4.3.1.24]	1
		K10775	c90535_g2	E4.3.1.24; phenylalanine ammonia-lyase [EC:4.3.1.24]	1
	ko00380	Tryptophan metabolism
		K03781	c89881_g1	katE, CAT, catB, srpA; catalase [EC:1.11.1.6]	0
		K00128	c91567_g1	E1.2.1.3; aldehyde dehydrogenase (NAD+) [EC:1.2.1.3]	0
		K00128	c92043_g1	E1.2.1.3; aldehyde dehydrogenase (NAD+) [EC:1.2.1.3]	0
		K07408	c93090_g1	CYP1A1; cytochrome P450, family 1, subfamily A, polypeptide 1 [EC:1.14.14.1]	0
		K07408	c91411_g1	CYP1A1; cytochrome P450, family 1, subfamily A, polypeptide 1 [EC:1.14.14.1]	0
		K11816	c86027_g1	YUCCA; indole-3-pyruvate monooxygenase [EC:1.14.13.168]	0
		K11816	c91728_g2	YUCCA; indole-3-pyruvate monooxygenase [EC:1.14.13.168]	0
		K14085	c91694_g1	ALDH7A1; aldehyde dehydrogenase family 7 member A1 [EC:1.2.1.31 1.2.1.8 1.2.1.3]	0
	ko00400	Phenylalanine, tyrosine and tryptophan biosynthesis
		K15227	c82352_g1	TYRAAT; arogenate dehydrogenase (NADP+), plant [EC:1.3.1.78]	1
		K01658	c86921_g3	trpG; anthranilate synthase component II [EC:4.1.3.27]	0
		K00815	c88733_g1	TAT; tyrosine aminotransferase [EC:2.6.1.5]	1
	Metabolism of other amino acids
	ko00410	beta-Alanine metabolism
		K00207	c88049_g3	DPYD; dihydropyrimidine dehydrogenase (NADP+) [EC:1.3.1.2]	0
		K00249	c91517_g2	ACADM, acd; acyl-CoA dehydrogenase [EC:1.3.8.7]	0
		K00128	c91567_g1	E1.2.1.3; aldehyde dehydrogenase (NAD+) [EC:1.2.1.3]	0
		K00128	c92043_g1	E1.2.1.3; aldehyde dehydrogenase (NAD+) [EC:1.2.1.3]	0
		K00140	c85493_g1	mmsA, iolA, ALDH6A1; malonate-semialdehyde dehydrogenase (acetylating) / methylmalonate-semialdehyde dehydrogenase [EC:1.2.1.18 1.2.1.27]	0
		K14085	c91694_g1	ALDH7A1; aldehyde dehydrogenase family 7 member A1 [EC:1.2.1.31 1.2.1.8 1.2.1.3]	0
		K12259	c85067_g1	SMOX, PAO5; spermine oxidase [EC:1.5.3.16 1.5.3.-]	1
		K01580	c84933_g1	E4.1.1.15, gadB, gadA, GAD; glutamate decarboxylase [EC:4.1.1.15]	0
		K01580	c89660_g1	E4.1.1.15, gadB, gadA, GAD; glutamate decarboxylase [EC:4.1.1.15]	1
		K13366	c89124_g1	MPAO, PAO1; polyamine oxidase [EC:1.5.3.14 1.5.3.16 1.5.3.-]	1
	ko00430	Taurine and hypotaurine metabolism
		K01580	c84933_g1	E4.1.1.15, gadB, gadA, GAD; glutamate decarboxylase [EC:4.1.1.15]	0
		K01580	c89660_g1	E4.1.1.15, gadB, gadA, GAD; glutamate decarboxylase [EC:4.1.1.15]	1
		K18592	c86008_g1	GGT1_5; gamma-glutamyltranspeptidase / glutathione hydrolase / leukotriene-C4 hydrolase [EC:2.3.2.2 3.4.19.13 3.4.19.14]	0
		K10712	c92313_g1	ADO; cysteamine dioxygenase [EC:1.13.11.19]	0
		K10712	c64630_g1	ADO; cysteamine dioxygenase [EC:1.13.11.19]	1
	ko00440	Phosphonate and phosphinate metabolism
		K00967	c88144_g2	PCYT2; ethanolamine-phosphate cytidylyltransferase [EC:2.7.7.14]	0
		K00967	c90026_g1	PCYT2; ethanolamine-phosphate cytidylyltransferase [EC:2.7.7.14]	0
	ko00450	Selenocompound metabolism
		K01761	c81868_g1	E4.4.1.11; methionine-gamma-lyase [EC:4.4.1.11]	0
		K13811	c86676_g1	PAPSS; 3'-phosphoadenosine 5'-phosphosulfate synthase [EC:2.7.7.4 2.7.1.25]	0
	ko00460	Cyanoamino acid metabolism
		K01188	c75848_g1	E3.2.1.21; beta-glucosidase [EC:3.2.1.21]	0
		K12153	c87985_g3	CYP79A2; phenylalanine N-monooxygenase [EC:1.14.13.124]	0
		K05350	c87144_g1	bglB; beta-glucosidase [EC:3.2.1.21]	0
		K05350	c85082_g1	bglB; beta-glucosidase [EC:3.2.1.21]	0
		K05350	c90451_g1	bglB; beta-glucosidase [EC:3.2.1.21]	1
		K05349	c89925_g1	bglX; beta-glucosidase [EC:3.2.1.21]	0
		K18592	c86008_g1	GGT1_5; gamma-glutamyltranspeptidase / glutathione hydrolase / leukotriene-C4 hydrolase [EC:2.3.2.2 3.4.19.13 3.4.19.14]	0
	ko00471	D-Glutamine and D-glutamate metabolism
		K00261	c91003_g1	GLUD1_2, gdhA; glutamate dehydrogenase (NAD(P)+) [EC:1.4.1.3]	0
		K00261	c91003_g3	GLUD1_2, gdhA; glutamate dehydrogenase (NAD(P)+) [EC:1.4.1.3]	0
	ko00472	D-Arginine and D-ornithine metabolism
	ko00473	D-Alanine metabolism
	ko00480	Glutathione metabolism
		K00036	c87149_g3	G6PD, zwf; glucose-6-phosphate 1-dehydrogenase [EC:1.1.1.49 1.1.1.363]	0
		K10808	c89950_g1	RRM2; ribonucleoside-diphosphate reductase subunit M2 [EC:1.17.4.1]	1
		K00799	c87887_g1	GST, gst; glutathione S-transferase [EC:2.5.1.18]	0
		K00799	c90322_g1	GST, gst; glutathione S-transferase [EC:2.5.1.18]	0
		K00799	c86596_g4	GST, gst; glutathione S-transferase [EC:2.5.1.18]	0
		K00799	c72654_g1	GST, gst; glutathione S-transferase [EC:2.5.1.18]	1
		K00799	c89203_g1	GST, gst; glutathione S-transferase [EC:2.5.1.18]	1
		K00799	c76527_g2	GST, gst; glutathione S-transferase [EC:2.5.1.18]	1
		K00799	c82962_g1	GST, gst; glutathione S-transferase [EC:2.5.1.18]	1
		K10807	c87613_g2	RRM1; ribonucleoside-diphosphate reductase subunit M1 [EC:1.17.4.1]	1
		K00432	c77430_g1	E1.11.1.9; glutathione peroxidase [EC:1.11.1.9]	1
		K00383	c88237_g1	GSR, gor; glutathione reductase (NADPH) [EC:1.8.1.7]	0
		K18592	c86008_g1	GGT1_5; gamma-glutamyltranspeptidase / glutathione hydrolase / leukotriene-C4 hydrolase [EC:2.3.2.2 3.4.19.13 3.4.19.14]	0
	Glycan biosynthesis and metabolism
	ko00510	N-Glycan biosynthesis
		K00737	c91198_g1	MGAT3; beta-1,4-mannosyl-glycoprotein beta-1,4-N-acetylglucosaminyltransferase [EC:2.4.1.144]	0
	ko00513	Various types of N-glycan biosynthesis
	ko00512	Mucin type O-Glycan biosynthesis
	ko00514	Other types of O-glycan biosynthesis
		K18134	c80071_g1	EOGT; protein O-GlcNAc transferase [EC:2.4.1.255]	1
	ko00532	Glycosaminoglycan biosynthesis - chondroitin sulfate / dermatan sulfate
		K00771	c88797_g1	XYLT; protein xylosyltransferase [EC:2.4.2.26]	1
		K00771	c58162_g1	XYLT; protein xylosyltransferase [EC:2.4.2.26]	1
	ko00534	Glycosaminoglycan biosynthesis - heparan sulfate / heparin
		K00771	c88797_g1	XYLT; protein xylosyltransferase [EC:2.4.2.26]	1
		K00771	c58162_g1	XYLT; protein xylosyltransferase [EC:2.4.2.26]	1
	ko00533	Glycosaminoglycan biosynthesis - keratan sulfate
	ko00531	Glycosaminoglycan degradation
		K12373	c90966_g2	HEXA_B; hexosaminidase [EC:3.2.1.52]	0
		K07964	c92628_g1	HPSE; heparanase 1 [EC:3.2.1.166]	0
	ko00563	Glycosylphosphatidylinositol(GPI)-anchor biosynthesis
		K05310	c90215_g1	GPI7; ethanolaminephosphotransferase [EC:2.7.-.-]	0
	ko00601	Glycosphingolipid biosynthesis - lacto and neolacto series
	ko00603	Glycosphingolipid biosynthesis - globo series
		K12373	c90966_g2	HEXA_B; hexosaminidase [EC:3.2.1.52]	0
	ko00604	Glycosphingolipid biosynthesis - ganglio series
		K12373	c90966_g2	HEXA_B; hexosaminidase [EC:3.2.1.52]	0
	ko00540	Lipopolysaccharide biosynthesis
	ko00550	Peptidoglycan biosynthesis
		K02563	c87328_g1	murG; UDP-N-acetylglucosamine--N-acetylmuramyl-(pentapeptide) pyrophosphoryl-undecaprenol N-acetylglucosamine transferase [EC:2.4.1.227]	1
	ko00511	Other glycan degradation
		K12373	c90966_g2	HEXA_B; hexosaminidase [EC:3.2.1.52]	0
		K17108	c90182_g2	GBA2; non-lysosomal glucosylceramidase [EC:3.2.1.45]	0
		K01206	c85408_g1	FUCA; alpha-L-fucosidase [EC:3.2.1.51]	1
		K01206	c90410_g1	FUCA; alpha-L-fucosidase [EC:3.2.1.51]	1
		K01190	c90424_g1	lacZ; beta-galactosidase [EC:3.2.1.23]	0
	Metabolism of cofactors and vitamins
	ko00730	Thiamine metabolism
		K03147	c89905_g2	thiC; phosphomethylpyrimidine synthase [EC:4.1.99.17]	0
	ko00740	Riboflavin metabolism
	ko00750	Vitamin B6 metabolism
	ko00760	Nicotinate and nicotinamide metabolism
	ko00770	Pantothenate and CoA biosynthesis
		K00207	c88049_g3	DPYD; dihydropyrimidine dehydrogenase (NADP+) [EC:1.3.1.2]	0
		K01653	c80531_g1	E2.2.1.6S, ilvH, ilvN; acetolactate synthase I/III small subunit [EC:2.2.1.6]	1
		K00826	c92000_g1	E2.6.1.42, ilvE; branched-chain amino acid aminotransferase [EC:2.6.1.42]	0
		K00826	c90834_g2	E2.6.1.42, ilvE; branched-chain amino acid aminotransferase [EC:2.6.1.42]	0
	ko00780	Biotin metabolism
		K09458	c86346_g1	fabF; 3-oxoacyl-[acyl-carrier-protein] synthase II [EC:2.3.1.179]	1
		K00059	c80434_g2	fabG; 3-oxoacyl-[acyl-carrier protein] reductase [EC:1.1.1.100]	1
		K00652	c91725_g2	bioF; 8-amino-7-oxononanoate synthase [EC:2.3.1.47]	1
	ko00785	Lipoic acid metabolism
	ko00790	Folate biosynthesis
		K03639	c89406_g1	MOCS1, moaA; cyclic pyranopterin phosphate synthase [EC:4.1.99.18]	0
	ko00670	One carbon pool by folate
	ko00830	Retinol metabolism
		K07408	c93090_g1	CYP1A1; cytochrome P450, family 1, subfamily A, polypeptide 1 [EC:1.14.14.1]	0
		K07408	c91411_g1	CYP1A1; cytochrome P450, family 1, subfamily A, polypeptide 1 [EC:1.14.14.1]	0
		K00121	c75753_g1	frmA, ADH5, adhC; S-(hydroxymethyl)glutathione dehydrogenase / alcohol dehydrogenase [EC:1.1.1.284 1.1.1.1]	1
		K00001	c83757_g1	E1.1.1.1, adh; alcohol dehydrogenase [EC:1.1.1.1]	0
	ko00860	Porphyrin and chlorophyll metabolism
		K18010	c77790_g1	HCAR; 7-hydroxymethyl chlorophyll a reductase [EC:1.17.7.2]	1
		K13606	c90960_g2	NOL, NYC1; chlorophyll(ide) b reductase [EC:1.1.1.294]	0
		K10960	c93134_g2	chlP, bchP; geranylgeranyl reductase [EC:1.3.1.83]	1
		K00510	c85433_g2	HMOX, hmuO, ho; heme oxygenase (biliverdin-producing) [EC:1.14.14.18]	0
		K08099	c56845_g1	E3.1.1.14; chlorophyllase [EC:3.1.1.14]	1
		K08099	c71732_g1	E3.1.1.14; chlorophyllase [EC:3.1.1.14]	1
		K04035	c72528_g2	E1.14.13.81, acsF, chlE; magnesium-protoporphyrin IX monomethyl ester (oxidative) cyclase [EC:1.14.13.81]	1
		K03403	c92659_g3	chlH, bchH; magnesium chelatase subunit H [EC:6.6.1.1]	1
		K03403	c92659_g1	chlH, bchH; magnesium chelatase subunit H [EC:6.6.1.1]	1
		K13071	c86693_g2	PAO, ACD1; pheophorbide a oxygenase [EC:1.14.15.17]	0
		K04040	c89266_g2	chlG, bchG; chlorophyll synthase [EC:2.5.1.62]	0
	ko00130	Ubiquinone and other terpenoid-quinone biosynthesis
		K03809	c90436_g1	wrbA; NAD(P)H dehydrogenase (quinone) [EC:1.6.5.2]	0
		K01904	c88277_g1	4CL; 4-coumarate--CoA ligase [EC:6.2.1.12]	1
		K01904	c85555_g1	4CL; 4-coumarate--CoA ligase [EC:6.2.1.12]	1
		K01904	c86136_g1	4CL; 4-coumarate--CoA ligase [EC:6.2.1.12]	1
		K12501	c89773_g1	HST; homogentisate solanesyltransferase [EC:2.5.1.117]	1
		K02552	c87727_g1	menF; menaquinone-specific isochorismate synthase [EC:5.4.4.2]	0
		K00487	c76959_g1	CYP73A; trans-cinnamate 4-monooxygenase [EC:1.14.13.11]	1
		K00815	c88733_g1	TAT; tyrosine aminotransferase [EC:2.6.1.5]	1
		K05928	c89827_g1	E2.1.1.95; tocopherol O-methyltransferase [EC:2.1.1.95]	0
	Metabolism of terpenoids and polyketides
	ko00900	Terpenoid backbone biosynthesis
		K00787	c85487_g2	FDPS; farnesyl diphosphate synthase [EC:2.5.1.1 2.5.1.10]	1
		K13789	c88952_g1	GGPS; geranylgeranyl diphosphate synthase, type II [EC:2.5.1.1 2.5.1.10 2.5.1.29]	0
		K13789	c90764_g1	GGPS; geranylgeranyl diphosphate synthase, type II [EC:2.5.1.1 2.5.1.10 2.5.1.29]	1
		K10960	c93134_g2	chlP, bchP; geranylgeranyl reductase [EC:1.3.1.83]	1
		K00869	c74002_g1	E2.7.1.36, MVK, mvaK1; mevalonate kinase [EC:2.7.1.36]	1
	ko00902	Monoterpenoid biosynthesis
		K18108	c92930_g1	E4.2.3.111; (-)-alpha-terpineol synthase [EC:4.2.3.111]	1
	ko00909	Sesquiterpenoid and triterpenoid biosynthesis
		K15803	c90393_g1	GERD; (-)-germacrene D synthase [EC:4.2.3.22 4.2.3.75]	1
		K15803	c93062_g1	GERD; (-)-germacrene D synthase [EC:4.2.3.22 4.2.3.75]	1
	ko00904	Diterpenoid biosynthesis
		K04123	c80137_g1	KAO; ent-kaurenoic acid hydroxylase [EC:1.14.13.79]	1
		K04125	c58748_g1	E1.14.11.13; gibberellin 2-oxidase [EC:1.14.11.13]	1
		K05282	c80776_g1	E1.14.11.12; gibberellin 20-oxidase [EC:1.14.11.12]	1
	ko00906	Carotenoid biosynthesis
		K17912	c88046_g1	CCD7; 9-cis-beta-carotene 9',10'-cleaving dioxygenase [EC:1.13.11.68]	1
		K17913	c80815_g1	CCD8; carlactone synthase / all-trans-10'-apo-beta-carotenal 13,14-cleaving dioxygenase [EC:1.13.11.69 1.13.11.70]	1
		K09843	c77076_g1	E1.14.13.93; (+)-abscisic acid 8'-hydroxylase [EC:1.14.13.93]	0
		K09843	c80274_g1	E1.14.13.93; (+)-abscisic acid 8'-hydroxylase [EC:1.14.13.93]	1
		K06443	c92708_g2	lcyB, crtL1, crtY; lycopene beta-cyclase [EC:5.5.1.19]	0
		K00514	c89678_g1	ZDS, crtQ; zeta-carotene desaturase [EC:1.3.5.6]	0
		K15744	c92414_g3	Z-ISO; zeta-carotene isomerase [EC:5.2.1.12]	0
		K15747	c92401_g1	LUT5, CYP97A3; beta-ring hydroxylase [EC:1.14.-.-]	0
		K14593	c91621_g1	CCS1; capsanthin/capsorubin synthase [EC:5.3.99.8]	1
		K09840	c93086_g5	NCED; 9-cis-epoxycarotenoid dioxygenase [EC:1.13.11.51]	0
		K09840	c89754_g1	NCED; 9-cis-epoxycarotenoid dioxygenase [EC:1.13.11.51]	1
		K09840	c90052_g1	NCED; 9-cis-epoxycarotenoid dioxygenase [EC:1.13.11.51]	1
		K06444	c70532_g1	lcyE, crtL2; lycopene epsilon-cyclase [EC:5.5.1.18]	1
		K02293	c86356_g1	PDS, crtP; 15-cis-phytoene desaturase [EC:1.3.5.5]	0
		K15746	c83881_g8	crtZ; beta-carotene 3-hydroxylase [EC:1.14.13.129]	0
		K09838	c91465_g1	ZEP, ABA1; zeaxanthin epoxidase [EC:1.14.13.90]	1
		K09835	c87317_g1	crtISO, crtH; prolycopene isomerase [EC:5.2.1.13]	0
	ko00905	Brassinosteroid biosynthesis
	ko00981	Insect hormone biosynthesis
	ko00908	Zeatin biosynthesis
		K10717	c83360_g1	CYP735A; cytokinin trans-hydroxylase	1
		K00791	c76042_g1	miaA, TRIT1; tRNA dimethylallyltransferase [EC:2.5.1.75]	1
		K10760	c50108_g1	IPT; adenylate isopentenyltransferase (cytokinin synthase)	1
	ko00903	Limonene and pinene degradation
		K00517	c92715_g1	E1.14.-.-; [EC:1.14.-.-]	0
		K00128	c91567_g1	E1.2.1.3; aldehyde dehydrogenase (NAD+) [EC:1.2.1.3]	0
		K00128	c92043_g1	E1.2.1.3; aldehyde dehydrogenase (NAD+) [EC:1.2.1.3]	0
	ko00281	Geraniol degradation
	ko01052	Type I polyketide structures
	ko00522	Biosynthesis of 12-, 14- and 16-membered macrolides
	ko01051	Biosynthesis of ansamycins
		K00615	c89393_g1	E2.2.1.1, tktA, tktB; transketolase [EC:2.2.1.1]	0
	ko01056	Biosynthesis of type II polyketide backbone
	ko01057	Biosynthesis of type II polyketide products
	ko00253	Tetracycline biosynthesis
	ko00523	Polyketide sugar unit biosynthesis
	ko01054	Nonribosomal peptide structures
	ko01053	Biosynthesis of siderophore group nonribosomal peptides
		K02552	c87727_g1	menF; menaquinone-specific isochorismate synthase [EC:5.4.4.2]	0
	ko01055	Biosynthesis of vancomycin group antibiotics
	Biosynthesis of other secondary metabolites
	ko00940	Phenylpropanoid biosynthesis
		K01188	c75848_g1	E3.2.1.21; beta-glucosidase [EC:3.2.1.21]	0
		K00083	c85515_g1	E1.1.1.195; cinnamyl-alcohol dehydrogenase [EC:1.1.1.195]	1
		K01904	c88277_g1	4CL; 4-coumarate--CoA ligase [EC:6.2.1.12]	1
		K01904	c85555_g1	4CL; 4-coumarate--CoA ligase [EC:6.2.1.12]	1
		K01904	c86136_g1	4CL; 4-coumarate--CoA ligase [EC:6.2.1.12]	1
		K13066	c78832_g1	E2.1.1.68, COMT; caffeic acid 3-O-methyltransferase [EC:2.1.1.68]	1
		K00430	c71400_g1	E1.11.1.7; peroxidase [EC:1.11.1.7]	0
		K00430	c90340_g4	E1.11.1.7; peroxidase [EC:1.11.1.7]	0
		K00430	c80931_g1	E1.11.1.7; peroxidase [EC:1.11.1.7]	1
		K00430	c82274_g1	E1.11.1.7; peroxidase [EC:1.11.1.7]	1
		K00430	c89214_g2	E1.11.1.7; peroxidase [EC:1.11.1.7]	1
		K00430	c92624_g1	E1.11.1.7; peroxidase [EC:1.11.1.7]	1
		K00430	c82749_g1	E1.11.1.7; peroxidase [EC:1.11.1.7]	1
		K00430	c79730_g1	E1.11.1.7; peroxidase [EC:1.11.1.7]	1
		K00430	c85957_g2	E1.11.1.7; peroxidase [EC:1.11.1.7]	1
		K00430	c80342_g1	E1.11.1.7; peroxidase [EC:1.11.1.7]	1
		K00430	c85141_g1	E1.11.1.7; peroxidase [EC:1.11.1.7]	1
		K00430	c82840_g1	E1.11.1.7; peroxidase [EC:1.11.1.7]	1
		K00430	c89018_g1	E1.11.1.7; peroxidase [EC:1.11.1.7]	1
		K00430	c76220_g2	E1.11.1.7; peroxidase [EC:1.11.1.7]	1
		K11188	c91050_g2	PRDX6; peroxiredoxin 6, 1-Cys peroxiredoxin [EC:1.11.1.7 1.11.1.15 3.1.1.-]	0
		K05350	c87144_g1	bglB; beta-glucosidase [EC:3.2.1.21]	0
		K05350	c85082_g1	bglB; beta-glucosidase [EC:3.2.1.21]	0
		K05350	c90451_g1	bglB; beta-glucosidase [EC:3.2.1.21]	1
		K12355	c91784_g1	REF1; coniferyl-aldehyde dehydrogenase [EC:1.2.1.68]	1
		K00588	c88398_g1	E2.1.1.104; caffeoyl-CoA O-methyltransferase [EC:2.1.1.104]	0
		K00588	c89941_g1	E2.1.1.104; caffeoyl-CoA O-methyltransferase [EC:2.1.1.104]	1
		K05349	c89925_g1	bglX; beta-glucosidase [EC:3.2.1.21]	0
		K00487	c76959_g1	CYP73A; trans-cinnamate 4-monooxygenase [EC:1.14.13.11]	1
		K09754	c92897_g2	CYP98A3, C3'H; coumaroylquinate(coumaroylshikimate) 3'-monooxygenase [EC:1.14.13.36]	1
		K10775	c90535_g1	E4.3.1.24; phenylalanine ammonia-lyase [EC:4.3.1.24]	1
		K10775	c90535_g2	E4.3.1.24; phenylalanine ammonia-lyase [EC:4.3.1.24]	1
	ko00945	Stilbenoid, diarylheptanoid and gingerol biosynthesis
		K00517	c92715_g1	E1.14.-.-; [EC:1.14.-.-]	0
		K00588	c88398_g1	E2.1.1.104; caffeoyl-CoA O-methyltransferase [EC:2.1.1.104]	0
		K00588	c89941_g1	E2.1.1.104; caffeoyl-CoA O-methyltransferase [EC:2.1.1.104]	1
		K00487	c76959_g1	CYP73A; trans-cinnamate 4-monooxygenase [EC:1.14.13.11]	1
		K09754	c92897_g2	CYP98A3, C3'H; coumaroylquinate(coumaroylshikimate) 3'-monooxygenase [EC:1.14.13.36]	1
		K16040	c80706_g1	ROMT; trans-resveratrol di-O-methyltransferase [EC:2.1.1.240]	1
	ko00941	Flavonoid biosynthesis
		K05278	c77490_g1	FLS; flavonol synthase [EC:1.14.11.23]	1
		K13081	c91265_g1	LAR; leucoanthocyanidin reductase [EC:1.17.1.3]	1
		K13081	c91265_g2	LAR; leucoanthocyanidin reductase [EC:1.17.1.3]	1
		K08695	c90894_g4	ANR; anthocyanidin reductase [EC:1.3.1.77]	1
		K00588	c88398_g1	E2.1.1.104; caffeoyl-CoA O-methyltransferase [EC:2.1.1.104]	0
		K00588	c89941_g1	E2.1.1.104; caffeoyl-CoA O-methyltransferase [EC:2.1.1.104]	1
		K00487	c76959_g1	CYP73A; trans-cinnamate 4-monooxygenase [EC:1.14.13.11]	1
		K09754	c92897_g2	CYP98A3, C3'H; coumaroylquinate(coumaroylshikimate) 3'-monooxygenase [EC:1.14.13.36]	1
		K13082	c89874_g2	DFR; bifunctional dihydroflavonol 4-reductase/flavanone 4-reductase [EC:1.1.1.219 1.1.1.234]	1
	ko00944	Flavone and flavonol biosynthesis
		K10757	c89337_g2	E2.4.1.91; flavonol 3-O-glucosyltransferase [EC:2.4.1.91]	0
	ko00942	Anthocyanin biosynthesis
		K12338	c92379_g4	UGT75C1; anthocyanidin 3-O-glucoside 5-O-glucosyltransferase [EC:2.4.1.298]	1
		K12930	c90955_g1	BZ1; anthocyanidin 3-O-glucosyltransferase [EC:2.4.1.115]	1
	ko00943	Isoflavonoid biosynthesis
		K13262	c91859_g2	7-IOMT; isoflavone-7-O-methyltransferase [EC:2.1.1.150]	1
	ko00901	Indole alkaloid biosynthesis
	ko00403	Indole diterpene alkaloid biosynthesis
	ko00950	Isoquinoline alkaloid biosynthesis
		K00422	c92263_g1	E1.10.3.1; polyphenol oxidase [EC:1.10.3.1]	0
		K01592	c87764_g1	E4.1.1.25; tyrosine decarboxylase [EC:4.1.1.25]	1
		K00815	c88733_g1	TAT; tyrosine aminotransferase [EC:2.6.1.5]	1
	ko00960	Tropane, piperidine and pyridine alkaloid biosynthesis
		K08081	c79897_g2	TR1; tropinone reductase I [EC:1.1.1.206]	0
		K08081	c86299_g1	TR1; tropinone reductase I [EC:1.1.1.206]	1
		K00815	c88733_g1	TAT; tyrosine aminotransferase [EC:2.6.1.5]	1
	ko01058	Acridone alkaloid biosynthesis
	ko00232	Caffeine metabolism
	ko00965	Betalain biosynthesis
		K15777	c86459_g1	DOPA; 4,5-DOPA dioxygenase extradiol [EC:1.13.11.-]	0
		K15777	c89311_g2	DOPA; 4,5-DOPA dioxygenase extradiol [EC:1.13.11.-]	0
	ko00966	Glucosinolate biosynthesis
		K12153	c87985_g3	CYP79A2; phenylalanine N-monooxygenase [EC:1.14.13.124]	0
	ko00402	Benzoxazinoid biosynthesis
	ko00311	Penicillin and cephalosporin biosynthesis
	ko00332	Carbapenem biosynthesis
	ko00261	Monobactam biosynthesis
		K00133	c90065_g1	asd; aspartate-semialdehyde dehydrogenase [EC:1.2.1.11]	1
		K12524	c83650_g1	thrA; bifunctional aspartokinase / homoserine dehydrogenase 1 [EC:2.7.2.4 1.1.1.3]	1
		K13811	c86676_g1	PAPSS; 3'-phosphoadenosine 5'-phosphosulfate synthase [EC:2.7.7.4 2.7.1.25]	0
	ko00331	Clavulanic acid biosynthesis
	ko00521	Streptomycin biosynthesis
	ko00524	Butirosin and neomycin biosynthesis
	ko00231	Puromycin biosynthesis
	ko00401	Novobiocin biosynthesis
		K00815	c88733_g1	TAT; tyrosine aminotransferase [EC:2.6.1.5]	1
	ko00404	Staurosporine biosynthesis
	ko00254	Aflatoxin biosynthesis
	Xenobiotics biodegradation and metabolism
	ko00362	Benzoate degradation
	ko00627	Aminobenzoate degradation
		K00517	c92715_g1	E1.14.-.-; [EC:1.14.-.-]	0
	ko00364	Fluorobenzoate degradation
	ko00625	Chloroalkane and chloroalkene degradation
		K00128	c91567_g1	E1.2.1.3; aldehyde dehydrogenase (NAD+) [EC:1.2.1.3]	0
		K00128	c92043_g1	E1.2.1.3; aldehyde dehydrogenase (NAD+) [EC:1.2.1.3]	0
		K00121	c75753_g1	frmA, ADH5, adhC; S-(hydroxymethyl)glutathione dehydrogenase / alcohol dehydrogenase [EC:1.1.1.284 1.1.1.1]	1
		K00001	c83757_g1	E1.1.1.1, adh; alcohol dehydrogenase [EC:1.1.1.1]	0
	ko00361	Chlorocyclohexane and chlorobenzene degradation
	ko00623	Toluene degradation
	ko00622	Xylene degradation
	ko00633	Nitrotoluene degradation
	ko00642	Ethylbenzene degradation
	ko00643	Styrene degradation
		K00451	c90946_g1	HGD, hmgA; homogentisate 1,2-dioxygenase [EC:1.13.11.5]	0
	ko00791	Atrazine degradation
	ko00930	Caprolactam degradation
	ko00351	DDT degradation
	ko00363	Bisphenol degradation
		K00517	c92715_g1	E1.14.-.-; [EC:1.14.-.-]	0
	ko00621	Dioxin degradation
	ko00626	Naphthalene degradation
		K00121	c75753_g1	frmA, ADH5, adhC; S-(hydroxymethyl)glutathione dehydrogenase / alcohol dehydrogenase [EC:1.1.1.284 1.1.1.1]	1
		K00001	c83757_g1	E1.1.1.1, adh; alcohol dehydrogenase [EC:1.1.1.1]	0
	ko00624	Polycyclic aromatic hydrocarbon degradation
		K00517	c92715_g1	E1.14.-.-; [EC:1.14.-.-]	0
	ko00365	Furfural degradation
	ko00984	Steroid degradation
	ko00980	Metabolism of xenobiotics by cytochrome P450
		K00799	c87887_g1	GST, gst; glutathione S-transferase [EC:2.5.1.18]	0
		K00799	c90322_g1	GST, gst; glutathione S-transferase [EC:2.5.1.18]	0
		K00799	c86596_g4	GST, gst; glutathione S-transferase [EC:2.5.1.18]	0
		K00799	c72654_g1	GST, gst; glutathione S-transferase [EC:2.5.1.18]	1
		K00799	c89203_g1	GST, gst; glutathione S-transferase [EC:2.5.1.18]	1
		K00799	c76527_g2	GST, gst; glutathione S-transferase [EC:2.5.1.18]	1
		K00799	c82962_g1	GST, gst; glutathione S-transferase [EC:2.5.1.18]	1
		K07408	c93090_g1	CYP1A1; cytochrome P450, family 1, subfamily A, polypeptide 1 [EC:1.14.14.1]	0
		K07408	c91411_g1	CYP1A1; cytochrome P450, family 1, subfamily A, polypeptide 1 [EC:1.14.14.1]	0
		K00121	c75753_g1	frmA, ADH5, adhC; S-(hydroxymethyl)glutathione dehydrogenase / alcohol dehydrogenase [EC:1.1.1.284 1.1.1.1]	1
		K00001	c83757_g1	E1.1.1.1, adh; alcohol dehydrogenase [EC:1.1.1.1]	0
	ko00982	Drug metabolism - cytochrome P450
		K00799	c87887_g1	GST, gst; glutathione S-transferase [EC:2.5.1.18]	0
		K00799	c90322_g1	GST, gst; glutathione S-transferase [EC:2.5.1.18]	0
		K00799	c86596_g4	GST, gst; glutathione S-transferase [EC:2.5.1.18]	0
		K00799	c72654_g1	GST, gst; glutathione S-transferase [EC:2.5.1.18]	1
		K00799	c89203_g1	GST, gst; glutathione S-transferase [EC:2.5.1.18]	1
		K00799	c76527_g2	GST, gst; glutathione S-transferase [EC:2.5.1.18]	1
		K00799	c82962_g1	GST, gst; glutathione S-transferase [EC:2.5.1.18]	1
		K00121	c75753_g1	frmA, ADH5, adhC; S-(hydroxymethyl)glutathione dehydrogenase / alcohol dehydrogenase [EC:1.1.1.284 1.1.1.1]	1
		K00001	c83757_g1	E1.1.1.1, adh; alcohol dehydrogenase [EC:1.1.1.1]	0
	ko00983	Drug metabolism - other enzymes
		K00207	c88049_g3	DPYD; dihydropyrimidine dehydrogenase (NADP+) [EC:1.3.1.2]	0
		K00876	c92223_g4	udk, UCK; uridine kinase [EC:2.7.1.48]	0
		K01951	c87090_g1	guaA, GMPS; GMP synthase (glutamine-hydrolysing) [EC:6.3.5.2]	1
	Enzyme families
	Genetic Information Processing
	Transcription
	ko03020	RNA polymerase
		K03022	c89933_g1	RPC8, POLR3H; DNA-directed RNA polymerase III subunit RPC8	0
		K03046	c92845_g1	rpoC; DNA-directed RNA polymerase subunit beta' [EC:2.7.7.6]	1
		K03040	c93270_g3	rpoA; DNA-directed RNA polymerase subunit alpha [EC:2.7.7.6]	1
	ko03022	Basal transcription factors
	ko03040	Spliceosome
		K12896	c86394_g1	SFRS7; splicing factor, arginine/serine-rich 7	1
	Translation
	ko03010	Ribosome
		K02948	c85438_g1	RP-S11, MRPS11, rpsK; small subunit ribosomal protein S11	1
		K02878	c93286_g2	RP-L16, MRPL16, rplP; large subunit ribosomal protein L16	1
		K02946	c91713_g1	RP-S10, MRPS10, rpsJ; small subunit ribosomal protein S10	1
		K02992	c79676_g2	RP-S7, MRPS7, rpsG; small subunit ribosomal protein S7	1
		K02913	c77692_g2	RP-L33, MRPL33, rpmG; large subunit ribosomal protein L33	1
		K02867	c90351_g1	RP-L11, MRPL11, rplK; large subunit ribosomal protein L11	1
	ko00970	Aminoacyl-tRNA biosynthesis
	ko03013	RNA transport
		K14297	c92070_g3	NUP98, ADAR2, NUP116; nuclear pore complex protein Nup98-Nup96	0
		K14304	c85841_g1	NUP85; nuclear pore complex protein Nup85	1
		K03262	c92758_g1	EIF5; translation initiation factor 5	0
		K14319	c88729_g1	RANGAP1; Ran GTPase-activating protein 1	1
		K03236	c92370_g1	EIF1A; translation initiation factor 1A	0
		K03245	c87233_g1	EIF3J; translation initiation factor 3 subunit J	0
		K03260	c91950_g2	EIF4G; translation initiation factor 4G	0
	ko03015	mRNA surveillance pathway
		K11584	c83695_g1	PPP2R5; serine/threonine-protein phosphatase 2A regulatory subunit B'	0
		K11584	c91345_g1	PPP2R5; serine/threonine-protein phosphatase 2A regulatory subunit B'	1
		K11583	c89895_g1	PPP2R3; serine/threonine-protein phosphatase 2A regulatory subunit B''	0
		K06269	c83148_g2	PPP1C; serine/threonine-protein phosphatase PP1 catalytic subunit [EC:3.1.3.16]	0
		K14397	c84076_g1	NUDT21, CPSF5, CFIM25; cleavage and polyadenylation specificity factor subunit 5	0
	ko03008	Ribosome biogenesis in eukaryotes
		K03264	c194983_g1	EIF6; translation initiation factor 6	0
		K14521	c78795_g1	NAT10, KRE33; N-acetyltransferase 10 [EC:2.3.1.-]	1
		K14548	c91572_g1	UTP4, CIRH1A; U3 small nucleolar RNA-associated protein 4	0
		K14549	c83202_g1	UTP15; U3 small nucleolar RNA-associated protein 15	1
		K11128	c84884_g1	GAR1, NOLA1; H/ACA ribonucleoprotein complex subunit 1	1
	Folding, sorting and degradation
	ko03060	Protein export
		K10956	c92303_g3	SEC61A; protein transport protein SEC61 subunit alpha	0
		K03106	c85745_g1	SRP54, ffh; signal recognition particle subunit SRP54 [EC:3.6.5.4]	1
	ko04141	Protein processing in endoplasmic reticulum
		K07953	c88435_g1	SAR1; GTP-binding protein SAR1 [EC:3.6.5.-]	0
		K10956	c92303_g3	SEC61A; protein transport protein SEC61 subunit alpha	0
		K14009	c86273_g1	BCAP31, BAP31; B-cell receptor-associated protein 31	1
		K14015	c87021_g1	NPLOC4, NPL4; nuclear protein localization protein 4 homolog	0
		K10666	c89548_g9	RNF5; E3 ubiquitin-protein ligase RNF5 [EC:2.3.2.27]	0
		K13993	c73860_g1	HSP20; HSP20 family protein	1
		K13993	c80470_g1	HSP20; HSP20 family protein	1
	ko04130	SNARE interactions in vesicular transport
		K08486	c80450_g2	STX1B_2_3; syntaxin 1B/2/3	0
		K08486	c80450_g1	STX1B_2_3; syntaxin 1B/2/3	1
		K08503	c89090_g2	SYP5; syntaxin of plants SYP5	0
	ko04120	Ubiquitin mediated proteolysis
		K10144	c90357_g4	RCHY1, PIRH2; RING finger and CHY zinc finger domain-containing protein 1 [EC:2.3.2.27]	0
		K03364	c80917_g1	CDH1; cell division cycle 20-like protein 1, cofactor of APC complex	1
		K03875	c89899_g1	SKP2, FBXL1; F-box and leucine-rich repeat protein 1 (S-phase kinase-associated protein 2)	0
	ko04122	Sulfur relay system
		K01011	c79737_g1	TST, MPST, sseA; thiosulfate/3-mercaptopyruvate sulfurtransferase [EC:2.8.1.1 2.8.1.2]	0
		K03639	c89406_g1	MOCS1, moaA; cyclic pyranopterin phosphate synthase [EC:4.1.99.18]	0
	ko03050	Proteasome
	ko03018	RNA degradation
		K04077	c90957_g1	groEL, HSPD1; chaperonin GroEL	1
		K12581	c87476_g1	CNOT7_8, CAF1, POP2; CCR4-NOT transcription complex subunit 7/8	0
		K00850	c92572_g1	pfkA, PFK; 6-phosphofructokinase 1 [EC:2.7.1.11]	0
	Replication and repair
	ko03030	DNA replication
		K02210	c67028_g2	MCM7, CDC47; DNA replication licensing factor MCM7 [EC:3.6.4.12]	1
		K02212	c75005_g1	MCM4, CDC54; DNA replication licensing factor MCM4 [EC:3.6.4.12]	1
		K02209	c86163_g1	MCM5, CDC46; DNA replication licensing factor MCM5 [EC:3.6.4.12]	1
		K04802	c86811_g1	PCNA; proliferating cell nuclear antigen	1
		K02542	c78983_g1	MCM6; DNA replication licensing factor MCM6 [EC:3.6.4.12]	1
		K02327	c68606_g1	POLD1; DNA polymerase delta subunit 1 [EC:2.7.7.7]	1
		K10756	c84845_g1	RFC3_5; replication factor C subunit 3/5	1
		K02541	c71876_g1	MCM3; DNA replication licensing factor MCM3 [EC:3.6.4.12]	1
		K10755	c79486_g1	RFC2_4; replication factor C subunit 2/4	1
		K02540	c52071_g1	MCM2; DNA replication licensing factor MCM2 [EC:3.6.4.12]	1
		K02320	c86958_g1	POLA1; DNA polymerase alpha subunit A [EC:2.7.7.7]	1
		K02684	c80036_g1	PRI1; DNA primase small subunit [EC:2.7.7.-]	1
		K03111	c74377_g1	ssb; single-strand DNA-binding protein	1
	ko03410	Base excision repair
		K03575	c80227_g1	mutY; A/G-specific adenine glycosylase [EC:3.2.2.-]	1
		K04802	c86811_g1	PCNA; proliferating cell nuclear antigen	1
		K02327	c68606_g1	POLD1; DNA polymerase delta subunit 1 [EC:2.7.7.7]	1
		K03648	c83169_g1	UNG, UDG; uracil-DNA glycosylase [EC:3.2.2.27]	1
		K10569	c79366_g1	NEIL3; endonuclease VIII-like 3	1
		K01246	c90396_g1	tag; DNA-3-methyladenine glycosylase I [EC:3.2.2.20]	0
		K01246	c78934_g1	tag; DNA-3-methyladenine glycosylase I [EC:3.2.2.20]	1
		K10798	c91824_g1	PARP; poly [ADP-ribose] polymerase [EC:2.4.2.30]	1
		K10802	c84583_g1	HMGB1; high mobility group protein B1	0
	ko03420	Nucleotide excision repair
		K04802	c86811_g1	PCNA; proliferating cell nuclear antigen	1
		K02327	c68606_g1	POLD1; DNA polymerase delta subunit 1 [EC:2.7.7.7]	1
		K10756	c84845_g1	RFC3_5; replication factor C subunit 3/5	1
		K10755	c79486_g1	RFC2_4; replication factor C subunit 2/4	1
		K10840	c71185_g1	CETN2; centrin-2	0
	ko03430	Mismatch repair
		K04802	c86811_g1	PCNA; proliferating cell nuclear antigen	1
		K02327	c68606_g1	POLD1; DNA polymerase delta subunit 1 [EC:2.7.7.7]	1
		K10756	c84845_g1	RFC3_5; replication factor C subunit 3/5	1
		K10755	c79486_g1	RFC2_4; replication factor C subunit 2/4	1
		K03111	c74377_g1	ssb; single-strand DNA-binding protein	1
	ko03440	Homologous recombination
		K03165	c49581_g1	TOP3; DNA topoisomerase III [EC:5.99.1.2]	1
		K10875	c91559_g2	RAD54L, RAD54; DNA repair and recombination protein RAD54 and RAD54-like protein [EC:3.6.4.-]	1
		K10875	c24238_g1	RAD54L, RAD54; DNA repair and recombination protein RAD54 and RAD54-like protein [EC:3.6.4.-]	1
		K02327	c68606_g1	POLD1; DNA polymerase delta subunit 1 [EC:2.7.7.7]	1
		K10870	c79703_g1	RAD51L2, RAD51C; RAD51-like protein 2	1
		K03111	c74377_g1	ssb; single-strand DNA-binding protein	1
	ko03450	Non-homologous end-joining
	ko03460	Fanconi anemia pathway
		K03165	c49581_g1	TOP3; DNA topoisomerase III [EC:5.99.1.2]	1
		K10990	c74751_g1	RMI1, BRAP75; RecQ-mediated genome instability protein 1	1
		K15362	c69548_g1	BRIP1, BACH1, FANCJ; fanconi anemia group J protein [EC:3.6.4.12]	1
		K10870	c79703_g1	RAD51L2, RAD51C; RAD51-like protein 2	1
		K11511	c19545_g1	APITD1, CENPS, MHF1; centromere protein S	1
	RNA family
	Environmental Information Processing
	Membrane transport
	ko02010	ABC transporters
		K05681	c89692_g2	ABCG2; ATP-binding cassette, subfamily G (WHITE), member 2	1
		K05658	c89801_g1	ABCB1; ATP-binding cassette, subfamily B (MDR/TAP), member 1 [EC:3.6.3.44]	1
		K05658	c91385_g1	ABCB1; ATP-binding cassette, subfamily B (MDR/TAP), member 1 [EC:3.6.3.44]	1
	ko02060	Phosphotransferase system (PTS)
	ko03070	Bacterial secretion system
		K03106	c85745_g1	SRP54, ffh; signal recognition particle subunit SRP54 [EC:3.6.5.4]	1
	Signal transduction
	ko02020	Two-component system
		K10255	c85545_g1	FAD6, desA; acyl-lipid omega-6 desaturase (Delta-12 desaturase) [EC:1.14.19.23 1.14.19.45]	0
		K01915	c67654_g1	glnA, GLUL; glutamine synthetase [EC:6.3.1.2]	1
		K01915	c89923_g1	glnA, GLUL; glutamine synthetase [EC:6.3.1.2]	1
		K08738	c90302_g4	CYC; cytochrome c	0
		K00412	c93192_g1	CYTB, petB; ubiquinol-cytochrome c reductase cytochrome b subunit	1
	ko04014	Ras signaling pathway
		K02183	c80117_g1	CALM; calmodulin	0
		K02183	c63441_g1	CALM; calmodulin	1
		K01115	c91901_g1	PLD1_2; phospholipase D1/2 [EC:3.1.4.4]	0
		K04392	c58763_g1	RAC1; Ras-related C3 botulinum toxin substrate 1	1
		K04371	c90354_g2	MAPK1_3; mitogen-activated protein kinase 1/3 [EC:2.7.11.24]	0
	ko04015	Rap1 signaling pathway
		K02183	c80117_g1	CALM; calmodulin	0
		K02183	c63441_g1	CALM; calmodulin	1
		K04392	c58763_g1	RAC1; Ras-related C3 botulinum toxin substrate 1	1
		K04371	c90354_g2	MAPK1_3; mitogen-activated protein kinase 1/3 [EC:2.7.11.24]	0
		K05759	c70238_g1	PFN; profilin	1
	ko04010	MAPK signaling pathway
		K04392	c58763_g1	RAC1; Ras-related C3 botulinum toxin substrate 1	1
		K04371	c90354_g2	MAPK1_3; mitogen-activated protein kinase 1/3 [EC:2.7.11.24]	0
	ko04013	MAPK signaling pathway - fly
		K04371	c90354_g2	MAPK1_3; mitogen-activated protein kinase 1/3 [EC:2.7.11.24]	0
	ko04011	MAPK signaling pathway - yeast
		K03781	c89881_g1	katE, CAT, catB, srpA; catalase [EC:1.11.1.6]	0
		K06630	c90969_g3	YWHAE; 14-3-3 protein epsilon	0
		K00006	c89606_g1	GPD1; glycerol-3-phosphate dehydrogenase (NAD+) [EC:1.1.1.8]	0
		K04371	c90354_g2	MAPK1_3; mitogen-activated protein kinase 1/3 [EC:2.7.11.24]	0
		K00889	c91044_g3	PIP5K; 1-phosphatidylinositol-4-phosphate 5-kinase [EC:2.7.1.68]	1
		K00889	c91044_g2	PIP5K; 1-phosphatidylinositol-4-phosphate 5-kinase [EC:2.7.1.68]	1
	ko04012	ErbB signaling pathway
		K04371	c90354_g2	MAPK1_3; mitogen-activated protein kinase 1/3 [EC:2.7.11.24]	0
		K04688	c88777_g1	RPS6KB; p70 ribosomal S6 kinase [EC:2.7.11.1]	0
	ko04310	Wnt signaling pathway
		K04392	c58763_g1	RAC1; Ras-related C3 botulinum toxin substrate 1	1
	ko04330	Notch signaling pathway
	ko04340	Hedgehog signaling pathway
		K06228	c80166_g1	FU; fused [EC:2.7.11.1]	1
	ko04350	TGF-beta signaling pathway
		K04371	c90354_g2	MAPK1_3; mitogen-activated protein kinase 1/3 [EC:2.7.11.24]	0
		K04688	c88777_g1	RPS6KB; p70 ribosomal S6 kinase [EC:2.7.11.1]	0
	ko04390	Hippo signaling pathway
		K06630	c90969_g3	YWHAE; 14-3-3 protein epsilon	0
		K06269	c83148_g2	PPP1C; serine/threonine-protein phosphatase PP1 catalytic subunit [EC:3.1.3.16]	0
	ko04391	Hippo signaling pathway - fly
		K06630	c90969_g3	YWHAE; 14-3-3 protein epsilon	0
	ko04370	VEGF signaling pathway
		K04392	c58763_g1	RAC1; Ras-related C3 botulinum toxin substrate 1	1
		K04371	c90354_g2	MAPK1_3; mitogen-activated protein kinase 1/3 [EC:2.7.11.24]	0
	ko04630	Jak-STAT signaling pathway
	ko04064	NF-kappa B signaling pathway
		K04730	c62397_g1	IRAK1; interleukin-1 receptor-associated kinase 1 [EC:2.7.11.1]	0
		K04730	c87206_g1	IRAK1; interleukin-1 receptor-associated kinase 1 [EC:2.7.11.1]	1
		K04730	c66717_g1	IRAK1; interleukin-1 receptor-associated kinase 1 [EC:2.7.11.1]	1
	ko04668	TNF signaling pathway
		K04371	c90354_g2	MAPK1_3; mitogen-activated protein kinase 1/3 [EC:2.7.11.24]	0
	ko04066	HIF-1 signaling pathway
		K04371	c90354_g2	MAPK1_3; mitogen-activated protein kinase 1/3 [EC:2.7.11.24]	0
		K04688	c88777_g1	RPS6KB; p70 ribosomal S6 kinase [EC:2.7.11.1]	0
		K00134	c90140_g1	GAPDH, gapA; glyceraldehyde 3-phosphate dehydrogenase [EC:1.2.1.12]	0
	ko04068	FoxO signaling pathway
		K03781	c89881_g1	katE, CAT, catB, srpA; catalase [EC:1.11.1.6]	0
		K04371	c90354_g2	MAPK1_3; mitogen-activated protein kinase 1/3 [EC:2.7.11.24]	0
		K07199	c87062_g1	PRKAB; 5'-AMP-activated protein kinase, regulatory beta subunit	0
		K07199	c82395_g1	PRKAB; 5'-AMP-activated protein kinase, regulatory beta subunit	0
		K08341	c84781_g2	GABARAP, ATG8, LC3; GABA(A) receptor-associated protein	0
		K03875	c89899_g1	SKP2, FBXL1; F-box and leucine-rich repeat protein 1 (S-phase kinase-associated protein 2)	0
		K05868	c82642_g1	CCNB; cyclin B	1
		K05868	c77701_g2	CCNB; cyclin B	1
	ko04020	Calcium signaling pathway
		K02183	c80117_g1	CALM; calmodulin	0
		K02183	c63441_g1	CALM; calmodulin	1
	ko04070	Phosphatidylinositol signaling system
		K02183	c80117_g1	CALM; calmodulin	0
		K02183	c63441_g1	CALM; calmodulin	1
		K00913	c90344_g6	ITPK1; inositol-1,3,4-trisphosphate 5/6-kinase / inositol-tetrakisphosphate 1-kinase [EC:2.7.1.159 2.7.1.134]	0
		K00913	c90344_g5	ITPK1; inositol-1,3,4-trisphosphate 5/6-kinase / inositol-tetrakisphosphate 1-kinase [EC:2.7.1.159 2.7.1.134]	0
		K00901	c91206_g1	dgkA, DGK; diacylglycerol kinase (ATP) [EC:2.7.1.107]	0
		K00921	c92171_g1	PIKFYVE, FAB1; 1-phosphatidylinositol-3-phosphate 5-kinase [EC:2.7.1.150]	0
		K00921	c92644_g3	PIKFYVE, FAB1; 1-phosphatidylinositol-3-phosphate 5-kinase [EC:2.7.1.150]	0
		K00889	c91044_g3	PIP5K; 1-phosphatidylinositol-4-phosphate 5-kinase [EC:2.7.1.68]	1
		K00889	c91044_g2	PIP5K; 1-phosphatidylinositol-4-phosphate 5-kinase [EC:2.7.1.68]	1
	ko04072	Phospholipase D signaling pathway
		K01115	c91901_g1	PLD1_2; phospholipase D1/2 [EC:3.1.4.4]	0
		K04371	c90354_g2	MAPK1_3; mitogen-activated protein kinase 1/3 [EC:2.7.11.24]	0
		K00901	c91206_g1	dgkA, DGK; diacylglycerol kinase (ATP) [EC:2.7.1.107]	0
		K00889	c91044_g3	PIP5K; 1-phosphatidylinositol-4-phosphate 5-kinase [EC:2.7.1.68]	1
		K00889	c91044_g2	PIP5K; 1-phosphatidylinositol-4-phosphate 5-kinase [EC:2.7.1.68]	1
	ko04071	Sphingolipid signaling pathway
		K11584	c83695_g1	PPP2R5; serine/threonine-protein phosphatase 2A regulatory subunit B'	0
		K11584	c91345_g1	PPP2R5; serine/threonine-protein phosphatase 2A regulatory subunit B'	1
		K11583	c89895_g1	PPP2R3; serine/threonine-protein phosphatase 2A regulatory subunit B''	0
		K01115	c91901_g1	PLD1_2; phospholipase D1/2 [EC:3.1.4.4]	0
		K04392	c58763_g1	RAC1; Ras-related C3 botulinum toxin substrate 1	1
		K01634	c91755_g1	SGPL1, DPL1; sphinganine-1-phosphate aldolase [EC:4.1.2.27]	0
		K04371	c90354_g2	MAPK1_3; mitogen-activated protein kinase 1/3 [EC:2.7.11.24]	0
	ko04024	cAMP signaling pathway
		K02183	c80117_g1	CALM; calmodulin	0
		K02183	c63441_g1	CALM; calmodulin	1
		K01115	c91901_g1	PLD1_2; phospholipase D1/2 [EC:3.1.4.4]	0
		K04392	c58763_g1	RAC1; Ras-related C3 botulinum toxin substrate 1	1
		K04371	c90354_g2	MAPK1_3; mitogen-activated protein kinase 1/3 [EC:2.7.11.24]	0
		K06269	c83148_g2	PPP1C; serine/threonine-protein phosphatase PP1 catalytic subunit [EC:3.1.3.16]	0
		K00232	c80682_g1	E1.3.3.6, ACOX1, ACOX3; acyl-CoA oxidase [EC:1.3.3.6]	0
		K00232	c91221_g2	E1.3.3.6, ACOX1, ACOX3; acyl-CoA oxidase [EC:1.3.3.6]	1
	ko04022	cGMP-PKG signaling pathway
		K02183	c80117_g1	CALM; calmodulin	0
		K02183	c63441_g1	CALM; calmodulin	1
		K04371	c90354_g2	MAPK1_3; mitogen-activated protein kinase 1/3 [EC:2.7.11.24]	0
		K09260	c87359_g1	MEF2A; MADS-box transcription enhancer factor 2A	1
		K06269	c83148_g2	PPP1C; serine/threonine-protein phosphatase PP1 catalytic subunit [EC:3.1.3.16]	0
	ko04151	PI3K-Akt signaling pathway
		K04392	c58763_g1	RAC1; Ras-related C3 botulinum toxin substrate 1	1
		K06630	c90969_g3	YWHAE; 14-3-3 protein epsilon	0
		K04371	c90354_g2	MAPK1_3; mitogen-activated protein kinase 1/3 [EC:2.7.11.24]	0
		K04688	c88777_g1	RPS6KB; p70 ribosomal S6 kinase [EC:2.7.11.1]	0
		K11584	c83695_g1	PPP2R5; serine/threonine-protein phosphatase 2A regulatory subunit B'	0
		K11584	c91345_g1	PPP2R5; serine/threonine-protein phosphatase 2A regulatory subunit B'	1
		K11583	c89895_g1	PPP2R3; serine/threonine-protein phosphatase 2A regulatory subunit B''	0
	ko04152	AMPK signaling pathway
		K03841	c64291_g2	FBP, fbp; fructose-1,6-bisphosphatase I [EC:3.1.3.11]	1
		K11584	c83695_g1	PPP2R5; serine/threonine-protein phosphatase 2A regulatory subunit B'	0
		K11584	c91345_g1	PPP2R5; serine/threonine-protein phosphatase 2A regulatory subunit B'	1
		K11583	c89895_g1	PPP2R3; serine/threonine-protein phosphatase 2A regulatory subunit B''	0
		K07877	c87046_g2	RAB2A; Ras-related protein Rab-2A	0
		K07199	c87062_g1	PRKAB; 5'-AMP-activated protein kinase, regulatory beta subunit	0
		K07199	c82395_g1	PRKAB; 5'-AMP-activated protein kinase, regulatory beta subunit	0
		K07297	c87349_g1	ADIPOR; adiponectin receptor	0
		K07297	c84085_g1	ADIPOR; adiponectin receptor	0
		K08272	c83517_g1	CAB39, MO25; calcium binding protein 39	0
		K04688	c88777_g1	RPS6KB; p70 ribosomal S6 kinase [EC:2.7.11.1]	0
		K00850	c92572_g1	pfkA, PFK; 6-phosphofructokinase 1 [EC:2.7.1.11]	0
	ko04150	mTOR signaling pathway
		K04688	c88777_g1	RPS6KB; p70 ribosomal S6 kinase [EC:2.7.11.1]	0
		K04371	c90354_g2	MAPK1_3; mitogen-activated protein kinase 1/3 [EC:2.7.11.24]	0
		K08272	c83517_g1	CAB39, MO25; calcium binding protein 39	0
	ko04075	Plant hormone signal transduction
		K14498	c89539_g2	SNRK2; serine/threonine-protein kinase SRK2 [EC:2.7.11.1]	0
		K14496	c82397_g2	PYL; abscisic acid receptor PYR/PYL family	0
		K14496	c83492_g1	PYL; abscisic acid receptor PYR/PYL family	0
		K14496	c86348_g1	PYL; abscisic acid receptor PYR/PYL family	0
		K14496	c76341_g1	PYL; abscisic acid receptor PYR/PYL family	1
		K14484	c90080_g3	IAA; auxin-responsive protein IAA	0
		K14484	c79958_g1	IAA; auxin-responsive protein IAA	1
		K14484	c86164_g1	IAA; auxin-responsive protein IAA	1
		K14484	c76963_g1	IAA; auxin-responsive protein IAA	1
		K14484	c89233_g2	IAA; auxin-responsive protein IAA	1
		K14484	c83537_g1	IAA; auxin-responsive protein IAA	1
		K13415	c90369_g2	BRI1; protein brassinosteroid insensitive 1 [EC:2.7.10.1 2.7.11.1]	1
		K13464	c84841_g2	JAZ; jasmonate ZIM domain-containing protein	0
		K13464	c79528_g1	JAZ; jasmonate ZIM domain-containing protein	0
		K13464	c88894_g1	JAZ; jasmonate ZIM domain-containing protein	0
		K13464	c92659_g2	JAZ; jasmonate ZIM domain-containing protein	0
		K14499	c25961_g1	BKI1; BRI1 kinase inhibitor 1	1
		K14509	c92007_g1	ETR, ERS; ethylene receptor [EC:2.7.13.-]	0
		K14493	c88273_g1	GID1; gibberellin receptor GID1 [EC:3.-.-.-]	0
		K14508	c92143_g1	NPR1; regulatory protein NPR1	0
		K14508	c90886_g1	NPR1; regulatory protein NPR1	0
		K14506	c82968_g1	JAR1; jasmonic acid-amino synthetase	0
		K14506	c69266_g1	JAR1; jasmonic acid-amino synthetase	0
		K14432	c86653_g1	ABF; ABA responsive element binding factor	0
		K14432	c93013_g1	ABF; ABA responsive element binding factor	0
		K14492	c84647_g1	ARR-A; two-component response regulator ARR-A family	1
		K14505	c82604_g2	CYCD3; cyclin D3, plant	1
		K14505	c82604_g1	CYCD3; cyclin D3, plant	1
		K14487	c87250_g2	GH3; auxin responsive GH3 gene family	1
		K14487	c65634_g1	GH3; auxin responsive GH3 gene family	1
		K14487	c89389_g1	GH3; auxin responsive GH3 gene family	1
		K14497	c87006_g1	PP2C; protein phosphatase 2C [EC:3.1.3.16]	0
		K14497	c92405_g2	PP2C; protein phosphatase 2C [EC:3.1.3.16]	0
		K14488	c57855_g1	SAUR; SAUR family protein	0
		K14488	c91179_g2	SAUR; SAUR family protein	0
		K14488	c68946_g1	SAUR; SAUR family protein	1
		K14488	c73596_g1	SAUR; SAUR family protein	1
		K14488	c83035_g1	SAUR; SAUR family protein	1
		K14488	c86898_g2	SAUR; SAUR family protein	1
		K14431	c86242_g1	TGA; transcription factor TGA	0
		K14494	c90654_g3	DELLA; DELLA protein	1
		K14486	c92488_g2	K14486, ARF; auxin response factor	1
		K13422	c90563_g1	MYC2; transcription factor MYC2	1
		K16189	c84293_g1	PIF4; phytochrome-interacting factor 4	1
		K14514	c88204_g1	EIN3; ethylene-insensitive protein 3	0
	Signaling molecules and interaction
	ko04080	Neuroactive ligand-receptor interaction
		K05770	c76891_g1	TSPO, BZRP; benzodiazapine receptor	0
	ko04060	Cytokine-cytokine receptor interaction
	ko04512	ECM-receptor interaction
	ko04514	Cell adhesion molecules (CAMs)
	Cellular Processes
	Transport and catabolism
	ko04144	Endocytosis
		K01115	c91901_g1	PLD1_2; phospholipase D1/2 [EC:3.1.4.4]	0
		K11866	c92078_g2	STAMBP, AMSH; STAM-binding protein [EC:3.4.19.12]	0
		K00889	c91044_g3	PIP5K; 1-phosphatidylinositol-4-phosphate 5-kinase [EC:2.7.1.68]	1
		K00889	c91044_g2	PIP5K; 1-phosphatidylinositol-4-phosphate 5-kinase [EC:2.7.1.68]	1
		K19366	c91732_g1	SPG20; spartin	0
		K12191	c82099_g1	CHMP2A; charged multivesicular body protein 2A	1
		K07904	c78711_g1	RAB11A; Ras-related protein Rab-11A	1
		K12183	c86482_g1	TSG101, STP22, VPS23; ESCRT-I complex subunit TSG101	0
		K19476	c91030_g1	IST1; vacuolar protein sorting-associated protein IST1	0
		K12486	c77445_g1	SMAP; stromal membrane-associated protein	0
		K12486	c90590_g1	SMAP; stromal membrane-associated protein	0
	ko04145	Phagosome
		K10956	c92303_g3	SEC61A; protein transport protein SEC61 subunit alpha	0
		K03661	c80512_g2	ATPeV0B, ATP6F; V-type H+-transporting ATPase 21kDa proteolipid subunit	0
		K04392	c58763_g1	RAC1; Ras-related C3 botulinum toxin substrate 1	1
		K00921	c92171_g1	PIKFYVE, FAB1; 1-phosphatidylinositol-3-phosphate 5-kinase [EC:2.7.1.150]	0
		K00921	c92644_g3	PIKFYVE, FAB1; 1-phosphatidylinositol-3-phosphate 5-kinase [EC:2.7.1.150]	0
		K07374	c92369_g2	TUBA; tubulin alpha	1
		K07375	c91085_g3	TUBB; tubulin beta	1
	ko04142	Lysosome
		K01369	c90271_g4	LGMN; legumain [EC:3.4.22.34]	0
		K12373	c90966_g2	HEXA_B; hexosaminidase [EC:3.2.1.52]	0
		K12347	c89518_g1	SLC11A, NRAMP; natural resistance-associated macrophage protein	0
		K12347	c89104_g1	SLC11A, NRAMP; natural resistance-associated macrophage protein	0
		K06129	c81106_g1	LYPLA3; lysophospholipase III [EC:3.1.1.5]	1
		K03661	c80512_g2	ATPeV0B, ATP6F; V-type H+-transporting ATPase 21kDa proteolipid subunit	0
		K14379	c88210_g1	ACP5; tartrate-resistant acid phosphatase type 5 [EC:3.1.3.2]	1
		K12386	c83472_g1	CTNS; cystinosin	0
		K01363	c87825_g1	CTSB; cathepsin B [EC:3.4.22.1]	0
		K12382	c83516_g1	PSAP, SGP1; saposin	0
	ko04146	Peroxisome
		K03781	c89881_g1	katE, CAT, catB, srpA; catalase [EC:1.11.1.6]	0
		K13337	c77566_g1	PEX19; peroxin-19	0
		K00306	c89432_g3	PIPOX; sarcosine oxidase / L-pipecolate oxidase [EC:1.5.3.1 1.5.3.7]	1
		K07513	c92799_g6	ACAA1; acetyl-CoA acyltransferase 1 [EC:2.3.1.16]	0
		K07513	c91593_g1	ACAA1; acetyl-CoA acyltransferase 1 [EC:2.3.1.16]	1
		K13237	c90541_g1	DECR2; peroxisomal 2,4-dienoyl-CoA reductase [EC:1.3.1.34]	1
		K00232	c80682_g1	E1.3.3.6, ACOX1, ACOX3; acyl-CoA oxidase [EC:1.3.3.6]	0
		K00232	c91221_g2	E1.3.3.6, ACOX1, ACOX3; acyl-CoA oxidase [EC:1.3.3.6]	1
		K00477	c83219_g2	PHYH; phytanoyl-CoA hydroxylase [EC:1.14.11.18]	0
		K00869	c74002_g1	E2.7.1.36, MVK, mvaK1; mevalonate kinase [EC:2.7.1.36]	1
		K01897	c92359_g2	ACSL, fadD; long-chain acyl-CoA synthetase [EC:6.2.1.3]	0
		K13356	c78614_g1	FAR; alcohol-forming fatty acyl-CoA reductase [EC:1.2.1.84]	1
		K13347	c84064_g1	PXMP2, PMP22; peroxisomal membrane protein 2	1
	ko04140	Regulation of autophagy
		K08341	c84781_g2	GABARAP, ATG8, LC3; GABA(A) receptor-associated protein	0
	ko04139	Regulation of mitophagy - yeast
		K08341	c84781_g2	GABARAP, ATG8, LC3; GABA(A) receptor-associated protein	0
		K11841	c81662_g1	USP10, UBP3; ubiquitin carboxyl-terminal hydrolase 10 [EC:3.4.19.12]	0
		K00889	c91044_g3	PIP5K; 1-phosphatidylinositol-4-phosphate 5-kinase [EC:2.7.1.68]	1
		K00889	c91044_g2	PIP5K; 1-phosphatidylinositol-4-phosphate 5-kinase [EC:2.7.1.68]	1
	Cell motility
	ko02030	Bacterial chemotaxis
	ko02040	Flagellar assembly
	ko04810	Regulation of actin cytoskeleton
		K04392	c58763_g1	RAC1; Ras-related C3 botulinum toxin substrate 1	1
		K04371	c90354_g2	MAPK1_3; mitogen-activated protein kinase 1/3 [EC:2.7.11.24]	0
		K00921	c92171_g1	PIKFYVE, FAB1; 1-phosphatidylinositol-3-phosphate 5-kinase [EC:2.7.1.150]	0
		K00921	c92644_g3	PIKFYVE, FAB1; 1-phosphatidylinositol-3-phosphate 5-kinase [EC:2.7.1.150]	0
		K00889	c91044_g3	PIP5K; 1-phosphatidylinositol-4-phosphate 5-kinase [EC:2.7.1.68]	1
		K00889	c91044_g2	PIP5K; 1-phosphatidylinositol-4-phosphate 5-kinase [EC:2.7.1.68]	1
		K06269	c83148_g2	PPP1C; serine/threonine-protein phosphatase PP1 catalytic subunit [EC:3.1.3.16]	0
		K05765	c82630_g1	CFL; cofilin	0
		K05765	c85561_g3	CFL; cofilin	0
		K05759	c70238_g1	PFN; profilin	1
	Cell growth and death
	ko04110	Cell cycle
		K02210	c67028_g2	MCM7, CDC47; DNA replication licensing factor MCM7 [EC:3.6.4.12]	1
		K02178	c60101_g1	BUB1; checkpoint serine/threonine-protein kinase [EC:2.7.11.1]	1
		K02178	c41712_g1	BUB1; checkpoint serine/threonine-protein kinase [EC:2.7.11.1]	1
		K02542	c78983_g1	MCM6; DNA replication licensing factor MCM6 [EC:3.6.4.12]	1
		K06628	c72309_g1	CDC45; cell division control protein 45	1
		K02541	c71876_g1	MCM3; DNA replication licensing factor MCM3 [EC:3.6.4.12]	1
		K06630	c90969_g3	YWHAE; 14-3-3 protein epsilon	0
		K02214	c59404_g1	CDC7; cell division control protein 7 [EC:2.7.11.1]	1
		K02212	c75005_g1	MCM4, CDC54; DNA replication licensing factor MCM4 [EC:3.6.4.12]	1
		K02209	c86163_g1	MCM5, CDC46; DNA replication licensing factor MCM5 [EC:3.6.4.12]	1
		K04802	c86811_g1	PCNA; proliferating cell nuclear antigen	1
		K03364	c80917_g1	CDH1; cell division cycle 20-like protein 1, cofactor of APC complex	1
		K02603	c80254_g1	ORC1; origin recognition complex subunit 1	1
		K02540	c52071_g1	MCM2; DNA replication licensing factor MCM2 [EC:3.6.4.12]	1
		K03875	c89899_g1	SKP2, FBXL1; F-box and leucine-rich repeat protein 1 (S-phase kinase-associated protein 2)	0
		K05868	c82642_g1	CCNB; cyclin B	1
		K05868	c77701_g2	CCNB; cyclin B	1
	ko04111	Cell cycle - yeast
		K02210	c67028_g2	MCM7, CDC47; DNA replication licensing factor MCM7 [EC:3.6.4.12]	1
		K02178	c60101_g1	BUB1; checkpoint serine/threonine-protein kinase [EC:2.7.11.1]	1
		K02178	c41712_g1	BUB1; checkpoint serine/threonine-protein kinase [EC:2.7.11.1]	1
		K02542	c78983_g1	MCM6; DNA replication licensing factor MCM6 [EC:3.6.4.12]	1
		K06628	c72309_g1	CDC45; cell division control protein 45	1
		K02541	c71876_g1	MCM3; DNA replication licensing factor MCM3 [EC:3.6.4.12]	1
		K06675	c89577_g1	SMC4; structural maintenance of chromosome 4	1
		K02214	c59404_g1	CDC7; cell division control protein 7 [EC:2.7.11.1]	1
		K02212	c75005_g1	MCM4, CDC54; DNA replication licensing factor MCM4 [EC:3.6.4.12]	1
		K02209	c86163_g1	MCM5, CDC46; DNA replication licensing factor MCM5 [EC:3.6.4.12]	1
		K06674	c84122_g1	SMC2; structural maintenance of chromosome 2	1
		K03364	c80917_g1	CDH1; cell division cycle 20-like protein 1, cofactor of APC complex	1
		K02603	c80254_g1	ORC1; origin recognition complex subunit 1	1
		K02540	c52071_g1	MCM2; DNA replication licensing factor MCM2 [EC:3.6.4.12]	1
		K06676	c73011_g1	BRRN1, BRN1, CAPH; condensin complex subunit 2	1
	ko04112	Cell cycle - Caulobacter
		K02563	c87328_g1	murG; UDP-N-acetylglucosamine--N-acetylmuramyl-(pentapeptide) pyrophosphoryl-undecaprenol N-acetylglucosamine transferase [EC:2.4.1.227]	1
		K01358	c86331_g1	clpP, CLPP; ATP-dependent Clp protease, protease subunit [EC:3.4.21.92]	0
		K03531	c72778_g1	ftsZ; cell division protein FtsZ	1
		K03531	c83915_g1	ftsZ; cell division protein FtsZ	1
	ko04113	Meiosis - yeast
		K02210	c67028_g2	MCM7, CDC47; DNA replication licensing factor MCM7 [EC:3.6.4.12]	1
		K12761	c91020_g4	SNF1; carbon catabolite-derepressing protein kinase [EC:2.7.11.1]	0
		K11584	c83695_g1	PPP2R5; serine/threonine-protein phosphatase 2A regulatory subunit B'	0
		K11584	c91345_g1	PPP2R5; serine/threonine-protein phosphatase 2A regulatory subunit B'	1
		K02178	c60101_g1	BUB1; checkpoint serine/threonine-protein kinase [EC:2.7.11.1]	1
		K02178	c41712_g1	BUB1; checkpoint serine/threonine-protein kinase [EC:2.7.11.1]	1
		K02542	c78983_g1	MCM6; DNA replication licensing factor MCM6 [EC:3.6.4.12]	1
		K06628	c72309_g1	CDC45; cell division control protein 45	1
		K02541	c71876_g1	MCM3; DNA replication licensing factor MCM3 [EC:3.6.4.12]	1
		K02214	c59404_g1	CDC7; cell division control protein 7 [EC:2.7.11.1]	1
		K10878	c81327_g1	SPO11; meiotic recombination protein SPO11	0
		K02212	c75005_g1	MCM4, CDC54; DNA replication licensing factor MCM4 [EC:3.6.4.12]	1
		K02209	c86163_g1	MCM5, CDC46; DNA replication licensing factor MCM5 [EC:3.6.4.12]	1
		K06269	c83148_g2	PPP1C; serine/threonine-protein phosphatase PP1 catalytic subunit [EC:3.1.3.16]	0
		K02603	c80254_g1	ORC1; origin recognition complex subunit 1	1
		K02540	c52071_g1	MCM2; DNA replication licensing factor MCM2 [EC:3.6.4.12]	1
	ko04114	Oocyte meiosis
		K02183	c80117_g1	CALM; calmodulin	0
		K02183	c63441_g1	CALM; calmodulin	1
		K11584	c83695_g1	PPP2R5; serine/threonine-protein phosphatase 2A regulatory subunit B'	0
		K11584	c91345_g1	PPP2R5; serine/threonine-protein phosphatase 2A regulatory subunit B'	1
		K02178	c60101_g1	BUB1; checkpoint serine/threonine-protein kinase [EC:2.7.11.1]	1
		K02178	c41712_g1	BUB1; checkpoint serine/threonine-protein kinase [EC:2.7.11.1]	1
		K06630	c90969_g3	YWHAE; 14-3-3 protein epsilon	0
		K04371	c90354_g2	MAPK1_3; mitogen-activated protein kinase 1/3 [EC:2.7.11.24]	0
		K06269	c83148_g2	PPP1C; serine/threonine-protein phosphatase PP1 catalytic subunit [EC:3.1.3.16]	0
	ko04210	Apoptosis
		K10798	c91824_g1	PARP; poly [ADP-ribose] polymerase [EC:2.4.2.30]	1
		K04371	c90354_g2	MAPK1_3; mitogen-activated protein kinase 1/3 [EC:2.7.11.24]	0
		K07374	c92369_g2	TUBA; tubulin alpha	1
		K01363	c87825_g1	CTSB; cathepsin B [EC:3.4.22.1]	0
		K08738	c90302_g4	CYC; cytochrome c	0
	ko04214	Apoptosis - fly
		K03262	c92758_g1	EIF5; translation initiation factor 5	0
		K05770	c76891_g1	TSPO, BZRP; benzodiazapine receptor	0
		K10798	c91824_g1	PARP; poly [ADP-ribose] polymerase [EC:2.4.2.30]	1
		K04371	c90354_g2	MAPK1_3; mitogen-activated protein kinase 1/3 [EC:2.7.11.24]	0
		K08738	c90302_g4	CYC; cytochrome c	0
	ko04215	Apoptosis - multiple species
		K08738	c90302_g4	CYC; cytochrome c	0
	ko04115	p53 signaling pathway
		K10808	c89950_g1	RRM2; ribonucleoside-diphosphate reductase subunit M2 [EC:1.17.4.1]	1
		K10144	c90357_g4	RCHY1, PIRH2; RING finger and CHY zinc finger domain-containing protein 1 [EC:2.3.2.27]	0
		K05868	c82642_g1	CCNB; cyclin B	1
		K05868	c77701_g2	CCNB; cyclin B	1
		K08738	c90302_g4	CYC; cytochrome c	0
	Cellular commiunity
	ko04510	Focal adhesion
		K04392	c58763_g1	RAC1; Ras-related C3 botulinum toxin substrate 1	1
		K04371	c90354_g2	MAPK1_3; mitogen-activated protein kinase 1/3 [EC:2.7.11.24]	0
		K06269	c83148_g2	PPP1C; serine/threonine-protein phosphatase PP1 catalytic subunit [EC:3.1.3.16]	0
	ko04520	Adherens junction
		K04392	c58763_g1	RAC1; Ras-related C3 botulinum toxin substrate 1	1
		K04371	c90354_g2	MAPK1_3; mitogen-activated protein kinase 1/3 [EC:2.7.11.24]	0
	ko04530	Tight junction
	ko04540	Gap junction
		K07375	c91085_g3	TUBB; tubulin beta	1
		K04371	c90354_g2	MAPK1_3; mitogen-activated protein kinase 1/3 [EC:2.7.11.24]	0
		K07374	c92369_g2	TUBA; tubulin alpha	1
	ko04550	Signaling pathways regulating pluripotency of stem cells
		K04371	c90354_g2	MAPK1_3; mitogen-activated protein kinase 1/3 [EC:2.7.11.24]	0
	Organismal Systems
	Immune system
	ko04640	Hematopoietic cell lineage
	ko04610	Complement and coagulation cascades
	ko04611	Platelet activation
		K04371	c90354_g2	MAPK1_3; mitogen-activated protein kinase 1/3 [EC:2.7.11.24]	0
		K06269	c83148_g2	PPP1C; serine/threonine-protein phosphatase PP1 catalytic subunit [EC:3.1.3.16]	0
	ko04620	Toll-like receptor signaling pathway
		K04392	c58763_g1	RAC1; Ras-related C3 botulinum toxin substrate 1	1
		K04371	c90354_g2	MAPK1_3; mitogen-activated protein kinase 1/3 [EC:2.7.11.24]	0
		K04730	c62397_g1	IRAK1; interleukin-1 receptor-associated kinase 1 [EC:2.7.11.1]	0
		K04730	c87206_g1	IRAK1; interleukin-1 receptor-associated kinase 1 [EC:2.7.11.1]	1
		K04730	c66717_g1	IRAK1; interleukin-1 receptor-associated kinase 1 [EC:2.7.11.1]	1
	ko04621	NOD-like receptor signaling pathway
		K04371	c90354_g2	MAPK1_3; mitogen-activated protein kinase 1/3 [EC:2.7.11.24]	0
	ko04622	RIG-I-like receptor signaling pathway
	ko04623	Cytosolic DNA-sensing pathway
		K03022	c89933_g1	RPC8, POLR3H; DNA-directed RNA polymerase III subunit RPC8	0
	ko04650	Natural killer cell mediated cytotoxicity
		K04392	c58763_g1	RAC1; Ras-related C3 botulinum toxin substrate 1	1
		K04371	c90354_g2	MAPK1_3; mitogen-activated protein kinase 1/3 [EC:2.7.11.24]	0
	ko04612	Antigen processing and presentation
		K01369	c90271_g4	LGMN; legumain [EC:3.4.22.34]	0
		K08064	c88665_g1	NFYA; nuclear transcription factor Y, alpha	0
		K01363	c87825_g1	CTSB; cathepsin B [EC:3.4.22.1]	0
		K08059	c85914_g1	IFI30, GILT; interferon, gamma-inducible protein 30	1
	ko04660	T cell receptor signaling pathway
		K04371	c90354_g2	MAPK1_3; mitogen-activated protein kinase 1/3 [EC:2.7.11.24]	0
	ko04662	B cell receptor signaling pathway
		K04392	c58763_g1	RAC1; Ras-related C3 botulinum toxin substrate 1	1
		K04371	c90354_g2	MAPK1_3; mitogen-activated protein kinase 1/3 [EC:2.7.11.24]	0
	ko04664	Fc epsilon RI signaling pathway
		K04392	c58763_g1	RAC1; Ras-related C3 botulinum toxin substrate 1	1
		K04371	c90354_g2	MAPK1_3; mitogen-activated protein kinase 1/3 [EC:2.7.11.24]	0
	ko04666	Fc gamma R-mediated phagocytosis
		K05765	c82630_g1	CFL; cofilin	0
		K05765	c85561_g3	CFL; cofilin	0
		K01115	c91901_g1	PLD1_2; phospholipase D1/2 [EC:3.1.4.4]	0
		K04392	c58763_g1	RAC1; Ras-related C3 botulinum toxin substrate 1	1
		K04688	c88777_g1	RPS6KB; p70 ribosomal S6 kinase [EC:2.7.11.1]	0
		K04371	c90354_g2	MAPK1_3; mitogen-activated protein kinase 1/3 [EC:2.7.11.24]	0
		K00889	c91044_g3	PIP5K; 1-phosphatidylinositol-4-phosphate 5-kinase [EC:2.7.1.68]	1
		K00889	c91044_g2	PIP5K; 1-phosphatidylinositol-4-phosphate 5-kinase [EC:2.7.1.68]	1
	ko04670	Leukocyte transendothelial migration
		K04392	c58763_g1	RAC1; Ras-related C3 botulinum toxin substrate 1	1
	ko04672	Intestinal immune network for IgA production
	ko04062	Chemokine signaling pathway
		K04392	c58763_g1	RAC1; Ras-related C3 botulinum toxin substrate 1	1
		K04371	c90354_g2	MAPK1_3; mitogen-activated protein kinase 1/3 [EC:2.7.11.24]	0
	Endocrine system
	ko04911	Insulin secretion
		K18211	c88994_g1	SNAP25; synaptosomal-associated protein 25	0
	ko04910	Insulin signaling pathway
		K02183	c80117_g1	CALM; calmodulin	0
		K02183	c63441_g1	CALM; calmodulin	1
		K03841	c64291_g2	FBP, fbp; fructose-1,6-bisphosphatase I [EC:3.1.3.11]	1
		K04371	c90354_g2	MAPK1_3; mitogen-activated protein kinase 1/3 [EC:2.7.11.24]	0
		K07199	c87062_g1	PRKAB; 5'-AMP-activated protein kinase, regulatory beta subunit	0
		K07199	c82395_g1	PRKAB; 5'-AMP-activated protein kinase, regulatory beta subunit	0
		K06269	c83148_g2	PPP1C; serine/threonine-protein phosphatase PP1 catalytic subunit [EC:3.1.3.16]	0
		K07195	c91082_g2	EXOC7, EXO70; exocyst complex component 7	0
		K04688	c88777_g1	RPS6KB; p70 ribosomal S6 kinase [EC:2.7.11.1]	0
	ko04922	Glucagon signaling pathway
		K00016	c87986_g2	LDH, ldh; L-lactate dehydrogenase [EC:1.1.1.27]	1
		K02183	c80117_g1	CALM; calmodulin	0
		K02183	c63441_g1	CALM; calmodulin	1
		K07199	c87062_g1	PRKAB; 5'-AMP-activated protein kinase, regulatory beta subunit	0
		K07199	c82395_g1	PRKAB; 5'-AMP-activated protein kinase, regulatory beta subunit	0
	ko04923	Regulation of lipolysis in adipocytes
		K01054	c81297_g1	MGLL; acylglycerol lipase [EC:3.1.1.23]	1
		K01054	c83191_g1	MGLL; acylglycerol lipase [EC:3.1.1.23]	1
	ko04920	Adipocytokine signaling pathway
		K01897	c92359_g2	ACSL, fadD; long-chain acyl-CoA synthetase [EC:6.2.1.3]	0
		K07199	c87062_g1	PRKAB; 5'-AMP-activated protein kinase, regulatory beta subunit	0
		K07199	c82395_g1	PRKAB; 5'-AMP-activated protein kinase, regulatory beta subunit	0
		K07297	c87349_g1	ADIPOR; adiponectin receptor	0
		K07297	c84085_g1	ADIPOR; adiponectin receptor	0
	ko03320	PPAR signaling pathway
		K01897	c92359_g2	ACSL, fadD; long-chain acyl-CoA synthetase [EC:6.2.1.3]	0
		K00249	c91517_g2	ACADM, acd; acyl-CoA dehydrogenase [EC:1.3.8.7]	0
		K00864	c90456_g2	glpK, GK; glycerol kinase [EC:2.7.1.30]	0
		K07513	c92799_g6	ACAA1; acetyl-CoA acyltransferase 1 [EC:2.3.1.16]	0
		K07513	c91593_g1	ACAA1; acetyl-CoA acyltransferase 1 [EC:2.3.1.16]	1
		K00232	c80682_g1	E1.3.3.6, ACOX1, ACOX3; acyl-CoA oxidase [EC:1.3.3.6]	0
		K00232	c91221_g2	E1.3.3.6, ACOX1, ACOX3; acyl-CoA oxidase [EC:1.3.3.6]	1
	ko04912	GnRH signaling pathway
		K02183	c80117_g1	CALM; calmodulin	0
		K02183	c63441_g1	CALM; calmodulin	1
		K01115	c91901_g1	PLD1_2; phospholipase D1/2 [EC:3.1.4.4]	0
		K04371	c90354_g2	MAPK1_3; mitogen-activated protein kinase 1/3 [EC:2.7.11.24]	0
	ko04913	Ovarian steroidogenesis
		K07408	c93090_g1	CYP1A1; cytochrome P450, family 1, subfamily A, polypeptide 1 [EC:1.14.14.1]	0
		K07408	c91411_g1	CYP1A1; cytochrome P450, family 1, subfamily A, polypeptide 1 [EC:1.14.14.1]	0
		K00512	c90242_g1	CYP17A; steroid 17alpha-monooxygenase / 17alpha-hydroxyprogesterone aldolase [EC:1.14.14.19 4.1.2.30]	1
	ko04915	Estrogen signaling pathway
		K02183	c80117_g1	CALM; calmodulin	0
		K02183	c63441_g1	CALM; calmodulin	1
		K04371	c90354_g2	MAPK1_3; mitogen-activated protein kinase 1/3 [EC:2.7.11.24]	0
	ko04914	Progesterone-mediated oocyte maturation
		K02178	c60101_g1	BUB1; checkpoint serine/threonine-protein kinase [EC:2.7.11.1]	1
		K02178	c41712_g1	BUB1; checkpoint serine/threonine-protein kinase [EC:2.7.11.1]	1
		K03364	c80917_g1	CDH1; cell division cycle 20-like protein 1, cofactor of APC complex	1
		K04371	c90354_g2	MAPK1_3; mitogen-activated protein kinase 1/3 [EC:2.7.11.24]	0
		K05868	c82642_g1	CCNB; cyclin B	1
		K05868	c77701_g2	CCNB; cyclin B	1
	ko04917	Prolactin signaling pathway
		K00512	c90242_g1	CYP17A; steroid 17alpha-monooxygenase / 17alpha-hydroxyprogesterone aldolase [EC:1.14.14.19 4.1.2.30]	1
		K04371	c90354_g2	MAPK1_3; mitogen-activated protein kinase 1/3 [EC:2.7.11.24]	0
	ko04921	Oxytocin signaling pathway
		K02183	c80117_g1	CALM; calmodulin	0
		K02183	c63441_g1	CALM; calmodulin	1
		K07199	c87062_g1	PRKAB; 5'-AMP-activated protein kinase, regulatory beta subunit	0
		K07199	c82395_g1	PRKAB; 5'-AMP-activated protein kinase, regulatory beta subunit	0
		K04371	c90354_g2	MAPK1_3; mitogen-activated protein kinase 1/3 [EC:2.7.11.24]	0
		K06269	c83148_g2	PPP1C; serine/threonine-protein phosphatase PP1 catalytic subunit [EC:3.1.3.16]	0
	ko04918	Thyroid hormone synthesis
		K00432	c77430_g1	E1.11.1.9; glutathione peroxidase [EC:1.11.1.9]	1
		K00383	c88237_g1	GSR, gor; glutathione reductase (NADPH) [EC:1.8.1.7]	0
	ko04919	Thyroid hormone signaling pathway
		K04371	c90354_g2	MAPK1_3; mitogen-activated protein kinase 1/3 [EC:2.7.11.24]	0
		K01114	c88100_g1	plcC; phospholipase C [EC:3.1.4.3]	0
	ko04916	Melanogenesis
		K02183	c80117_g1	CALM; calmodulin	0
		K02183	c63441_g1	CALM; calmodulin	1
		K04371	c90354_g2	MAPK1_3; mitogen-activated protein kinase 1/3 [EC:2.7.11.24]	0
	ko04924	Renin secretion
		K01363	c87825_g1	CTSB; cathepsin B [EC:3.4.22.1]	0
		K02183	c80117_g1	CALM; calmodulin	0
		K02183	c63441_g1	CALM; calmodulin	1
	ko04614	Renin-angiotensin system
		K01285	c85042_g1	PRCP; lysosomal Pro-X carboxypeptidase [EC:3.4.16.2]	0
	ko04925	Aldosterone synthesis and secretion
		K02183	c80117_g1	CALM; calmodulin	0
		K02183	c63441_g1	CALM; calmodulin	1
	Circulatory system
	ko04260	Cardiac muscle contraction
		K02256	c84954_g2	COX1; cytochrome c oxidase subunit 1 [EC:1.9.3.1]	1
		K02262	c92395_g1	COX3; cytochrome c oxidase subunit 3	1
		K02261	c90183_g1	COX2; cytochrome c oxidase subunit 2	1
		K00412	c93192_g1	CYTB, petB; ubiquinol-cytochrome c reductase cytochrome b subunit	1
	ko04261	Adrenergic signaling in cardiomyocytes
		K02183	c80117_g1	CALM; calmodulin	0
		K02183	c63441_g1	CALM; calmodulin	1
		K11584	c83695_g1	PPP2R5; serine/threonine-protein phosphatase 2A regulatory subunit B'	0
		K11584	c91345_g1	PPP2R5; serine/threonine-protein phosphatase 2A regulatory subunit B'	1
		K11583	c89895_g1	PPP2R3; serine/threonine-protein phosphatase 2A regulatory subunit B''	0
		K04371	c90354_g2	MAPK1_3; mitogen-activated protein kinase 1/3 [EC:2.7.11.24]	0
		K06269	c83148_g2	PPP1C; serine/threonine-protein phosphatase PP1 catalytic subunit [EC:3.1.3.16]	0
	ko04270	Vascular smooth muscle contraction
		K02183	c80117_g1	CALM; calmodulin	0
		K02183	c63441_g1	CALM; calmodulin	1
		K04371	c90354_g2	MAPK1_3; mitogen-activated protein kinase 1/3 [EC:2.7.11.24]	0
		K06269	c83148_g2	PPP1C; serine/threonine-protein phosphatase PP1 catalytic subunit [EC:3.1.3.16]	0
	Digestive system
	ko04970	Salivary secretion
		K02183	c80117_g1	CALM; calmodulin	0
		K02183	c63441_g1	CALM; calmodulin	1
		K13899	c79527_g1	CST3; cystatin-C	0
		K13899	c70105_g1	CST3; cystatin-C	0
		K13899	c77359_g1	CST3; cystatin-C	1
	ko04971	Gastric acid secretion
		K02183	c80117_g1	CALM; calmodulin	0
		K02183	c63441_g1	CALM; calmodulin	1
	ko04972	Pancreatic secretion
		K04392	c58763_g1	RAC1; Ras-related C3 botulinum toxin substrate 1	1
		K07904	c78711_g1	RAB11A; Ras-related protein Rab-11A	1
	ko04976	Bile secretion
		K05658	c89801_g1	ABCB1; ATP-binding cassette, subfamily B (MDR/TAP), member 1 [EC:3.6.3.44]	1
		K05658	c91385_g1	ABCB1; ATP-binding cassette, subfamily B (MDR/TAP), member 1 [EC:3.6.3.44]	1
		K05681	c89692_g2	ABCG2; ATP-binding cassette, subfamily G (WHITE), member 2	1
	ko04973	Carbohydrate digestion and absorption
		K01176	c86544_g1	E3.2.1.1, amyA, malS; alpha-amylase [EC:3.2.1.1]	0
		K19729	c91437_g3	GNAT3; guanine nucleotide-binding protein G(t) subunit alpha 3	0
	ko04974	Protein digestion and absorption
		K01285	c85042_g1	PRCP; lysosomal Pro-X carboxypeptidase [EC:3.4.16.2]	0
	ko04975	Fat digestion and absorption
	ko04977	Vitamin digestion and absorption
	ko04978	Mineral absorption
		K14686	c85236_g1	SLC31A1, CTR1; solute carrier family 31 (copper transporter), member 1	0
		K12347	c89518_g1	SLC11A, NRAMP; natural resistance-associated macrophage protein	0
		K12347	c89104_g1	SLC11A, NRAMP; natural resistance-associated macrophage protein	0
		K00510	c85433_g2	HMOX, hmuO, ho; heme oxygenase (biliverdin-producing) [EC:1.14.14.18]	0
	Excretory system
	ko04962	Vasopressin-regulated water reabsorption
		K10418	c64740_g1	DYNLL; dynein light chain LC8-type	1
		K10418	c74817_g1	DYNLL; dynein light chain LC8-type	1
		K07904	c78711_g1	RAB11A; Ras-related protein Rab-11A	1
	ko04960	Aldosterone-regulated sodium reabsorption
		K04371	c90354_g2	MAPK1_3; mitogen-activated protein kinase 1/3 [EC:2.7.11.24]	0
	ko04961	Endocrine and other factor-regulated calcium reabsorption
		K07904	c78711_g1	RAB11A; Ras-related protein Rab-11A	1
	ko04964	Proximal tubule bicarbonate reclamation
		K00261	c91003_g1	GLUD1_2, gdhA; glutamate dehydrogenase (NAD(P)+) [EC:1.4.1.3]	0
		K00261	c91003_g3	GLUD1_2, gdhA; glutamate dehydrogenase (NAD(P)+) [EC:1.4.1.3]	0
	ko04966	Collecting duct acid secretion
	Nervous system
	ko04724	Glutamatergic synapse
		K01115	c91901_g1	PLD1_2; phospholipase D1/2 [EC:3.1.4.4]	0
		K04371	c90354_g2	MAPK1_3; mitogen-activated protein kinase 1/3 [EC:2.7.11.24]	0
		K01915	c67654_g1	glnA, GLUL; glutamine synthetase [EC:6.3.1.2]	1
		K01915	c89923_g1	glnA, GLUL; glutamine synthetase [EC:6.3.1.2]	1
	ko04727	GABAergic synapse
		K15015	c88125_g2	SLC32A, VGAT; solute carrier family 32 (vesicular inhibitory amino acid transporter)	0
		K08341	c84781_g2	GABARAP, ATG8, LC3; GABA(A) receptor-associated protein	0
		K01915	c67654_g1	glnA, GLUL; glutamine synthetase [EC:6.3.1.2]	1
		K01915	c89923_g1	glnA, GLUL; glutamine synthetase [EC:6.3.1.2]	1
		K01580	c84933_g1	E4.1.1.15, gadB, gadA, GAD; glutamate decarboxylase [EC:4.1.1.15]	0
		K01580	c89660_g1	E4.1.1.15, gadB, gadA, GAD; glutamate decarboxylase [EC:4.1.1.15]	1
	ko04725	Cholinergic synapse
		K04371	c90354_g2	MAPK1_3; mitogen-activated protein kinase 1/3 [EC:2.7.11.24]	0
	ko04728	Dopaminergic synapse
		K02183	c80117_g1	CALM; calmodulin	0
		K02183	c63441_g1	CALM; calmodulin	1
		K11584	c83695_g1	PPP2R5; serine/threonine-protein phosphatase 2A regulatory subunit B'	0
		K11584	c91345_g1	PPP2R5; serine/threonine-protein phosphatase 2A regulatory subunit B'	1
		K11583	c89895_g1	PPP2R3; serine/threonine-protein phosphatase 2A regulatory subunit B''	0
		K06269	c83148_g2	PPP1C; serine/threonine-protein phosphatase PP1 catalytic subunit [EC:3.1.3.16]	0
	ko04726	Serotonergic synapse
		K04371	c90354_g2	MAPK1_3; mitogen-activated protein kinase 1/3 [EC:2.7.11.24]	0
	ko04720	Long-term potentiation
		K02183	c80117_g1	CALM; calmodulin	0
		K02183	c63441_g1	CALM; calmodulin	1
		K06269	c83148_g2	PPP1C; serine/threonine-protein phosphatase PP1 catalytic subunit [EC:3.1.3.16]	0
		K04371	c90354_g2	MAPK1_3; mitogen-activated protein kinase 1/3 [EC:2.7.11.24]	0
	ko04730	Long-term depression
		K04371	c90354_g2	MAPK1_3; mitogen-activated protein kinase 1/3 [EC:2.7.11.24]	0
	ko04723	Retrograde endocannabinoid signaling
		K01054	c81297_g1	MGLL; acylglycerol lipase [EC:3.1.1.23]	1
		K01054	c83191_g1	MGLL; acylglycerol lipase [EC:3.1.1.23]	1
		K04371	c90354_g2	MAPK1_3; mitogen-activated protein kinase 1/3 [EC:2.7.11.24]	0
		K15015	c88125_g2	SLC32A, VGAT; solute carrier family 32 (vesicular inhibitory amino acid transporter)	0
	ko04721	Synaptic vesicle cycle
		K15015	c88125_g2	SLC32A, VGAT; solute carrier family 32 (vesicular inhibitory amino acid transporter)	0
		K08486	c80450_g2	STX1B_2_3; syntaxin 1B/2/3	0
		K08486	c80450_g1	STX1B_2_3; syntaxin 1B/2/3	1
		K03661	c80512_g2	ATPeV0B, ATP6F; V-type H+-transporting ATPase 21kDa proteolipid subunit	0
		K18211	c88994_g1	SNAP25; synaptosomal-associated protein 25	0
	ko04722	Neurotrophin signaling pathway
		K02183	c80117_g1	CALM; calmodulin	0
		K02183	c63441_g1	CALM; calmodulin	1
		K04392	c58763_g1	RAC1; Ras-related C3 botulinum toxin substrate 1	1
		K06630	c90969_g3	YWHAE; 14-3-3 protein epsilon	0
		K04371	c90354_g2	MAPK1_3; mitogen-activated protein kinase 1/3 [EC:2.7.11.24]	0
		K04730	c62397_g1	IRAK1; interleukin-1 receptor-associated kinase 1 [EC:2.7.11.1]	0
		K04730	c87206_g1	IRAK1; interleukin-1 receptor-associated kinase 1 [EC:2.7.11.1]	1
		K04730	c66717_g1	IRAK1; interleukin-1 receptor-associated kinase 1 [EC:2.7.11.1]	1
	Sensory system
	ko04744	Phototransduction
		K02183	c80117_g1	CALM; calmodulin	0
		K02183	c63441_g1	CALM; calmodulin	1
	ko04745	Phototransduction - fly
		K02183	c80117_g1	CALM; calmodulin	0
		K02183	c63441_g1	CALM; calmodulin	1
	ko04740	Olfactory transduction
		K02183	c80117_g1	CALM; calmodulin	0
		K02183	c63441_g1	CALM; calmodulin	1
	ko04742	Taste transduction
		K19729	c91437_g3	GNAT3; guanine nucleotide-binding protein G(t) subunit alpha 3	0
	ko04750	Inflammatory mediator regulation of TRP channels
		K02183	c80117_g1	CALM; calmodulin	0
		K02183	c63441_g1	CALM; calmodulin	1
		K06269	c83148_g2	PPP1C; serine/threonine-protein phosphatase PP1 catalytic subunit [EC:3.1.3.16]	0
	Development
	ko04320	Dorso-ventral axis formation
		K04371	c90354_g2	MAPK1_3; mitogen-activated protein kinase 1/3 [EC:2.7.11.24]	0
	ko04360	Axon guidance
		K04392	c58763_g1	RAC1; Ras-related C3 botulinum toxin substrate 1	1
		K04371	c90354_g2	MAPK1_3; mitogen-activated protein kinase 1/3 [EC:2.7.11.24]	0
		K05765	c82630_g1	CFL; cofilin	0
		K05765	c85561_g3	CFL; cofilin	0
	ko04380	Osteoclast differentiation
		K14379	c88210_g1	ACP5; tartrate-resistant acid phosphatase type 5 [EC:3.1.3.2]	1
		K04392	c58763_g1	RAC1; Ras-related C3 botulinum toxin substrate 1	1
		K04371	c90354_g2	MAPK1_3; mitogen-activated protein kinase 1/3 [EC:2.7.11.24]	0
	Aging
	ko04211	Longevity regulating pathway
		K03781	c89881_g1	katE, CAT, catB, srpA; catalase [EC:1.11.1.6]	0
		K07199	c87062_g1	PRKAB; 5'-AMP-activated protein kinase, regulatory beta subunit	0
		K07199	c82395_g1	PRKAB; 5'-AMP-activated protein kinase, regulatory beta subunit	0
		K07297	c87349_g1	ADIPOR; adiponectin receptor	0
		K07297	c84085_g1	ADIPOR; adiponectin receptor	0
		K04688	c88777_g1	RPS6KB; p70 ribosomal S6 kinase [EC:2.7.11.1]	0
	ko04212	Longevity regulating pathway - worm
		K04077	c90957_g1	groEL, HSPD1; chaperonin GroEL	1
		K03781	c89881_g1	katE, CAT, catB, srpA; catalase [EC:1.11.1.6]	0
		K08341	c84781_g2	GABARAP, ATG8, LC3; GABA(A) receptor-associated protein	0
		K13356	c78614_g1	FAR; alcohol-forming fatty acyl-CoA reductase [EC:1.2.1.84]	1
		K04688	c88777_g1	RPS6KB; p70 ribosomal S6 kinase [EC:2.7.11.1]	0
		K10798	c91824_g1	PARP; poly [ADP-ribose] polymerase [EC:2.4.2.30]	1
		K01358	c86331_g1	clpP, CLPP; ATP-dependent Clp protease, protease subunit [EC:3.4.21.92]	0
		K17794	c82723_g2	TIM23; mitochondrial import inner membrane translocase subunit TIM23	0
	ko04213	Longevity regulating pathway - multiple species
		K03781	c89881_g1	katE, CAT, catB, srpA; catalase [EC:1.11.1.6]	0
		K04688	c88777_g1	RPS6KB; p70 ribosomal S6 kinase [EC:2.7.11.1]	0
		K07199	c87062_g1	PRKAB; 5'-AMP-activated protein kinase, regulatory beta subunit	0
		K07199	c82395_g1	PRKAB; 5'-AMP-activated protein kinase, regulatory beta subunit	0
	Environmental adaptation
	ko04710	Circadian rhythm
		K07199	c87062_g1	PRKAB; 5'-AMP-activated protein kinase, regulatory beta subunit	0
		K07199	c82395_g1	PRKAB; 5'-AMP-activated protein kinase, regulatory beta subunit	0
	ko04713	Circadian entrainment
		K02183	c80117_g1	CALM; calmodulin	0
		K02183	c63441_g1	CALM; calmodulin	1
		K04371	c90354_g2	MAPK1_3; mitogen-activated protein kinase 1/3 [EC:2.7.11.24]	0
	ko04711	Circadian rhythm - fly
	ko04712	Circadian rhythm - plant
		K16241	c85792_g1	HY5; transcription factor HY5	1
		K16241	c67487_g1	HY5; transcription factor HY5	1
		K12133	c88846_g1	LHY; MYB-related transcription factor LHY	0
	ko04626	Plant-pathogen interaction
		K02183	c80117_g1	CALM; calmodulin	0
		K02183	c63441_g1	CALM; calmodulin	1
		K00864	c90456_g2	glpK, GK; glycerol kinase [EC:2.7.1.30]	0
		K13459	c91969_g1	RPS2; disease resistance protein RPS2	1
		K13459	c91062_g1	RPS2; disease resistance protein RPS2	1
		K13448	c86263_g1	CML; calcium-binding protein CML	0
		K13448	c77768_g1	CML; calcium-binding protein CML	0
		K13448	c80538_g1	CML; calcium-binding protein CML	0
		K13448	c85883_g1	CML; calcium-binding protein CML	0
		K13448	c65967_g1	CML; calcium-binding protein CML	0
		K13448	c81833_g1	CML; calcium-binding protein CML	0
		K13448	c81028_g2	CML; calcium-binding protein CML	0
		K13424	c90670_g2	WRKY33; WRKY transcription factor 33	0
		K13424	c86600_g1	WRKY33; WRKY transcription factor 33	0
		K13457	c93200_g3	RPM1, RPS3; disease resistance protein RPM1	0
		K05391	c88782_g2	CNGF; cyclic nucleotide gated channel, other eukaryote	1
		K13447	c91603_g1	RBOH; respiratory burst oxidase [EC:1.6.3.- 1.11.1.-]	0
		K13412	c90397_g1	CPK; calcium-dependent protein kinase [EC:2.7.11.1]	0
		K13412	c92376_g1	CPK; calcium-dependent protein kinase [EC:2.7.11.1]	0
		K13412	c92069_g2	CPK; calcium-dependent protein kinase [EC:2.7.11.1]	0

## Sheet: 146 vs 96 DAF
	Metabolism
	Overview
	ko01200	Carbon metabolism
		K00131	c87010_g1	gapN; glyceraldehyde-3-phosphate dehydrogenase (NADP+) [EC:1.2.1.9]	1
		K01623	c88927_g3	ALDO; fructose-bisphosphate aldolase, class I [EC:4.1.2.13]	1
		K05605	c90467_g1	HIBCH; 3-hydroxyisobutyryl-CoA hydrolase [EC:3.1.2.4]	1
		K01100	c84907_g1	E3.1.3.37; sedoheptulose-bisphosphatase [EC:3.1.3.37]	1
		K13034	c83343_g1	ATCYSC1; L-3-cyanoalanine synthase/ cysteine synthase [EC:2.5.1.47 4.4.1.9]	1
		K00855	c87791_g1	PRK, prkB; phosphoribulokinase [EC:2.7.1.19]	1
		K00134	c90140_g1	GAPDH, gapA; glyceraldehyde 3-phosphate dehydrogenase [EC:1.2.1.12]	0
		K01610	c88624_g1	E4.1.1.49, pckA; phosphoenolpyruvate carboxykinase (ATP) [EC:4.1.1.49]	0
		K03841	c64291_g2	FBP, fbp; fructose-1,6-bisphosphatase I [EC:3.1.3.11]	1
		K01602	c88973_g2	rbcS; ribulose-bisphosphate carboxylase small chain [EC:4.1.1.39]	1
		K00830	c87309_g1	AGXT; alanine-glyoxylate transaminase / serine-glyoxylate transaminase / serine-pyruvate transaminase [EC:2.6.1.44 2.6.1.45 2.6.1.51]	1
		K05298	c90513_g1	GAPA; glyceraldehyde-3-phosphate dehydrogenase (NADP+) (phosphorylating) [EC:1.2.1.13]	1
		K00615	c89393_g1	E2.2.1.1, tktA, tktB; transketolase [EC:2.2.1.1]	0
	ko01210	2-Oxocarboxylic acid metabolism
		K00826	c92000_g1	E2.6.1.42, ilvE; branched-chain amino acid aminotransferase [EC:2.6.1.42]	1
	ko01212	Fatty acid metabolism
		K07513	c91593_g1	ACAA1; acetyl-CoA acyltransferase 1 [EC:2.3.1.16]	1
		K10527	c84112_g1	MFP2; enoyl-CoA hydratase/3-hydroxyacyl-CoA dehydrogenase [EC:4.2.1.17 1.1.1.35 1.1.1.211]	0
		K00208	c84995_g1	fabI; enoyl-[acyl-carrier protein] reductase I [EC:1.3.1.9 1.3.1.10]	0
		K11262	c92959_g1	ACACA; acetyl-CoA carboxylase / biotin carboxylase 1 [EC:6.4.1.2 6.3.4.14]	1
	ko01230	Biosynthesis of amino acids
		K13034	c83343_g1	ATCYSC1; L-3-cyanoalanine synthase/ cysteine synthase [EC:2.5.1.47 4.4.1.9]	1
		K00826	c92000_g1	E2.6.1.42, ilvE; branched-chain amino acid aminotransferase [EC:2.6.1.42]	1
		K01915	c89923_g1	glnA, GLUL; glutamine synthetase [EC:6.3.1.2]	1
		K00134	c90140_g1	GAPDH, gapA; glyceraldehyde 3-phosphate dehydrogenase [EC:1.2.1.12]	0
		K01623	c88927_g3	ALDO; fructose-bisphosphate aldolase, class I [EC:4.1.2.13]	1
		K00615	c89393_g1	E2.2.1.1, tktA, tktB; transketolase [EC:2.2.1.1]	0
	ko01220	Degradation of aromatic compounds
	Carbohydrate metabolism
	ko00010	Glycolysis / Gluconeogenesis
		K01610	c88624_g1	E4.1.1.49, pckA; phosphoenolpyruvate carboxykinase (ATP) [EC:4.1.1.49]	0
		K00128	c92043_g1	E1.2.1.3; aldehyde dehydrogenase (NAD+) [EC:1.2.1.3]	0
		K03841	c64291_g2	FBP, fbp; fructose-1,6-bisphosphatase I [EC:3.1.3.11]	1
		K00131	c87010_g1	gapN; glyceraldehyde-3-phosphate dehydrogenase (NADP+) [EC:1.2.1.9]	1
		K00134	c90140_g1	GAPDH, gapA; glyceraldehyde 3-phosphate dehydrogenase [EC:1.2.1.12]	0
		K01623	c88927_g3	ALDO; fructose-bisphosphate aldolase, class I [EC:4.1.2.13]	1
	ko00020	Citrate cycle (TCA cycle)
		K01610	c88624_g1	E4.1.1.49, pckA; phosphoenolpyruvate carboxykinase (ATP) [EC:4.1.1.49]	0
	ko00030	Pentose phosphate pathway
		K03841	c64291_g2	FBP, fbp; fructose-1,6-bisphosphatase I [EC:3.1.3.11]	1
		K00131	c87010_g1	gapN; glyceraldehyde-3-phosphate dehydrogenase (NADP+) [EC:1.2.1.9]	1
		K00615	c89393_g1	E2.2.1.1, tktA, tktB; transketolase [EC:2.2.1.1]	0
		K01623	c88927_g3	ALDO; fructose-bisphosphate aldolase, class I [EC:4.1.2.13]	1
	ko00040	Pentose and glucuronate interconversions
		K00128	c92043_g1	E1.2.1.3; aldehyde dehydrogenase (NAD+) [EC:1.2.1.3]	0
		K01051	c79956_g1	E3.1.1.11; pectinesterase [EC:3.1.1.11]	0
		K01051	c91717_g2	E3.1.1.11; pectinesterase [EC:3.1.1.11]	1
		K00008	c85373_g2	SORD, gutB; L-iditol 2-dehydrogenase [EC:1.1.1.14]	0
		K00012	c88790_g1	UGDH, ugd; UDPglucose 6-dehydrogenase [EC:1.1.1.22]	0
	ko00051	Fructose and mannose metabolism
		K00847	c91343_g6	E2.7.1.4, scrK; fructokinase [EC:2.7.1.4]	0
		K03841	c64291_g2	FBP, fbp; fructose-1,6-bisphosphatase I [EC:3.1.3.11]	1
		K01623	c88927_g3	ALDO; fructose-bisphosphate aldolase, class I [EC:4.1.2.13]	1
		K00008	c85373_g2	SORD, gutB; L-iditol 2-dehydrogenase [EC:1.1.1.14]	0
	ko00052	Galactose metabolism
		K06617	c91464_g1	E2.4.1.82; raffinose synthase [EC:2.4.1.82]	0
		K07407	c92927_g4	E3.2.1.22B, galA, rafA; alpha-galactosidase [EC:3.2.1.22]	1
		K01193	c92880_g2	E3.2.1.26, sacA; beta-fructofuranosidase [EC:3.2.1.26]	0
		K01193	c92880_g1	E3.2.1.26, sacA; beta-fructofuranosidase [EC:3.2.1.26]	0
	ko00053	Ascorbate and aldarate metabolism
		K00128	c92043_g1	E1.2.1.3; aldehyde dehydrogenase (NAD+) [EC:1.2.1.3]	0
		K00012	c88790_g1	UGDH, ugd; UDPglucose 6-dehydrogenase [EC:1.1.1.22]	0
	ko00500	Starch and sucrose metabolism
		K01188	c75848_g1	E3.2.1.21; beta-glucosidase [EC:3.2.1.21]	0
		K00847	c91343_g6	E2.7.1.4, scrK; fructokinase [EC:2.7.1.4]	0
		K00012	c88790_g1	UGDH, ugd; UDPglucose 6-dehydrogenase [EC:1.1.1.22]	0
		K01193	c92880_g2	E3.2.1.26, sacA; beta-fructofuranosidase [EC:3.2.1.26]	0
		K01193	c92880_g1	E3.2.1.26, sacA; beta-fructofuranosidase [EC:3.2.1.26]	0
		K01051	c79956_g1	E3.1.1.11; pectinesterase [EC:3.1.1.11]	0
		K01051	c91717_g2	E3.1.1.11; pectinesterase [EC:3.1.1.11]	1
		K01177	c89757_g1	E3.2.1.2; beta-amylase [EC:3.2.1.2]	0
		K05350	c90451_g1	bglB; beta-glucosidase [EC:3.2.1.21]	1
	ko00520	Amino sugar and nucleotide sugar metabolism
		K00847	c91343_g6	E2.7.1.4, scrK; fructokinase [EC:2.7.1.4]	0
		K01183	c92184_g1	E3.2.1.14; chitinase [EC:3.2.1.14]	0
		K00012	c88790_g1	UGDH, ugd; UDPglucose 6-dehydrogenase [EC:1.1.1.22]	0
	ko00620	Pyruvate metabolism
		K01610	c88624_g1	E4.1.1.49, pckA; phosphoenolpyruvate carboxykinase (ATP) [EC:4.1.1.49]	0
		K00128	c92043_g1	E1.2.1.3; aldehyde dehydrogenase (NAD+) [EC:1.2.1.3]	0
		K11262	c92959_g1	ACACA; acetyl-CoA carboxylase / biotin carboxylase 1 [EC:6.4.1.2 6.3.4.14]	1
	ko00630	Glyoxylate and dicarboxylate metabolism
		K01602	c88973_g2	rbcS; ribulose-bisphosphate carboxylase small chain [EC:4.1.1.39]	1
		K00830	c87309_g1	AGXT; alanine-glyoxylate transaminase / serine-glyoxylate transaminase / serine-pyruvate transaminase [EC:2.6.1.44 2.6.1.45 2.6.1.51]	1
		K01915	c89923_g1	glnA, GLUL; glutamine synthetase [EC:6.3.1.2]	1
	ko00640	Propanoate metabolism
		K11262	c92959_g1	ACACA; acetyl-CoA carboxylase / biotin carboxylase 1 [EC:6.4.1.2 6.3.4.14]	1
		K05605	c90467_g1	HIBCH; 3-hydroxyisobutyryl-CoA hydrolase [EC:3.1.2.4]	1
	ko00650	Butanoate metabolism
		K01580	c84933_g1	E4.1.1.15, gadB, gadA, GAD; glutamate decarboxylase [EC:4.1.1.15]	0
		K01580	c89660_g1	E4.1.1.15, gadB, gadA, GAD; glutamate decarboxylase [EC:4.1.1.15]	0
	ko00660	C5-Branched dibasic acid metabolism
	ko00562	Inositol phosphate metabolism
		K00913	c90344_g6	ITPK1; inositol-1,3,4-trisphosphate 5/6-kinase / inositol-tetrakisphosphate 1-kinase [EC:2.7.1.159 2.7.1.134]	0
		K01858	c88362_g1	INO1, ISYNA1; myo-inositol-1-phosphate synthase [EC:5.5.1.4]	0
	Energy metabolism
	ko00190	Oxidative phosphorylation
		K03940	c86470_g1	NDUFS7; NADH dehydrogenase (ubiquinone) Fe-S protein 7 [EC:1.6.5.3 1.6.99.3]	0
		K01535	c91127_g1	PMA1, PMA2; H+-transporting ATPase [EC:3.6.3.6]	0
	ko00195	Photosynthesis
		K08902	c72251_g1	psb27; photosystem II Psb27 protein	1
		K02723	c75539_g1	psbY; photosystem II PsbY protein	1
		K02638	c75264_g1	petE; plastocyanin	1
		K08905	c83932_g2	psaG; photosystem I subunit V	1
		K02694	c92975_g1	psaF; photosystem I subunit III	1
		K02721	c93062_g2	psbW; photosystem II PsbW protein	1
		K03542	c85985_g1	psbS; photosystem II 22kDa protein	1
		K02717	c87555_g2	psbP; photosystem II oxygen-evolving enhancer protein 2	1
		K02716	c90900_g1	psbO; photosystem II oxygen-evolving enhancer protein 1	1
		K02701	c84869_g1	psaN; photosystem I subunit PsaN	1
		K02639	c71390_g1	petF; ferredoxin	1
		K02639	c79540_g1	petF; ferredoxin	1
		K14332	c77679_g1	psaO; photosystem I subunit PsaO	1
	ko00196	Photosynthesis - antenna proteins
		K08910	c79076_g2	LHCA4; light-harvesting complex I chlorophyll a/b binding protein 4	1
	ko00710	Carbon fixation in photosynthetic organisms
		K01610	c88624_g1	E4.1.1.49, pckA; phosphoenolpyruvate carboxykinase (ATP) [EC:4.1.1.49]	0
		K03841	c64291_g2	FBP, fbp; fructose-1,6-bisphosphatase I [EC:3.1.3.11]	1
		K01602	c88973_g2	rbcS; ribulose-bisphosphate carboxylase small chain [EC:4.1.1.39]	1
		K05298	c90513_g1	GAPA; glyceraldehyde-3-phosphate dehydrogenase (NADP+) (phosphorylating) [EC:1.2.1.13]	1
		K01100	c84907_g1	E3.1.3.37; sedoheptulose-bisphosphatase [EC:3.1.3.37]	1
		K00855	c87791_g1	PRK, prkB; phosphoribulokinase [EC:2.7.1.19]	1
		K00134	c90140_g1	GAPDH, gapA; glyceraldehyde 3-phosphate dehydrogenase [EC:1.2.1.12]	0
		K00615	c89393_g1	E2.2.1.1, tktA, tktB; transketolase [EC:2.2.1.1]	0
		K01623	c88927_g3	ALDO; fructose-bisphosphate aldolase, class I [EC:4.1.2.13]	1
	ko00720	Carbon fixation pathways in prokaryotes
	ko00680	Methane metabolism
		K01623	c88927_g3	ALDO; fructose-bisphosphate aldolase, class I [EC:4.1.2.13]	1
		K03841	c64291_g2	FBP, fbp; fructose-1,6-bisphosphatase I [EC:3.1.3.11]	1
		K00830	c87309_g1	AGXT; alanine-glyoxylate transaminase / serine-glyoxylate transaminase / serine-pyruvate transaminase [EC:2.6.1.44 2.6.1.45 2.6.1.51]	1
	ko00910	Nitrogen metabolism
		K02575	c88109_g1	NRT, narK, nrtP, nasA; MFS transporter, NNP family, nitrate/nitrite transporter	0
		K01915	c89923_g1	glnA, GLUL; glutamine synthetase [EC:6.3.1.2]	1
	ko00920	Sulfur metabolism
		K13034	c83343_g1	ATCYSC1; L-3-cyanoalanine synthase/ cysteine synthase [EC:2.5.1.47 4.4.1.9]	1
		K05907	c85966_g1	APR; adenylyl-sulfate reductase (glutathione) [EC:1.8.4.9]	1
	Lipid metabolism
	ko00061	Fatty acid biosynthesis
		K11262	c92959_g1	ACACA; acetyl-CoA carboxylase / biotin carboxylase 1 [EC:6.4.1.2 6.3.4.14]	1
		K00208	c84995_g1	fabI; enoyl-[acyl-carrier protein] reductase I [EC:1.3.1.9 1.3.1.10]	0
	ko00062	Fatty acid elongation
	ko00071	Fatty acid degradation
		K00128	c92043_g1	E1.2.1.3; aldehyde dehydrogenase (NAD+) [EC:1.2.1.3]	0
		K07513	c91593_g1	ACAA1; acetyl-CoA acyltransferase 1 [EC:2.3.1.16]	1
		K10527	c84112_g1	MFP2; enoyl-CoA hydratase/3-hydroxyacyl-CoA dehydrogenase [EC:4.2.1.17 1.1.1.35 1.1.1.211]	0
	ko00072	Synthesis and degradation of ketone bodies
	ko00073	Cutin, suberine and wax biosynthesis
		K15403	c87495_g1	ACE, HTH; fatty acid omega-hydroxy dehydrogenase [EC:1.1.-.-]	1
		K15400	c81857_g1	HHT1; omega-hydroxypalmitate O-feruloyl transferase [EC:2.3.1.188]	1
	ko00100	Steroid biosynthesis
		K07748	c91708_g1	E1.1.1.170, NSDHL, ERG26; sterol-4alpha-carboxylate 3-dehydrogenase (decarboxylating) [EC:1.1.1.170]	0
	ko00120	Primary bile acid biosynthesis
	ko00121	Secondary bile acid biosynthesis
	ko00140	Steroid hormone biosynthesis
	ko00561	Glycerolipid metabolism
		K00128	c92043_g1	E1.2.1.3; aldehyde dehydrogenase (NAD+) [EC:1.2.1.3]	0
		K07407	c92927_g4	E3.2.1.22B, galA, rafA; alpha-galactosidase [EC:3.2.1.22]	1
		K13508	c78104_g1	GPAT; glycerol-3-phosphate acyltransferase [EC:2.3.1.15]	0
		K14457	c89809_g1	MOGAT2, MGAT2; 2-acylglycerol O-acyltransferase 2 [EC:2.3.1.22]	0
		K13519	c82515_g1	LPT1, ALE1; lysophospholipid acyltransferase [EC:2.3.1.51 2.3.1.23 2.3.1.-]	0
	ko00564	Glycerophospholipid metabolism
		K16818	c86267_g1	DAD1; phospholipase A1 [EC:3.1.1.32]	0
		K05929	c86912_g1	E2.1.1.103, NMT; phosphoethanolamine N-methyltransferase [EC:2.1.1.103]	1
		K06129	c81106_g1	LYPLA3; lysophospholipase III [EC:3.1.1.5]	1
		K00006	c61812_g1	GPD1; glycerol-3-phosphate dehydrogenase (NAD+) [EC:1.1.1.8]	0
		K13508	c78104_g1	GPAT; glycerol-3-phosphate acyltransferase [EC:2.3.1.15]	0
		K13519	c82515_g1	LPT1, ALE1; lysophospholipid acyltransferase [EC:2.3.1.51 2.3.1.23 2.3.1.-]	0
	ko00565	Ether lipid metabolism
		K13519	c82515_g1	LPT1, ALE1; lysophospholipid acyltransferase [EC:2.3.1.51 2.3.1.23 2.3.1.-]	0
	ko00600	Sphingolipid metabolism
		K07407	c92927_g4	E3.2.1.22B, galA, rafA; alpha-galactosidase [EC:3.2.1.22]	1
	ko00590	Arachidonic acid metabolism
	ko00591	Linoleic acid metabolism
	ko00592	alpha-Linolenic acid metabolism
		K16818	c86267_g1	DAD1; phospholipase A1 [EC:3.1.1.32]	0
		K10527	c84112_g1	MFP2; enoyl-CoA hydratase/3-hydroxyacyl-CoA dehydrogenase [EC:4.2.1.17 1.1.1.35 1.1.1.211]	0
		K08241	c90668_g4	E2.1.1.141; jasmonate O-methyltransferase [EC:2.1.1.141]	0
		K07513	c91593_g1	ACAA1; acetyl-CoA acyltransferase 1 [EC:2.3.1.16]	1
	ko01040	Biosynthesis of unsaturated fatty acids
		K07513	c91593_g1	ACAA1; acetyl-CoA acyltransferase 1 [EC:2.3.1.16]	1
	Nucleotide metabolism
	ko00230	Purine metabolism
		K02320	c86958_g1	POLA1; DNA polymerase alpha subunit A [EC:2.7.7.7]	1
		K00942	c92988_g2	E2.7.4.8, gmk; guanylate kinase [EC:2.7.4.8]	1
	ko00240	Pyrimidine metabolism
		K16904	c82267_g2	DCTPP1; dCTP diphosphatase [EC:3.6.1.12]	0
		K02320	c86958_g1	POLA1; DNA polymerase alpha subunit A [EC:2.7.7.7]	1
	Amino acid metabolism
	ko00250	Alanine, aspartate and glutamate metabolism
		K00830	c87309_g1	AGXT; alanine-glyoxylate transaminase / serine-glyoxylate transaminase / serine-pyruvate transaminase [EC:2.6.1.44 2.6.1.45 2.6.1.51]	1
		K00827	c89246_g3	AGXT2; alanine-glyoxylate transaminase / (R)-3-amino-2-methylpropionate-pyruvate transaminase [EC:2.6.1.44 2.6.1.40]	0
		K01915	c89923_g1	glnA, GLUL; glutamine synthetase [EC:6.3.1.2]	1
		K01580	c84933_g1	E4.1.1.15, gadB, gadA, GAD; glutamate decarboxylase [EC:4.1.1.15]	0
		K01580	c89660_g1	E4.1.1.15, gadB, gadA, GAD; glutamate decarboxylase [EC:4.1.1.15]	0
	ko00260	Glycine, serine and threonine metabolism
		K00830	c87309_g1	AGXT; alanine-glyoxylate transaminase / serine-glyoxylate transaminase / serine-pyruvate transaminase [EC:2.6.1.44 2.6.1.45 2.6.1.51]	1
		K00827	c89246_g3	AGXT2; alanine-glyoxylate transaminase / (R)-3-amino-2-methylpropionate-pyruvate transaminase [EC:2.6.1.44 2.6.1.40]	0
	ko00270	Cysteine and methionine metabolism
		K13034	c83343_g1	ATCYSC1; L-3-cyanoalanine synthase/ cysteine synthase [EC:2.5.1.47 4.4.1.9]	1
		K00826	c92000_g1	E2.6.1.42, ilvE; branched-chain amino acid aminotransferase [EC:2.6.1.42]	1
		K05933	c81710_g1	E1.14.17.4; aminocyclopropanecarboxylate oxidase [EC:1.14.17.4]	1
		K00827	c89246_g3	AGXT2; alanine-glyoxylate transaminase / (R)-3-amino-2-methylpropionate-pyruvate transaminase [EC:2.6.1.44 2.6.1.40]	0
		K01611	c91469_g2	speD, AMD1; S-adenosylmethionine decarboxylase [EC:4.1.1.50]	0
	ko00280	Valine, leucine and isoleucine degradation
		K00128	c92043_g1	E1.2.1.3; aldehyde dehydrogenase (NAD+) [EC:1.2.1.3]	0
		K00826	c92000_g1	E2.6.1.42, ilvE; branched-chain amino acid aminotransferase [EC:2.6.1.42]	1
		K07513	c91593_g1	ACAA1; acetyl-CoA acyltransferase 1 [EC:2.3.1.16]	1
		K00827	c89246_g3	AGXT2; alanine-glyoxylate transaminase / (R)-3-amino-2-methylpropionate-pyruvate transaminase [EC:2.6.1.44 2.6.1.40]	0
		K05605	c90467_g1	HIBCH; 3-hydroxyisobutyryl-CoA hydrolase [EC:3.1.2.4]	1
	ko00290	Valine, leucine and isoleucine biosynthesis
		K00826	c92000_g1	E2.6.1.42, ilvE; branched-chain amino acid aminotransferase [EC:2.6.1.42]	1
	ko00300	Lysine biosynthesis
	ko00310	Lysine degradation
		K00128	c92043_g1	E1.2.1.3; aldehyde dehydrogenase (NAD+) [EC:1.2.1.3]	0
	ko00220	Arginine biosynthesis
		K01915	c89923_g1	glnA, GLUL; glutamine synthetase [EC:6.3.1.2]	1
	ko00330	Arginine and proline metabolism
		K00128	c92043_g1	E1.2.1.3; aldehyde dehydrogenase (NAD+) [EC:1.2.1.3]	0
		K01583	c91925_g1	E4.1.1.19; arginine decarboxylase [EC:4.1.1.19]	0
		K01611	c91469_g2	speD, AMD1; S-adenosylmethionine decarboxylase [EC:4.1.1.50]	0
	ko00340	Histidine metabolism
		K00128	c92043_g1	E1.2.1.3; aldehyde dehydrogenase (NAD+) [EC:1.2.1.3]	0
	ko00350	Tyrosine metabolism
	ko00360	Phenylalanine metabolism
		K01904	c76498_g1	4CL; 4-coumarate--CoA ligase [EC:6.2.1.12]	0
		K01904	c88277_g1	4CL; 4-coumarate--CoA ligase [EC:6.2.1.12]	1
		K01904	c85555_g1	4CL; 4-coumarate--CoA ligase [EC:6.2.1.12]	1
		K10775	c90535_g1	E4.3.1.24; phenylalanine ammonia-lyase [EC:4.3.1.24]	1
	ko00380	Tryptophan metabolism
		K00128	c92043_g1	E1.2.1.3; aldehyde dehydrogenase (NAD+) [EC:1.2.1.3]	0
		K16903	c88358_g1	TAA1; L-tryptophan---pyruvate aminotransferase [EC:2.6.1.99]	0
		K11816	c78674_g1	YUCCA; indole-3-pyruvate monooxygenase [EC:1.14.13.168]	0
	ko00400	Phenylalanine, tyrosine and tryptophan biosynthesis
	Metabolism of other amino acids
	ko00410	beta-Alanine metabolism
		K00128	c92043_g1	E1.2.1.3; aldehyde dehydrogenase (NAD+) [EC:1.2.1.3]	0
		K01580	c84933_g1	E4.1.1.15, gadB, gadA, GAD; glutamate decarboxylase [EC:4.1.1.15]	0
		K01580	c89660_g1	E4.1.1.15, gadB, gadA, GAD; glutamate decarboxylase [EC:4.1.1.15]	0
		K05605	c90467_g1	HIBCH; 3-hydroxyisobutyryl-CoA hydrolase [EC:3.1.2.4]	1
	ko00430	Taurine and hypotaurine metabolism
		K01580	c84933_g1	E4.1.1.15, gadB, gadA, GAD; glutamate decarboxylase [EC:4.1.1.15]	0
		K01580	c89660_g1	E4.1.1.15, gadB, gadA, GAD; glutamate decarboxylase [EC:4.1.1.15]	0
		K10712	c64630_g1	ADO; cysteamine dioxygenase [EC:1.13.11.19]	0
	ko00440	Phosphonate and phosphinate metabolism
	ko00450	Selenocompound metabolism
	ko00460	Cyanoamino acid metabolism
		K01188	c75848_g1	E3.2.1.21; beta-glucosidase [EC:3.2.1.21]	0
		K13034	c83343_g1	ATCYSC1; L-3-cyanoalanine synthase/ cysteine synthase [EC:2.5.1.47 4.4.1.9]	1
		K05350	c90451_g1	bglB; beta-glucosidase [EC:3.2.1.21]	1
	ko00471	D-Glutamine and D-glutamate metabolism
	ko00472	D-Arginine and D-ornithine metabolism
	ko00473	D-Alanine metabolism
	ko00480	Glutathione metabolism
		K00799	c72654_g1	GST, gst; glutathione S-transferase [EC:2.5.1.18]	1
		K00799	c87887_g1	GST, gst; glutathione S-transferase [EC:2.5.1.18]	1
		K00799	c88978_g3	GST, gst; glutathione S-transferase [EC:2.5.1.18]	1
		K00799	c89203_g1	GST, gst; glutathione S-transferase [EC:2.5.1.18]	1
	Glycan biosynthesis and metabolism
	ko00510	N-Glycan biosynthesis
	ko00513	Various types of N-glycan biosynthesis
	ko00512	Mucin type O-Glycan biosynthesis
	ko00514	Other types of O-glycan biosynthesis
	ko00532	Glycosaminoglycan biosynthesis - chondroitin sulfate / dermatan sulfate
	ko00534	Glycosaminoglycan biosynthesis - heparan sulfate / heparin
	ko00533	Glycosaminoglycan biosynthesis - keratan sulfate
	ko00531	Glycosaminoglycan degradation
	ko00563	Glycosylphosphatidylinositol(GPI)-anchor biosynthesis
	ko00601	Glycosphingolipid biosynthesis - lacto and neolacto series
	ko00603	Glycosphingolipid biosynthesis - globo series
		K07407	c92927_g4	E3.2.1.22B, galA, rafA; alpha-galactosidase [EC:3.2.1.22]	1
	ko00604	Glycosphingolipid biosynthesis - ganglio series
	ko00540	Lipopolysaccharide biosynthesis
	ko00550	Peptidoglycan biosynthesis
	ko00511	Other glycan degradation
	Metabolism of cofactors and vitamins
	ko00730	Thiamine metabolism
	ko00740	Riboflavin metabolism
	ko00750	Vitamin B6 metabolism
		K13248	c89966_g4	PHOSPHO2; pyridoxal phosphate phosphatase PHOSPHO2 [EC:3.1.3.74]	0
	ko00760	Nicotinate and nicotinamide metabolism
	ko00770	Pantothenate and CoA biosynthesis
		K00826	c92000_g1	E2.6.1.42, ilvE; branched-chain amino acid aminotransferase [EC:2.6.1.42]	1
	ko00780	Biotin metabolism
		K00208	c84995_g1	fabI; enoyl-[acyl-carrier protein] reductase I [EC:1.3.1.9 1.3.1.10]	0
	ko00785	Lipoic acid metabolism
	ko00790	Folate biosynthesis
	ko00670	One carbon pool by folate
	ko00830	Retinol metabolism
	ko00860	Porphyrin and chlorophyll metabolism
		K03405	c89882_g1	chlI, bchI; magnesium chelatase subunit I [EC:6.6.1.1]	1
		K10960	c93134_g2	chlP, bchP; geranylgeranyl reductase [EC:1.3.1.83]	1
		K04035	c72528_g2	E1.14.13.81, acsF, chlE; magnesium-protoporphyrin IX monomethyl ester (oxidative) cyclase [EC:1.14.13.81]	1
		K03403	c92659_g3	chlH, bchH; magnesium chelatase subunit H [EC:6.6.1.1]	1
		K03403	c92659_g1	chlH, bchH; magnesium chelatase subunit H [EC:6.6.1.1]	1
	ko00130	Ubiquinone and other terpenoid-quinone biosynthesis
		K01904	c76498_g1	4CL; 4-coumarate--CoA ligase [EC:6.2.1.12]	0
		K01904	c88277_g1	4CL; 4-coumarate--CoA ligase [EC:6.2.1.12]	1
		K01904	c85555_g1	4CL; 4-coumarate--CoA ligase [EC:6.2.1.12]	1
		K05928	c89827_g1	E2.1.1.95; tocopherol O-methyltransferase [EC:2.1.1.95]	0
	Metabolism of terpenoids and polyketides
	ko00900	Terpenoid backbone biosynthesis
		K10960	c93134_g2	chlP, bchP; geranylgeranyl reductase [EC:1.3.1.83]	1
		K00869	c74002_g1	E2.7.1.36, MVK, mvaK1; mevalonate kinase [EC:2.7.1.36]	0
	ko00902	Monoterpenoid biosynthesis
		K18108	c92930_g1	E4.2.3.111; (-)-alpha-terpineol synthase [EC:4.2.3.111]	1
	ko00909	Sesquiterpenoid and triterpenoid biosynthesis
	ko00904	Diterpenoid biosynthesis
	ko00906	Carotenoid biosynthesis
		K17912	c88046_g1	CCD7; 9-cis-beta-carotene 9',10'-cleaving dioxygenase [EC:1.13.11.68]	1
		K09840	c93086_g5	NCED; 9-cis-epoxycarotenoid dioxygenase [EC:1.13.11.51]	0
	ko00905	Brassinosteroid biosynthesis
	ko00981	Insect hormone biosynthesis
	ko00908	Zeatin biosynthesis
	ko00903	Limonene and pinene degradation
		K00128	c92043_g1	E1.2.1.3; aldehyde dehydrogenase (NAD+) [EC:1.2.1.3]	0
	ko00281	Geraniol degradation
	ko01052	Type I polyketide structures
	ko00522	Biosynthesis of 12-, 14- and 16-membered macrolides
	ko01051	Biosynthesis of ansamycins
		K00615	c89393_g1	E2.2.1.1, tktA, tktB; transketolase [EC:2.2.1.1]	0
	ko01056	Biosynthesis of type II polyketide backbone
	ko01057	Biosynthesis of type II polyketide products
	ko00253	Tetracycline biosynthesis
	ko00523	Polyketide sugar unit biosynthesis
	ko01054	Nonribosomal peptide structures
	ko01053	Biosynthesis of siderophore group nonribosomal peptides
	ko01055	Biosynthesis of vancomycin group antibiotics
	Biosynthesis of other secondary metabolites
	ko00940	Phenylpropanoid biosynthesis
		K01188	c75848_g1	E3.2.1.21; beta-glucosidase [EC:3.2.1.21]	0
		K01904	c76498_g1	4CL; 4-coumarate--CoA ligase [EC:6.2.1.12]	0
		K01904	c88277_g1	4CL; 4-coumarate--CoA ligase [EC:6.2.1.12]	1
		K01904	c85555_g1	4CL; 4-coumarate--CoA ligase [EC:6.2.1.12]	1
		K00430	c91341_g2	E1.11.1.7; peroxidase [EC:1.11.1.7]	0
		K00430	c83427_g1	E1.11.1.7; peroxidase [EC:1.11.1.7]	0
		K00430	c71400_g1	E1.11.1.7; peroxidase [EC:1.11.1.7]	0
		K00430	c56815_g1	E1.11.1.7; peroxidase [EC:1.11.1.7]	0
		K00430	c88209_g2	E1.11.1.7; peroxidase [EC:1.11.1.7]	0
		K00430	c79730_g1	E1.11.1.7; peroxidase [EC:1.11.1.7]	0
		K00430	c82840_g1	E1.11.1.7; peroxidase [EC:1.11.1.7]	0
		K00430	c85390_g1	E1.11.1.7; peroxidase [EC:1.11.1.7]	0
		K00430	c86711_g1	E1.11.1.7; peroxidase [EC:1.11.1.7]	1
		K11188	c91050_g2	PRDX6; peroxiredoxin 6, 1-Cys peroxiredoxin [EC:1.11.1.7 1.11.1.15 3.1.1.-]	0
		K13065	c91375_g3	E2.3.1.133, HCT; shikimate O-hydroxycinnamoyltransferase [EC:2.3.1.133]	0
		K05350	c90451_g1	bglB; beta-glucosidase [EC:3.2.1.21]	1
		K12355	c91784_g1	REF1; coniferyl-aldehyde dehydrogenase [EC:1.2.1.68]	1
		K10775	c90535_g1	E4.3.1.24; phenylalanine ammonia-lyase [EC:4.3.1.24]	1
	ko00945	Stilbenoid, diarylheptanoid and gingerol biosynthesis
		K13065	c91375_g3	E2.3.1.133, HCT; shikimate O-hydroxycinnamoyltransferase [EC:2.3.1.133]	0
		K16040	c80706_g1	ROMT; trans-resveratrol di-O-methyltransferase [EC:2.1.1.240]	0
	ko00941	Flavonoid biosynthesis
		K05278	c77490_g1	FLS; flavonol synthase [EC:1.14.11.23]	1
		K00660	c92706_g2	CHS; chalcone synthase [EC:2.3.1.74]	1
		K13081	c91265_g1	LAR; leucoanthocyanidin reductase [EC:1.17.1.3]	1
		K13081	c91265_g2	LAR; leucoanthocyanidin reductase [EC:1.17.1.3]	1
		K13065	c91375_g3	E2.3.1.133, HCT; shikimate O-hydroxycinnamoyltransferase [EC:2.3.1.133]	0
		K05280	c91241_g1	E1.14.13.21; flavonoid 3'-monooxygenase [EC:1.14.13.21]	1
		K01859	c89269_g2	E5.5.1.6; chalcone isomerase [EC:5.5.1.6]	1
		K00475	c84320_g1	E1.14.11.9; naringenin 3-dioxygenase [EC:1.14.11.9]	1
	ko00944	Flavone and flavonol biosynthesis
		K05280	c91241_g1	E1.14.13.21; flavonoid 3'-monooxygenase [EC:1.14.13.21]	1
	ko00942	Anthocyanin biosynthesis
		K12930	c90955_g1	BZ1; anthocyanidin 3-O-glucosyltransferase [EC:2.4.1.115]	1
	ko00943	Isoflavonoid biosynthesis
		K13262	c91859_g2	7-IOMT; isoflavone-7-O-methyltransferase [EC:2.1.1.150]	1
	ko00901	Indole alkaloid biosynthesis
	ko00403	Indole diterpene alkaloid biosynthesis
	ko00950	Isoquinoline alkaloid biosynthesis
	ko00960	Tropane, piperidine and pyridine alkaloid biosynthesis
	ko01058	Acridone alkaloid biosynthesis
	ko00232	Caffeine metabolism
	ko00965	Betalain biosynthesis
	ko00966	Glucosinolate biosynthesis
	ko00402	Benzoxazinoid biosynthesis
	ko00311	Penicillin and cephalosporin biosynthesis
	ko00332	Carbapenem biosynthesis
	ko00261	Monobactam biosynthesis
	ko00331	Clavulanic acid biosynthesis
	ko00521	Streptomycin biosynthesis
		K01858	c88362_g1	INO1, ISYNA1; myo-inositol-1-phosphate synthase [EC:5.5.1.4]	0
	ko00524	Butirosin and neomycin biosynthesis
	ko00231	Puromycin biosynthesis
	ko00401	Novobiocin biosynthesis
	ko00404	Staurosporine biosynthesis
	ko00254	Aflatoxin biosynthesis
		K11262	c92959_g1	ACACA; acetyl-CoA carboxylase / biotin carboxylase 1 [EC:6.4.1.2 6.3.4.14]	1
	Xenobiotics biodegradation and metabolism
	ko00362	Benzoate degradation
	ko00627	Aminobenzoate degradation
	ko00364	Fluorobenzoate degradation
	ko00625	Chloroalkane and chloroalkene degradation
		K00128	c92043_g1	E1.2.1.3; aldehyde dehydrogenase (NAD+) [EC:1.2.1.3]	0
	ko00361	Chlorocyclohexane and chlorobenzene degradation
	ko00623	Toluene degradation
	ko00622	Xylene degradation
	ko00633	Nitrotoluene degradation
	ko00642	Ethylbenzene degradation
	ko00643	Styrene degradation
	ko00791	Atrazine degradation
	ko00930	Caprolactam degradation
	ko00351	DDT degradation
	ko00363	Bisphenol degradation
	ko00621	Dioxin degradation
	ko00626	Naphthalene degradation
	ko00624	Polycyclic aromatic hydrocarbon degradation
	ko00365	Furfural degradation
	ko00984	Steroid degradation
	ko00980	Metabolism of xenobiotics by cytochrome P450
		K00799	c72654_g1	GST, gst; glutathione S-transferase [EC:2.5.1.18]	1
		K00799	c87887_g1	GST, gst; glutathione S-transferase [EC:2.5.1.18]	1
		K00799	c88978_g3	GST, gst; glutathione S-transferase [EC:2.5.1.18]	1
		K00799	c89203_g1	GST, gst; glutathione S-transferase [EC:2.5.1.18]	1
	ko00982	Drug metabolism - cytochrome P450
		K00799	c72654_g1	GST, gst; glutathione S-transferase [EC:2.5.1.18]	1
		K00799	c87887_g1	GST, gst; glutathione S-transferase [EC:2.5.1.18]	1
		K00799	c88978_g3	GST, gst; glutathione S-transferase [EC:2.5.1.18]	1
		K00799	c89203_g1	GST, gst; glutathione S-transferase [EC:2.5.1.18]	1
	ko00983	Drug metabolism - other enzymes
	Enzyme families
	Genetic Information Processing
	Transcription
	ko03020	RNA polymerase
	ko03022	Basal transcription factors
	ko03040	Spliceosome
	Translation
	ko03010	Ribosome
		K02935	c65751_g1	RP-L7, MRPL12, rplL; large subunit ribosomal protein L7/L12	1
		K02968	c83154_g1	RP-S20, rpsT; small subunit ribosomal protein S20	1
	ko00970	Aminoacyl-tRNA biosynthesis
	ko03013	RNA transport
		K03231	c90753_g3	EEF1A; elongation factor 1-alpha	0
	ko03015	mRNA surveillance pathway
		K11584	c91345_g1	PPP2R5; serine/threonine-protein phosphatase 2A regulatory subunit B'	1
	ko03008	Ribosome biogenesis in eukaryotes
	Folding, sorting and degradation
	ko03060	Protein export
		K10956	c92303_g3	SEC61A; protein transport protein SEC61 subunit alpha	0
		K12947	c74858_g1	SPCS2, SPC2; signal peptidase complex subunit 2 [EC:3.4.-.-]	0
	ko04141	Protein processing in endoplasmic reticulum
		K10956	c92303_g3	SEC61A; protein transport protein SEC61 subunit alpha	0
		K10575	c71690_g1	UBE2G1, UBC7; ubiquitin-conjugating enzyme E2 G1 [EC:2.3.2.23]	0
	ko04130	SNARE interactions in vesicular transport
	ko04120	Ubiquitin mediated proteolysis
		K10144	c92960_g4	RCHY1, PIRH2; RING finger and CHY zinc finger domain-containing protein 1 [EC:2.3.2.27]	0
		K10575	c71690_g1	UBE2G1, UBC7; ubiquitin-conjugating enzyme E2 G1 [EC:2.3.2.23]	0
	ko04122	Sulfur relay system
	ko03050	Proteasome
	ko03018	RNA degradation
	Replication and repair
	ko03030	DNA replication
		K02320	c86958_g1	POLA1; DNA polymerase alpha subunit A [EC:2.7.7.7]	1
	ko03410	Base excision repair
	ko03420	Nucleotide excision repair
	ko03430	Mismatch repair
	ko03440	Homologous recombination
	ko03450	Non-homologous end-joining
	ko03460	Fanconi anemia pathway
	RNA family
	Environmental Information Processing
	Membrane transport
	ko02010	ABC transporters
	ko02060	Phosphotransferase system (PTS)
	ko03070	Bacterial secretion system
	Signal transduction
	ko02020	Two-component system
		K01915	c89923_g1	glnA, GLUL; glutamine synthetase [EC:6.3.1.2]	1
	ko04014	Ras signaling pathway
	ko04015	Rap1 signaling pathway
	ko04010	MAPK signaling pathway
	ko04013	MAPK signaling pathway - fly
	ko04011	MAPK signaling pathway - yeast
		K00006	c61812_g1	GPD1; glycerol-3-phosphate dehydrogenase (NAD+) [EC:1.1.1.8]	0
	ko04012	ErbB signaling pathway
	ko04310	Wnt signaling pathway
	ko04330	Notch signaling pathway
	ko04340	Hedgehog signaling pathway
	ko04350	TGF-beta signaling pathway
	ko04390	Hippo signaling pathway
	ko04391	Hippo signaling pathway - fly
	ko04370	VEGF signaling pathway
	ko04630	Jak-STAT signaling pathway
	ko04064	NF-kappa B signaling pathway
		K04730	c87206_g1	IRAK1; interleukin-1 receptor-associated kinase 1 [EC:2.7.11.1]	0
	ko04668	TNF signaling pathway
	ko04066	HIF-1 signaling pathway
		K00134	c90140_g1	GAPDH, gapA; glyceraldehyde 3-phosphate dehydrogenase [EC:1.2.1.12]	0
	ko04068	FoxO signaling pathway
	ko04020	Calcium signaling pathway
	ko04070	Phosphatidylinositol signaling system
		K00913	c90344_g6	ITPK1; inositol-1,3,4-trisphosphate 5/6-kinase / inositol-tetrakisphosphate 1-kinase [EC:2.7.1.159 2.7.1.134]	0
	ko04072	Phospholipase D signaling pathway
	ko04071	Sphingolipid signaling pathway
		K11584	c91345_g1	PPP2R5; serine/threonine-protein phosphatase 2A regulatory subunit B'	1
	ko04024	cAMP signaling pathway
	ko04022	cGMP-PKG signaling pathway
	ko04151	PI3K-Akt signaling pathway
		K11584	c91345_g1	PPP2R5; serine/threonine-protein phosphatase 2A regulatory subunit B'	1
	ko04152	AMPK signaling pathway
		K03841	c64291_g2	FBP, fbp; fructose-1,6-bisphosphatase I [EC:3.1.3.11]	1
		K11584	c91345_g1	PPP2R5; serine/threonine-protein phosphatase 2A regulatory subunit B'	1
		K11262	c92959_g1	ACACA; acetyl-CoA carboxylase / biotin carboxylase 1 [EC:6.4.1.2 6.3.4.14]	1
	ko04150	mTOR signaling pathway
	ko04075	Plant hormone signal transduction
		K14484	c90080_g3	IAA; auxin-responsive protein IAA	0
		K13415	c90369_g2	BRI1; protein brassinosteroid insensitive 1 [EC:2.7.10.1 2.7.11.1]	1
		K13464	c84841_g2	JAZ; jasmonate ZIM domain-containing protein	0
		K13464	c88894_g1	JAZ; jasmonate ZIM domain-containing protein	0
		K14493	c88273_g1	GID1; gibberellin receptor GID1 [EC:3.-.-.-]	0
		K14491	c90617_g1	ARR-B; two-component response regulator ARR-B family	0
		K14515	c91920_g1	EBF1_2; EIN3-binding F-box protein	0
		K14432	c93013_g1	ABF; ABA responsive element binding factor	0
		K14487	c87250_g2	GH3; auxin responsive GH3 gene family	0
		K14487	c92641_g3	GH3; auxin responsive GH3 gene family	0
		K14497	c87006_g1	PP2C; protein phosphatase 2C [EC:3.1.3.16]	0
		K14431	c81354_g1	TGA; transcription factor TGA	0
	Signaling molecules and interaction
	ko04080	Neuroactive ligand-receptor interaction
	ko04060	Cytokine-cytokine receptor interaction
	ko04512	ECM-receptor interaction
	ko04514	Cell adhesion molecules (CAMs)
	Cellular Processes
	Transport and catabolism
	ko04144	Endocytosis
	ko04145	Phagosome
		K10956	c92303_g3	SEC61A; protein transport protein SEC61 subunit alpha	0
	ko04142	Lysosome
		K12347	c89104_g1	SLC11A, NRAMP; natural resistance-associated macrophage protein	0
		K06129	c81106_g1	LYPLA3; lysophospholipase III [EC:3.1.1.5]	1
		K14379	c88210_g1	ACP5; tartrate-resistant acid phosphatase type 5 [EC:3.1.3.2]	0
	ko04146	Peroxisome
		K07513	c91593_g1	ACAA1; acetyl-CoA acyltransferase 1 [EC:2.3.1.16]	1
		K00830	c87309_g1	AGXT; alanine-glyoxylate transaminase / serine-glyoxylate transaminase / serine-pyruvate transaminase [EC:2.6.1.44 2.6.1.45 2.6.1.51]	1
		K00869	c74002_g1	E2.7.1.36, MVK, mvaK1; mevalonate kinase [EC:2.7.1.36]	0
	ko04140	Regulation of autophagy
	ko04139	Regulation of mitophagy - yeast
	Cell motility
	ko02030	Bacterial chemotaxis
	ko02040	Flagellar assembly
	ko04810	Regulation of actin cytoskeleton
	Cell growth and death
	ko04110	Cell cycle
	ko04111	Cell cycle - yeast
	ko04112	Cell cycle - Caulobacter
	ko04113	Meiosis - yeast
		K11584	c91345_g1	PPP2R5; serine/threonine-protein phosphatase 2A regulatory subunit B'	1
	ko04114	Oocyte meiosis
		K11584	c91345_g1	PPP2R5; serine/threonine-protein phosphatase 2A regulatory subunit B'	1
	ko04210	Apoptosis
	ko04214	Apoptosis - fly
	ko04215	Apoptosis - multiple species
	ko04115	p53 signaling pathway
		K10144	c92960_g4	RCHY1, PIRH2; RING finger and CHY zinc finger domain-containing protein 1 [EC:2.3.2.27]	0
	Cellular commiunity
	ko04510	Focal adhesion
	ko04520	Adherens junction
	ko04530	Tight junction
	ko04540	Gap junction
	ko04550	Signaling pathways regulating pluripotency of stem cells
	Organismal Systems
	Immune system
	ko04640	Hematopoietic cell lineage
	ko04610	Complement and coagulation cascades
	ko04611	Platelet activation
	ko04620	Toll-like receptor signaling pathway
		K04730	c87206_g1	IRAK1; interleukin-1 receptor-associated kinase 1 [EC:2.7.11.1]	0
	ko04621	NOD-like receptor signaling pathway
	ko04622	RIG-I-like receptor signaling pathway
	ko04623	Cytosolic DNA-sensing pathway
	ko04650	Natural killer cell mediated cytotoxicity
	ko04612	Antigen processing and presentation
	ko04660	T cell receptor signaling pathway
	ko04662	B cell receptor signaling pathway
	ko04664	Fc epsilon RI signaling pathway
	ko04666	Fc gamma R-mediated phagocytosis
	ko04670	Leukocyte transendothelial migration
	ko04672	Intestinal immune network for IgA production
	ko04062	Chemokine signaling pathway
	Endocrine system
	ko04911	Insulin secretion
	ko04910	Insulin signaling pathway
		K03841	c64291_g2	FBP, fbp; fructose-1,6-bisphosphatase I [EC:3.1.3.11]	1
		K11262	c92959_g1	ACACA; acetyl-CoA carboxylase / biotin carboxylase 1 [EC:6.4.1.2 6.3.4.14]	1
	ko04922	Glucagon signaling pathway
		K11262	c92959_g1	ACACA; acetyl-CoA carboxylase / biotin carboxylase 1 [EC:6.4.1.2 6.3.4.14]	1
	ko04923	Regulation of lipolysis in adipocytes
	ko04920	Adipocytokine signaling pathway
	ko03320	PPAR signaling pathway
		K07513	c91593_g1	ACAA1; acetyl-CoA acyltransferase 1 [EC:2.3.1.16]	1
		K08770	c87459_g6	UBC; ubiquitin C	1
	ko04912	GnRH signaling pathway
	ko04913	Ovarian steroidogenesis
	ko04915	Estrogen signaling pathway
	ko04914	Progesterone-mediated oocyte maturation
	ko04917	Prolactin signaling pathway
	ko04921	Oxytocin signaling pathway
	ko04918	Thyroid hormone synthesis
	ko04919	Thyroid hormone signaling pathway
	ko04916	Melanogenesis
	ko04924	Renin secretion
	ko04614	Renin-angiotensin system
	ko04925	Aldosterone synthesis and secretion
	Circulatory system
	ko04260	Cardiac muscle contraction
	ko04261	Adrenergic signaling in cardiomyocytes
		K11584	c91345_g1	PPP2R5; serine/threonine-protein phosphatase 2A regulatory subunit B'	1
	ko04270	Vascular smooth muscle contraction
	Digestive system
	ko04970	Salivary secretion
		K13899	c79527_g1	CST3; cystatin-C	0
		K13899	c70105_g1	CST3; cystatin-C	0
	ko04971	Gastric acid secretion
	ko04972	Pancreatic secretion
	ko04976	Bile secretion
	ko04973	Carbohydrate digestion and absorption
	ko04974	Protein digestion and absorption
	ko04975	Fat digestion and absorption
		K14457	c89809_g1	MOGAT2, MGAT2; 2-acylglycerol O-acyltransferase 2 [EC:2.3.1.22]	0
	ko04977	Vitamin digestion and absorption
	ko04978	Mineral absorption
		K12347	c89104_g1	SLC11A, NRAMP; natural resistance-associated macrophage protein	0
	Excretory system
	ko04962	Vasopressin-regulated water reabsorption
	ko04960	Aldosterone-regulated sodium reabsorption
	ko04961	Endocrine and other factor-regulated calcium reabsorption
	ko04964	Proximal tubule bicarbonate reclamation
	ko04966	Collecting duct acid secretion
	Nervous system
	ko04724	Glutamatergic synapse
		K01915	c89923_g1	glnA, GLUL; glutamine synthetase [EC:6.3.1.2]	1
	ko04727	GABAergic synapse
		K01915	c89923_g1	glnA, GLUL; glutamine synthetase [EC:6.3.1.2]	1
		K01580	c84933_g1	E4.1.1.15, gadB, gadA, GAD; glutamate decarboxylase [EC:4.1.1.15]	0
		K01580	c89660_g1	E4.1.1.15, gadB, gadA, GAD; glutamate decarboxylase [EC:4.1.1.15]	0
	ko04725	Cholinergic synapse
	ko04728	Dopaminergic synapse
		K11584	c91345_g1	PPP2R5; serine/threonine-protein phosphatase 2A regulatory subunit B'	1
	ko04726	Serotonergic synapse
	ko04720	Long-term potentiation
	ko04730	Long-term depression
	ko04723	Retrograde endocannabinoid signaling
	ko04721	Synaptic vesicle cycle
	ko04722	Neurotrophin signaling pathway
		K04730	c87206_g1	IRAK1; interleukin-1 receptor-associated kinase 1 [EC:2.7.11.1]	0
	Sensory system
	ko04744	Phototransduction
	ko04745	Phototransduction - fly
	ko04740	Olfactory transduction
	ko04742	Taste transduction
	ko04750	Inflammatory mediator regulation of TRP channels
	Development
	ko04320	Dorso-ventral axis formation
	ko04360	Axon guidance
	ko04380	Osteoclast differentiation
		K14379	c88210_g1	ACP5; tartrate-resistant acid phosphatase type 5 [EC:3.1.3.2]	0
	Aging
	ko04211	Longevity regulating pathway
	ko04212	Longevity regulating pathway - worm
		K17794	c82723_g2	TIM23; mitochondrial import inner membrane translocase subunit TIM23	0
	ko04213	Longevity regulating pathway - multiple species
	Environmental adaptation
	ko04710	Circadian rhythm
	ko04713	Circadian entrainment
	ko04711	Circadian rhythm - fly
	ko04712	Circadian rhythm - plant
		K00660	c92706_g2	CHS; chalcone synthase [EC:2.3.1.74]	1
		K16241	c67487_g1	HY5; transcription factor HY5	1
	ko04626	Plant-pathogen interaction
		K13459	c91969_g1	RPS2; disease resistance protein RPS2	1
		K13448	c76697_g1	CML; calcium-binding protein CML	0
		K13448	c80538_g1	CML; calcium-binding protein CML	0
		K13448	c81028_g2	CML; calcium-binding protein CML	0
		K13434	c81951_g3	PTI6; pathogenesis-related genes transcriptional activator PTI6	0
