# Supplementary material for: Transcriptome analysis reveals a composite molecular map linked to unique seed oil profile of Neocinnamomum caudatum (Nees) Merr
Source: BMC Plant Biol. 2018 Nov 26;18:303. doi: 10.1186/s12870-018-1525-9 (PMC6258453; doi:10.1186/s12870-018-1525-9)
Supplement: Supplementary file 10 — Identification of unigene that involved in lipid metabolisms by Local Blast. Based on the local-blast search against the database with 81 key Arabidopsis genes that are involved in FA formation and triacylglycerol synthesis, we identified 137 unigenes that have high sequence similarities (E-value < 1.0E 10-5) to the Arabidopsis homologs. (XLSX 27 kb) [file 12870_2018_1525_MOESM10_ESM.xlsx]

## Sheet: Sheet1
					52 DAF	52 DAF	52 DAF	96 DAF	96 DAF	96 DAF	146 DAF	146 DAF	146 DAF
Unigene ID	Accession No.	Annotation	Abbreviations	E-value	NCG3	NCG3-1	NCG3-2	NCG4	NCG4-1	NCG4-2	NCG5	NCG5-1	NCG5-2
FA biosynthesis					FPKM	FPKM	FPKM	FPKM	FPKM	FPKM	FPKM	FPKM	FPKM
c92023_g1	AT1G01090	E1-alpha component of Pyruvate Dehydrogenase Complex	E1-a	2e-71	53.84	58.66	60.4	37.84	128.12	72.71	45.77	20.11	46.52
c147320_g1	AT1G01090	E1-alpha component of Pyruvate Dehydrogenase Complex	E1-a	1e-32	0	0.62	1.17	0	0.21	0.42	0	0.38	0
c87839_g1	At1g59900	E1-alpha component of Pyruvate Dehydrogenase Complex	E1-a	3e-63	71.12	86.81	103.58	53.82	79.95	53.55	54.78	23.67	63.66
c147177_g1	At1g59900	E1-alpha component of Pyruvate Dehydrogenase Complex	E1-a	1e-37	0	1.43	1.35	0	0.92	0.54	0	0.98	0.16
c99268_g1	At1g30120	E1-beta component of Pyruvate Dehydrogenase Complex	E1-β	6e-37	0	0.51	0.32	0	0.17	0.17	0	0.15	0
c82232_g2	At5g50850	E1-beta component of Pyruvate Dehydrogenase Complex	E1-β	3e-54	6.5	4.02	3.57	0.96	2.64	2.75	1.01	0.4	2.04
c82232_g1	At5g50850	E1-beta component of Pyruvate Dehydrogenase Complex	E1-β	7e-52	13.5	8.72	15.01	3	2.55	2.71	1.34	1.23	2.17
c54924_g2	At5g50850	E1-beta component of Pyruvate Dehydrogenase Complex	E1-β	3e-14	3	3.02	4.22	0	0	0	0.49	1.41	0
c88690_g2	AT1G34430	Dihydrolipoamide Acetyltransferase, E2 component of Pyruvate Dehydrogenase Complex	LTA1	9e-52	12.42	19.85	23.69	11.11	84.62	47.28	21.15	8.63	23.62
c88690_g1	At3g25860	Dihydrolipoamide Acetyltransferase, E2 component of Pyruvate Dehydrogenase Complex	LTA2	9e-15	28.81	25.54	32.63	25.25	132.34	60.92	31.68	15.85	46.71
c93033_g3	At3g25860	Dihydrolipoamide Acetyltransferase, E2 component of Pyruvate Dehydrogenase Complex	LTA2	8e-06	20.7	4.27	4.87	6.71	4.16	5.76	3.33	1.72	4.39
c87429_g1	At3g52200	Dihydrolipoamide Acetyltransferase, E2 component of Pyruvate Dehydrogenase Complex	LTA3	2e-29	2.23	1.39	1.37	1.66	1.09	1.48	1.5	0.36	0.85
c81540_g1	AT3G16950	Dihydrolipoamide Dehydrogenase, E3 component of Pyruvate Dehydrogenase Complex	LPD1	e-106	9.86	13.2	15.46	6.98	43.07	20.07	14.56	6.48	14.99
c87086_g1	At1g48030	Dihydrolipoamide Dehydrogenase, E3 component of Pyruvate Dehydrogenase Complex	MTLPD1	1e-26	444.12	529.93	805.54	92.9	114.86	106.94	66.26	36.45	87.37
c15096_g1	At1g48030	Dihydrolipoamide Dehydrogenase, E3 component of Pyruvate Dehydrogenase Complex	MTLPD1	4e-20	0	0.53	1.3	0	0.76	1.38	0	0.49	0.39
c143581_g1	At1g48030	Dihydrolipoamide Dehydrogenase, E3 component of Pyruvate Dehydrogenase Complex	MTLPD1	1e-07	0	0.29	0.54	0	0.3	0.29	0	0.26	0.52
c92959_g1	AT1G36160	Acetyl-CoA carboxylase	ACC1	e-180	12.77	5.31	5.47	5.03	4.27	3.16	12.48	3.54	7.91
c110265_g1	AT1G36160	Acetyl-CoA carboxylase	ACC1	1e-32	0	1.83	1.3	0	0.48	0	0	0.41	0
c91903_g2	AT2G38040	Carboxyltransferase- alpha; Subunit of Heteromeric ACCase	a-CT	2e-41	11.73	9.85	15.52	3.43	3.66	4.28	6.08	1.41	3.55
c92040_g1	AT2G38040	Carboxyltransferase- alpha; Subunit of Heteromeric ACCase	a-CT	7e-29	12.19	8.71	8.73	6.19	15.62	12.41	10.15	3.26	7.18
c91903_g4	AT2G38040	Carboxyltransferase- alpha; Subunit of Heteromeric ACCase	a-CT	4e-15	3.45	1.55	1.09	1.01	0.66	0.39	0.27	0.12	0.47
c86042_g2	AT5G16390	Biotin Carboxyl Carrier Protein of Heteromeric ACCase	BCCP-1	7e-08	0.65	0.45	0.42	0.25	0.23	0.11	0.12	0	0
c86776_g2	AT5G35360	Biotin Carboxylase of Heteromeric ACCase	BC	0	19.01	10	17.81	4	23.31	8.89	7.81	2.94	6.56
c92431_g1	ATCG00500	Carboxyltransferase- beta; Subunit of Heteromeric ACCase	β-CT	e-163	1.19	0.97	1.48	11.65	3.62	6.43	54.81	11.64	6.67
c78062_g1	ATCG00500	Carboxyltransferase- beta; Subunit of Heteromeric ACCase	β-CT	e-130	0	0.48	0.61	0	0.21	0.52	0	0.72	0.34
c76852_g1	AT1G54580	Acyl Carrier Protein	ACP2	4e-08	105.58	70.48	114.31	10.29	44.61	31.93	64.25	10.29	20.89
c44932_g2	AT1G54580	Acyl Carrier Protein	ACP2	4e-08	0	0.25	0	0	0	0.76	0	0.68	0.23
c82055_g1	AT1G54580	Acyl Carrier Protein	ACP2	1e-07	17.39	23.61	26.97	8.42	50.36	35.36	17.2	9.89	23.43
c83457_g2	AT5G27200	Acyl Carrier Protein	ACP2	9e-09	2.28	1.06	0.88	2.2	0.95	1.13	1.18	0.49	1.47
c90442_g2	AT2G30200	Malonyl-CoA : ACP Malonyltransferase	MCAAT	3e-63	9.98	8.96	13.52	4.38	14.93	10.05	13.14	4.2	10.93
c76679_g1	AT2G22230	Hydroxyacyl-ACP Dehydrase	HAD	6e-42	41.76	32.64	56.41	27.44	138.59	99.65	77.16	25.74	65.11
c80434_g2	AT1G24360	Ketoacyl-ACP Reductase	KAR	2e-27	11.05	13.12	8.96	19.6	71.01	41.73	41.28	16.11	41.36
c84995_g1	AT2G05990	Enoyl-ACP Reductase	EAR	4e-78	5.43	3.69	5.33	3.12	9.59	6.41	3.37	1.89	3.04
c93156_g9	AT2G05990	Enoyl-ACP Reductase	EAR	3e-08	0.96	3.72	10.01	0	1.1	1.35	2.44	1.2	1.93
c88157_g2	AT2G05990	Enoyl-ACP Reductase	EAR	6e-06	5.23	4.89	12.04	3.74	3.09	1.32	3.15	1.03	2.35
c86059_g1	AT5G46290	Ketoacyl-ACP Synthase I	KASI	6e-99	13.75	27.82	27.35	29.14	74.59	52.14	37.18	15.01	37.57
c83732_g1	AT5G46290	Ketoacyl-ACP Synthase I	KASI	4e-57	1.89	1.54	7.09	14.89	38.85	15.74	33.25	10.53	35.12
c86346_g1	AT5G46290	Ketoacyl-ACP Synthase I	KASI	8e-09	12.11	1.96	0.14	3.34	55.53	27.94	15.18	3.94	10.37
c90172_g1	AT5G46290	Ketoacyl-ACP Synthase I	KASI	8e-06	31.54	23.24	28.39	13.77	20.59	19.38	16.45	4.78	14.47
c89631_g1	At2g04540	Ketoacyl-ACP Synthase II	KASII	3e-42	29.47	9.73	12.57	16.35	5.92	4.29	15.94	1.86	8.18
c85527_g1	AT1G62640	Ketoacyl-ACP Synthase III	KASIII	7e-12	12.26	5.99	12.05	4.13	10.41	8.47	9.94	3.18	11.05
c179478_g1	AT1G62640	Ketoacyl-ACP Synthase III	KASIII	1e-07	0.44	0	0.33	0	0.37	0.36	0.36	0.32	0.32
c89057_g1	AT4G13050	Acyl-ACP Thioesterase A	FATA	3e-29	9.47	19.99	19.98	6.02	80.51	51.35	4.84	7.23	19.74
c90063_g1	AT1G08510	Acyl-ACP Thioesterase B	FATB	3e-23	199.45	128.5	157.17	72.32	87.42	76.79	105.19	57.79	130.04
c91911_g1	AT2G47240	long-chain acyl-CoA synthetase	LACS1	2e-13	8.69	1.99	4.61	8.87	4.68	3.5	6.84	4.26	10.32
c86616_g1	AT1G49430	long-chain acyl-CoA synthetase	LACS2	3e-15	3.56	1.16	1.24	0.43	0.08	1.59	0.48	0.5	0.67
c88131_g1	AT1G64400	long-chain acyl-CoA synthetase	LACS3	2e-34	24.24	29.75	21.85	10.78	20.28	14.26	13.31	3.22	9.85
c90707_g1	AT2G04350	long-chain acyl-CoA synthetase	LACS8	2e-19	6.37	9.2	9.89	6.31	6.16	4.29	4.4	2.39	5.2
c88131_g1	AT4G23850	long-chain acyl-CoA synthetase	LACS4	3e-43	24.24	29.75	21.85	10.78	20.28	14.26	13.31	3.22	9.85
c77250_g1	AT4G23850	long-chain acyl-CoA synthetase	LACS4	2e-07	7.08	0.23	0.77	0.91	1.82	1.29	6.07	0.46	2.17
c92359_g2	AT5G27600	long-chain acyl-CoA synthetase	LACS7	3e-34	64.2	51.61	33.48	8.36	8.27	9.59	10.98	1.31	10.5
c92359_g1	AT5G27600	long-chain acyl-CoA synthetase	LACS7	4e-30	42.72	39.12	40.33	23.95	12.75	13.72	24.45	6.48	13.23
c66691_g1	AT5G27600	long-chain acyl-CoA synthetase	LACS7	3e-12	0.38	1.54	0.58	0	0	0.32	0	0	0
c86073_g1	At1g77590	long-chain acyl-CoA synthetase	LACS9	5e-54	7.61	6.28	5.78	4.7	9.66	7.95	9.53	1.95	6.05
c82979_g1	AT4G27780	Acyl-CoA Binding Protein	ACBP	2e-08	18.74	6.26	6.41	7.98	3.87	3.51	4.2	1.28	5.09
c91132_g1	AT3G05420	Acyl-CoA Binding Protein	ACBP	4e-64	11.31	8.51	12.79	6.88	4.78	4.35	4.66	3.11	5.62
c91132_g2	AT3G05420	Acyl-CoA Binding Protein	ACBP	3e-61	9.93	3.85	6.23	1.5	2.93	1.75	3.02	0.62	1.72
c91679_g5	AT3G05420	Acyl-CoA Binding Protein	ACBP	3e-12	2.87	4.25	2.05	1.22	0.37	1.34	2.82	0	0.61
c74436_g1	AT5G27630	Acyl-CoA Binding Protein	ACBP	8e-16	14.31	13.46	15	7.42	12.7	9.83	9.55	1.21	7.42
c4621_g1	AT1G31812	Acyl-CoA Binding Protein	ACBP	2e-08	0	4.51	2.75	0	1.93	1.62	0	1.68	1.21
c80669_g2	AT1G31812	Acyl-CoA Binding Protein	ACBP	9e-05	264.74	91.69	175.61	22.8	79.27	70.96	64.96	15.44	53.45
TAG biosynthesis
c89606_g1	AT2G41540	NAD-dependent Glycerol-3-Phosphate Dehydrogenase	GPDH	2e-74	54.37	24.92	38.21	9.58	4.52	4.1	6.64	1.32	2.5
c86051_g1	At2g18730	diacylglycerol kinase	GK	3e-24	21.32	29	32.23	15.44	26.01	19.73	16.1	6.3	18.97
c89274_g1	AT2G20900	diacylglycerol kinase	GK	2e-31	4.17	5.94	7.21	1.15	1.72	2.3	2.81	0.99	2.43
c89987_g1	AT4G21534	diacylglycerol kinase	GK	8e-09	41.3	21	18.26	9.83	11.75	14.25	31.16	5.47	12.2
c82298_g1	At4g28130	diacylglycerol kinase	GK	4e-32	2.98	1.17	0.63	0.13	0.35	0.81	0.96	0.06	2.63
c82298_g2	At4g28130	diacylglycerol kinase	GK	2e-18	7.68	0.84	1.1	2.04	0.26	0.25	0.78	0.23	0.08
c91206_g1	At5907920	diacylglycerol kinase	GK	4e-27	13.65	7.46	11.64	2	4.02	3.33	2.72	0.79	3.63
c64670_g1	at5g63770	diacylglycerol kinase	GK	9e-19	0.34	0.19	0	0.54	1.19	0.97	1.41	0.27	0.54
c56951_g1	at5g63770	diacylglycerol kinase	GK	1e-14	1.32	0.25	0.95	1.55	2.85	1.27	1.57	0.69	1.97
c88223_g1	AT1G06520	Glycerol-3-Phosphate Acyltransferase	GPAT1	3e-15	8.4	2.22	5.98	0.83	1.92	1.71	1.9	0.52	0.98
c82428_g1	AT1G06520	Glycerol-3-Phosphate Acyltransferase	GPAT1	4e-08	0.79	0.3	0.57	3.58	6.13	3.43	5.83	2.46	7.7
c62419_g1	AT1G06520	Glycerol-3-Phosphate Acyltransferase	GPAT1	4e-08	0.34	0.15	0	1.15	2.4	1.03	2.72	0.94	2.68
c92314_g4	AT2G38110	Glycerol-3-Phosphate Acyltransferase	GPAT6	5e-32	8.25	5.52	6.23	86.28	59.54	53.28	79	44.84	150.61
c92314_g5	AT2G38110	Glycerol-3-Phosphate Acyltransferase	GPAT6	9e-12	0.24	0.19	0.04	26.02	6.59	4.64	4.94	1.88	8.24
c226405_g1	AT2G38110	Glycerol-3-Phosphate Acyltransferase	GPAT6	1e-10	0	1.07	0	0	21.19	11.58	3.96	3.6	6.37
c92314_g3	AT2G38110	Glycerol-3-Phosphate Acyltransferase	GPAT6	3e-08	0.97	1	0.7	10.72	27.94	13.5	8.68	3.79	6.07
c78104_g1	AT5G06090	Glycerol-3-Phosphate Acyltransferase	GPAT7	4e-29	3.3	1.25	0.42	4.07	21.26	12.69	4.08	1.46	2.69
c90687_g1	AT5G60620	Glycerol-3-Phosphate Acyltransferase	GPAT9	9e-36	48.53	37.03	35.09	15.51	22.79	26.12	16.72	5.88	16.32
c90687_g2	AT5G60620	Glycerol-3-Phosphate Acyltransferase	GPAT9	7e-12	2.36	2.59	3	2.5	1.03	0.6	0	0	1.28
c90687_g3	AT5G60620	Glycerol-3-Phosphate Acyltransferase	GPAT9	2e-09	1.41	0.4	0.19	0.45	1.02	1	0	0.36	0.72
c72481_g1	AT3G18850	1-Acylglycerol-3-Phosphate Acyltransferase	LPAAT5	4e-07	1.3	0.59	0.84	0.06	0.3	0.77	0.15	0.26	0.19
c90526_g1	AT3G57650	1-Acylglycerol-3-Phosphate Acyltransferase	LPAAT2	2e-43	37.82	28.4	43.95	14.35	24.65	20.78	16.87	7.53	19.17
c82319_g3	AT4G30580	1-Acylglycerol-3-Phosphate Acyltransferase	LPAAT1	4e-10	2.57	2.72	1.71	0.84	1.71	1.4	0.85	0.17	0.44
c81519_g1	AT3G09560	Phosphatidate Phosphatase	PAH1	2e-26	1.09	0.56	0.53	0.31	0.46	0.51	0.12	0.16	0.36
c87638_g1	AT3G09560	Phosphatidate Phosphatase	PAH1	8e-26	2.26	5.65	2.61	3.8	3.31	2.89	4.03	1.3	2.46
c89376_g1	AT2G01180	Phosphatidate Phosphatase	LPP1	2e-05	17.66	8.34	16.04	13.17	9.67	10.15	15.4	4.48	12.11
c81568_g1	AT2G01180	Phosphatidate Phosphatase	LPP1	2e-05	19.33	1.24	0.69	0.5	0.34	0.73	0.22	0.1	0
c87736_g1	AT3G02600	Phosphatidate Phosphatase	LPP3	2e-15	5.71	1.15	0.24	1.94	0.76	1.61	1.08	0.69	1.99
c87178_g1	AT3G58490	Phosphatidate Phosphatase	LPPδ	8e-18	3.43	3.13	1.51	1.69	4.03	5.18	3.18	1.05	3.75
c93139_g1	AT5G42870	Phosphatidate Phosphatase	PAH2	3e-50	7.65	1.78	2.03	0.47	0.56	0.89	2.18	0.14	0.74
c93139_g3	AT5G42870	Phosphatidate Phosphatase	PAH2	2e-45	0.74	0.74	1.55	0.94	0.33	0.57	0.21	0.11	0.23
c86445_g1	AT2G19450	Acyl-CoA : Diacylglycerol Acyltransferase	DGAT1	3e-24	30.97	14.02	2.57	2.82	4.86	3.42	3.73	0.72	2.55
c89809_g1	AT3G51520	Acyl-CoA : Diacylglycerol Acyltransferase	DGAT2	5e-06	151.1	46.72	42.33	51.63	59.7	37.64	25.95	11.2	31.7
Lands cycle and PC editing
c82515_g1	AT1G63050	1-Acylglycerol-3-Phosphocholine Acyltransferase	LPCAT2	3e-54	22.41	35.75	30.18	21.17	72.48	42.1	27.49	8.24	20.42
c81618_g1	AT2G45670	1-Acylglycerol-3-Phosphocholine/Ethanolamine Acyltransferase	LPCAT/LPEAT	1e-26	2.65	2.1	1.67	1.13	0.68	0.99	1.5	1.06	0.64
c78295_g1	AT2G45670	1-Acylglycerol-3-Phosphocholine/Ethanolamine Acyltransferase	LPCAT/LPEAT	4e-14	5.35	4.75	3.43	1.14	0.65	0.87	2.06	0.58	0.36
c92362_g4	AT5G13640	Phospholipid : Diacylglycerol Acyltransferase	PDAT1	2e-32	40.18	36.59	48.99	18.57	24.43	16.52	20.73	6.26	18.72
c74835_g1	AT3G15820	Phosphatidylcholine:diacylglycerol cholinephosphotransferase	PDCT	3e-07	2.12	1.72	2.72	1.9	23.09	10.92	3.08	1.27	2.41
c76811_g1	AT3G15830	Phosphatidylcholine:diacylglycerol cholinephosphotransferase	PDCT	8e-14	37.39	30.87	40.64	5.6	7.36	5.72	2.84	1.64	8.47
c37725_g1	AT3G15830	Phosphatidylcholine:diacylglycerol cholinephosphotransferase	PDCT	8e-14	11.48	18.48	27.65	1.1	4.28	0.47	1.81	1.61	3.63
c76852_g1	AT1G54580	Diacylglycerol Cholinephosphotransferase	CPT	4e-08	105.58	70.48	114.31	10.29	44.61	31.93	64.25	10.29	20.89
c44932_g2	AT1G54580	Diacylglycerol Cholinephosphotransferase	CPT	4e-08	0	0.25	0	0	0	0.76	0	0.68	0.23
c82055_g1	AT1G54580	Diacylglycerol Cholinephosphotransferase	CPT	1e-07	17.39	23.61	26.97	8.42	50.36	35.36	17.2	9.89	23.43
c81063_g1	AT2G06925	Phospholipase A2	PLA2a	4e-17	8.21	15.95	8.69	5.21	11.51	7.42	6.6	2.64	8.91
Formation of lipid bodies
c75785_g1	AT5G07600	Oil-Body Oleosin	OLEOSIN	2e-07	26.25	19.42	17.73	15.04	7.58	10.76	7.29	3.06	9.31
c91122_g3	AT5G07600	Oil-Body Oleosin	OLEOSIN	9e-07	200.4	196.15	102.15	81.65	88.54	89.07	59.94	27.03	66.74
c80033_g1	AT5G07600	Oil-Body Oleosin	OLEOSIN	4e-06	0.59	1.14	0.85	0.05	0.33	0.17	1.58	0.02	0.72
c91906_g6	AT5G07600	Oil-Body Oleosin	OLEOSIN	6e-05	59.03	30.62	41.55	34.61	34.43	26.91	47.05	12.86	38.69
c82044_g1	AT1G70680	Oil-Body Caleosin	CALEOSIN	5e-08	28.5	18.25	38.52	0.89	2.97	5.13	4.93	1.47	1.85
c224669_g1	AT1G70680	Oil-Body Caleosin	CALEOSIN	5e-08	0.23	0	0.56	0.22	0	0.2	0.81	0.18	0
c75796_g1	AT1G70680	Oil-Body Caleosin	CALEOSIN	5e-05	6.07	0.98	1.43	1.19	3.11	0.98	2.98	0.74	2.06
c84297_g1	At4g10020	Oil-Body Steroleosin	STEROLEOSIN	1e-13	337.31	25.45	0	0.06	16.95	13.04	0.51	0.2	0.15
Unsaturated FA synthensis
c79724_g1	AT1G43800	Stearoyl-ACP Desaturase	SAD	3e-20	1.71	11.12	6.28	96.88	284.29	813.93	172.65	172.23	387.9
c87644_g1	AT2G43710	Stearoyl-ACP Desaturase	SAD	4e-32	419.74	414.75	587.24	83.55	124.04	111.49	75.79	32.76	85.37
c86961_g1	AT2G43710	Stearoyl-ACP Desaturase	SAD	7e-12	28.73	51.62	79.21	15.19	24.98	21.03	21.79	14.27	42.51
c77671_g1	AT3g02630	Stearoyl-ACP Desaturase	SAD	2e-24	7.94	1.06	1.4	0.7	0.72	0.78	3.02	0.52	1.05
c90868_g1	At5g16240	Stearoyl-ACP Desaturase	SAD	7e-12	37.8	17.07	6.94	0.46	8.03	5.64	0.41	0.24	0.18
c87831_g1	AT3G12120	Oleate Desaturase	FAD2	4e-07	368.22	513.29	556.24	557.54	769.43	569.73	437.04	211.93	494.74
c87670_g3	AT2G29980	Linoleate Desaturase	FAD3	7e-12	2.72	0.41	1.02	0.15	1.18	1.22	1.13	0.19	0.57
c85545_g1	AT4G30950	Oleate Desaturase	FAD6	2e-34	21.4	5.02	5.82	1.73	0.76	1.46	1.42	1.73	0.74
c85814_g2	AT3G11170	Linoleate Desaturase	FAD7	2e-09	3.19	11.94	0.19	7.9	7.48	6.92	2.26	2.45	6.09
c85814_g1	AT5G05580	Linoleate Desaturase	FAD8	1e-38	18.76	28.92	49.01	22.03	14.06	14.41	5.93	3.97	8.03
c87670_g2	AT5G05580	Linoleate Desaturase	FAD8	5e-16	2.03	18.26	0.42	4.5	1.51	1.46	1.2	1.02	4.5
c87670_g4	AT5G05580	Linoleate Desaturase	FAD8	2e-12	20.93	711.38	13.87	144.11	61.66	57.87	188.36	39.57	136.7
c37622_g1	AT5G05580	Linoleate Desaturase	FAD8	3e-08	0.7	0.86	0	0	0	0	0.29	0	0.52
Transcritional factors
c83414_g1	At3g24650	ABA INSENSITIVE 3	ABI3	3e-06	18.37	7.83	18.52	2.23	1.67	1.71	2.05	0.11	2.66
c86743_g2	At3g24650	ABA INSENSITIVE 3	ABI3	1e-05	46.34	10.39	12.38	6.94	7.47	9.48	14.13	2.54	8
c64384_g1	AT3G26790	Transcriptional factor with high similarity to the B3 region of the VP1/ABI3-like proteins	FUS3	1e-06	2.91	0.5	0.57	0.45	0.1	0.71	0.1	0.19	0
c76047_g2	AT3G26790	Transcriptional factor with high similarity to the B3 region of the VP1/ABI4-like proteins	FUS3	2e-05	5.55	10.07	6.59	6.13	8.05	4.22	12.02	1.54	5.14
c83646_g1	AT3G26790	Transcriptional factor with high similarity to the B3 region of the VP1/ABI5-like proteins	FUS3	8e-05	10.31	17.43	11	12.3	2.35	2.08	0.11	0.1	0.3
c75777_g1	AT3G26790	Transcriptional factor with high similarity to the B3 region of the VP1/ABI6-like proteins	FUS3	8e-05	31.42	36.55	39.66	31.28	54.81	46.35	30.04	15.22	38.33
c92896_g1	at3g54320	WRINKLED1, transcription factor of the AP2/ERWEBP class	WRI1	8e-18	4.82	1.7	0.13	5.14	72.64	51.51	10.96	3.55	9.87
c88243_g1	at3g54320	WRINKLED1, transcription factor of the AP2/ERWEBP class	WRI1	7e-09	14.22	8.68	3.83	7.69	4.7	4.8	31.24	4.26	11.03
c45913_g1	at3g54320	WRINKLED1, transcription factor of the AP2/ERWEBP class	WRI1	1e-07	0	11.6	0	0	8.73	8.41	0.28	0	0
c84944_g2	AT1g21970	LEAFY COTYLEDON 1	LEC1	6e-05	0.82	6.1	1.94	10.08	822.59	487.22	5.82	8.38	17.49
c46978_g1	At1g28300	LEAFY COTYLEDON 2	LEC2	9e-05	10.59	7.84	16.26	1.85	2.14	1	2.34	1.15	2
					30.9623	30.4874	30.7137	15.67	33.2699	28.0972	18.4865	7.9073	19.8707
